# Supplementary material for: Unveiling immunogenic characteristics and neoantigens in endometrial cancer with POLE hotspot mutations for improved immunotherapy
Source: Front Immunol. 2025 Jan 27;16:1528532. doi: 10.3389/fimmu.2025.1528532 (PMC11808158; doi:10.3389/fimmu.2025.1528532)
Supplement: Supplementary file 3 [file Table1.xlsx]

## Sheet: Sheet1
Table S1. Screening of POLE high frequency mutation loci in Endometrial Cancer
Gene	AA mute	Transcript_ID	HGVS_C
TP63	p.R594*	NM_003722.4	c.1780C>T
TP53	p.R175H	NM_000546.5	c.524G>A
TP53	p.R273H	NM_000546.5	c.818G>A
TP53	p.R273C	NM_000546.5	c.817C>T
TP53	p.Y220C	NM_000546.5	c.659A>G
TP53	p.R248W	NM_000546.5	c.742C>T
TP53	p.R248Q	NM_000546.5	c.743G>A
SPOP	p.R121Q	NM_001007226.1	c.362G>A
SPOP	p.R45L	NM_001007226.1	c.134G>T
SOX17	p.S403I	NM_022454.3	c.1208G>T
SMAD4	p.R361H	NM_005359.5	c.1082G>A
SF3B1	p.R397C	NM_012433.3	c.1189C>T
RASA1	p.E429*	NM_002890.2	c.1285G>T
RASA1	p.E725*	NM_002890.2	c.2173G>T
PTPRD	p.S431L	NM_002839.3	c.1292C>T
PTEN	p.R130G	NM_000314.6	c.388C>G
PTEN	p.R130Q	NM_000314.6	c.389G>A
PTEN	p.R173H	NM_000314.6	c.518G>A
PTEN	p.R233*	NM_000314.6	c.697C>T
PTEN	p.R130P	NM_000314.6	c.389G>C
PTEN	p.R130*	NM_000314.6	c.388C>T
PTEN	p.E7*	NM_000314.6	c.19G>T
PTEN	p.G129R	NM_000314.6	c.385G>A
PTEN	p.G129R	NM_000314.6	c.385G>C
PPP2R1A	p.R221W	NM_014225.5	c.661C>T
PPP2R1A	p.P179R	NM_014225.5	c.536C>G
PPP2R1A	p.S256F	NM_014225.5	c.767C>T
PPP2R1A	p.R183W	NM_014225.5	c.547C>T
POLE	p.V411L	NM_006231.3	c.1231G>T
POLE	p.P286R	NM_006231.3	c.857C>G
PIK3R1	p.T576del	NM_181523.2	c.1727_1729del
PIK3R1	p.N564D	NM_181523.2	c.1690A>G
PIK3R1	p.K567E	NM_181523.2	c.1699A>G
PIK3CA	p.G1049R	NM_006218.3	c.3145G>C
PIK3CA	p.E545K	NM_006218.3	c.1633G>A
PIK3CA	p.E81K	NM_006218.3	c.241G>A
PIK3CA	p.R88Q	NM_006218.3	c.263G>A
PIK3CA	p.H1047R	NM_006218.3	c.3140A>G
PIK3CA	p.R93W	NM_006218.3	c.277C>T
PIK3CA	p.E542A	NM_006218.3	c.1625A>C
PIK3CA	p.M1043I	NM_006218.3	c.3129G>A
PIK3CA	p.M1043V	NM_006218.3	c.3127A>G
PIK3CA	p.E542K	NM_006218.3	c.1624G>A
PIK3CA	p.H1047Y	NM_006218.3	c.3139C>T
PIK3CA	p.E365K	NM_006218.3	c.1093G>A
PIK3CA	p.M1043I	NM_006218.3	c.3129G>T
PIK3CA	p.T1025A	NM_006218.3	c.3073A>G
PIK3CA	p.G118D	NM_006218.3	c.353G>A
PIK3CA	p.K111N	NM_006218.3	c.333G>T
PIK3CA	p.E726K	NM_006218.3	c.2176G>A
PIK3CA	p.H1047L	NM_006218.3	c.3140A>T
PIK3CA	p.N345I	NM_006218.3	c.1034A>T
PIK3CA	p.G914R	NM_006218.3	c.2740G>C
NRAS	p.G12D	NM_002524.4	c.35G>A
NFE2L2	p.E82D	NM_006164.4	c.246A>T
MYCN	p.P44L	NM_001293228.1	c.131C>T
MSH6	p.R361H	NM_000179.2	c.1082G>A
MLH1	p.R100*	NM_000249.3	c.298C>T
MAX	p.H28R	NM_002382.4	c.83A>G
KRAS	p.G12V	NM_033360.3	c.35G>T
KRAS	p.G12D	NM_033360.3	c.35G>A
KRAS	p.G13D	NM_033360.3	c.38G>A
KRAS	p.G12A	NM_033360.3	c.35G>C
FYN	p.R206C	NM_002037.5	c.616C>T
FGFR2	p.S252W	NM_000141.4	c.755C>G
FBXW7	p.R505C	NM_033632.3	c.1513C>T
FBXW7	p.R479Q	NM_033632.3	c.1436G>A
FBXW7	p.R658*	NM_033632.3	c.1972C>T
ESR1	p.Y537S	NM_000125.3	c.1610A>C
ERBB2	p.L755S	NM_004448.3	c.2264T>C
ERBB2	p.V842I	NM_004448.3	c.2524G>A
ERBB2	p.R678Q	NM_004448.3	c.2033G>A
EP300	p.D1399N	NM_001429.3	c.4195G>A
DICER1	p.D1709N	NM_177438.2	c.5125G>A
CTNNB1	p.D32N	NM_001904.3	c.94G>A
CTNNB1	p.S37F	NM_001904.3	c.110C>T
CTNNB1	p.G34R	NM_001904.3	c.100G>A
CTNNB1	p.S45F	NM_001904.3	c.134C>T
CTNNB1	p.D32Y	NM_001904.3	c.94G>T
CTNNB1	p.S33F	NM_001904.3	c.98C>T
CTNNB1	p.S33Y	NM_001904.3	c.98C>A
CTCF	p.R377H	NM_006565.3	c.1130G>A
ATM	p.R337C	NM_000051.3	c.1009C>T
ATM	p.R2763*	NM_000051.3	c.8287C>T
ARID1A	p.R1461*	NM_006015.4	c.4381C>T
ARID1A	p.R693*	NM_006015.4	c.2077C>T
ARID1A	p.R1989*	NM_006015.4	c.5965C>T
ARID1A	p.R1276*	NM_006015.4	c.3826C>T
ARID1A	p.W1498*	NM_006015.4	c.4494G>A
AKT3	p.E352D	NM_005465.4	c.1056G>T
AKT1	p.E17K	NM_001014432.1	c.49G>A
