# Supplementary material for: Unveiling immunogenic characteristics and neoantigens in endometrial cancer with POLE hotspot mutations for improved immunotherapy
Source: Front Immunol. 2025 Jan 27;16:1528532. doi: 10.3389/fimmu.2025.1528532 (PMC11808158; doi:10.3389/fimmu.2025.1528532)
Supplement: Supplementary file 4 [file Table2.xlsx]

## Sheet: MHCI raw
Note: The EL_Rank based on rank scores is used to determine whether a sequence is a strong MHC binder (SB) or a weak MHC binder (WB), with thresholds of Rank < 0.5 and Rank < 2% applied for distinguishing I-class MHC molecules as SB and WB.
			HLA-A02:01				HLA-A11:01				HLA-A24:02
Pos	Peptide	ID	core	icore	EL-score	EL_Rank	core	icore	EL-score	EL_Rank	core	icore	EL-score	EL_Rank	Ave	NB
0	MQIAKGMSYLEDVR	p.Val842Ile	MQIAKGMSR	MQIAKGMSYLEDVR	0	65	MQIAKGMSR	MQIAKGMSYLEDVR	0.0004	16.0323	MQIAKGMSR	MQIAKGMSYLEDVR	0	70	0.0001	0
1	QIAKGMSYLEDVRL	p.Val842Ile	QIYLEDVRL	QIAKGMSYLEDVRL	0.0002	31.3	QIAKGMVRL	QIAKGMSYLEDVRL	0	75	QSYLEDVRL	QIAKGMSYLEDVRL	0	60	0.0001	0
2	IAKGMSYLEDVRLI	p.Val842Ile	IALEDVRLI	IAKGMSYLEDVRLI	0	56.3636	IYLEDVRLI	IAKGMSYLEDVRLI	0	100	IYLEDVRLI	IAKGMSYLEDVRLI	0.0094	4.1475	0.0031	0
3	AKGMSYLEDVRLIH	p.Val842Ile	ALEDVRLIH	AKGMSYLEDVRLIH	0	58.1818	ALEDVRLIH	AKGMSYLEDVRLIH	0	58.3333	AYLEDVRLI	AKGMSYLEDVRLI	0	50	0	0
4	KGMSYLEDVRLIHR	p.Val842Ile	YLEDVLIHR	YLEDVRLIHR	0	82.5	KGMSYLIHR	KGMSYLEDVRLIHR	0.0004	15.8701	KGMSYLIHR	KGMSYLEDVRLIHR	0	55	0.0001	0
5	GMSYLEDVRLIHRD	p.Val842Ile	GMLEDVRLI	GMSYLEDVRLI	0	95	GMDVRLIHR	GMSYLEDVRLIHR	0	90	GYLEDVRLI	GMSYLEDVRLI	0	100	0	0
6	MSYLEDVRLIHRDL	p.Val842Ile	MSYLEDVRL	MSYLEDVRLIHRDL	0	53.6667	MSYLELIHR	MSYLEDVRLIHR	0	85	SYLEDVRLL	SYLEDVRLIHRDL	0.0001	26	0	0
7	SYLEDVRLIHRDLA	p.Val842Ile	SYLEDVRLA	SYLEDVRLIHRDLA	0	63.125	SYLEDVRLA	SYLEDVRLIHRDLA	0	75	SYLEDVRLA	SYLEDVRLIHRDLA	0.0002	21.5	0.0001	0
8	YLEDVRLIHRDLAA	p.Val842Ile	YLIHRDLAA	YLEDVRLIHRDLAA	0.0017	14.4247	YLEDVRIHR	YLEDVRLIHR	0	90	YLEDVRLIA	YLEDVRLIHRDLAA	0	90	0.0006	0
9	LEDVRLIHRDLAAR	p.Val842Ile	LIHRDLAAR	LEDVRLIHRDLAAR	0	85	LIHRDLAAR	LEDVRLIHRDLAAR	0	53.75	LEDVRLIHR	LEDVRLIHRDLAAR	0	100	0	0
10	EDVRLIHRDLAARN	p.Val842Ile	EIHRDLAAR	EDVRLIHRDLAAR	0	100	EDVRLIHRR	EDVRLIHRDLAAR	0	100	EHRDLAARN	EDVRLIHRDLAARN	0	100	0	0
11	DVRLIHRDLAARNV	p.Val842Ile	DVDLAARNV	DVRLIHRDLAARNV	0	73.75	DVDLAARNV	DVRLIHRDLAARNV	0	100	DVRLIHRNV	DVRLIHRDLAARNV	0	80	0	0
12	VRLIHRDLAARNVL	p.Val842Ile	RLIHRDLAL	RLIHRDLAARNVL	0	75	VRLAARNVL	VRLIHRDLAARNVL	0	90	VRLAARNVL	VRLIHRDLAARNVL	0	58.3333	0	0
13	RLIHRDLAARNVLV	p.Val842Ile	RLIHRDVLV	RLIHRDLAARNVLV	0.0028	11.8869	RLIARNVLV	RLIHRDLAARNVLV	0	90	RLIHRNVLV	RLIHRDLAARNVLV	0	67.5	0.0009	0
14	LIHRDLAARNVLVK	p.Val842Ile	LLAARNVLV	LIHRDLAARNVLV	0	80	LIARNVLVK	LIHRDLAARNVLVK	0.0006	13.9	IHRDNVLVK	IHRDLAARNVLVK	0	90	0.0002	0
15	IHRDLAARNVLVKS	p.Val842Ile	ILAARNVLV	IHRDLAARNVLV	0	90	IAARNVLVK	IHRDLAARNVLVK	0	75	IHRDVLVKS	IHRDLAARNVLVKS	0	90	0	0
16	HRDLAARNVLVKSP	p.Val842Ile	HLAARNVLV	HRDLAARNVLV	0	100	HAARNVLVK	HRDLAARNVLVK	0	90	HRDLAANVL	HRDLAARNVL	0	90	0	0
17	RDLAARNVLVKSPN	p.Val842Ile	RLAARNVLV	RDLAARNVLV	0	100	RAARNVLVK	RDLAARNVLVK	0	90	RDLAARNVL	RDLAARNVL	0	100	0	0
0	MQIAKGMSYLEDV	p.Val842Ile	MQIAKGMSV	MQIAKGMSYLEDV	0.0009	18.371	MQIAKGMSV	MQIAKGMSYLEDV	0	75	MQIAKGMSV	MQIAKGMSYLEDV	0	65	0.0003	0
1	QIAKGMSYLEDVR	p.Val842Ile	QIAKGMSYR	QIAKGMSYLEDVR	0	70	QIAKGMSYR	QIAKGMSYLEDVR	0.0012	10.9352	QIAKGMSYR	QIAKGMSYLEDVR	0	90	0.0004	0
2	IAKGMSYLEDVRL	p.Val842Ile	ISYLEDVRL	IAKGMSYLEDVRL	0.0001	38.3	ISYLEDVRL	IAKGMSYLEDVRL	0	75	IAKGEDVRL	IAKGMSYLEDVRL	0	40.5	0.0001	0
3	AKGMSYLEDVRLI	p.Val842Ile	AYLEDVRLI	AKGMSYLEDVRLI	0	54.6667	AYLEDVRLI	AKGMSYLEDVRLI	0	85	AYLEDVRLI	AKGMSYLEDVRLI	0.0208	2.9005	0.007	0
4	KGMSYLEDVRLIH	p.Val842Ile	KLEDVRLIH	KGMSYLEDVRLIH	0	59.0909	KLEDVRLIH	KGMSYLEDVRLIH	0.0001	28.4286	KYLEDVRLI	KGMSYLEDVRLI	0.0001	26.5	0.0001	0
5	GMSYLEDVRLIHR	p.Val842Ile	GMSYLEIHR	GMSYLEDVRLIHR	0	61.25	GMSYLLIHR	GMSYLEDVRLIHR	0.0002	20.24	SYLEDVRHR	SYLEDVRLIHR	0	45	0.0001	0
6	MSYLEDVRLIHRD	p.Val842Ile	MSYLEDVRL	MSYLEDVRL	0	90	MSYLELIHR	MSYLEDVRLIHR	0	46	MYLEDVRLI	MSYLEDVRLI	0	65	0	0
7	SYLEDVRLIHRDL	p.Val842Ile	SYLEDVRLL	SYLEDVRLIHRDL	0.0001	41.4286	SYLEDVRLL	SYLEDVRLIHRDL	0	58.3333	SYLEDVRLL	SYLEDVRLIHRDL	0.0762	1.4672	0.0254	1
8	YLEDVRLIHRDLA	p.Val842Ile	YLEDVRLLA	YLEDVRLIHRDLA	0.0027	11.9148	YLEDVRIHR	YLEDVRLIHR	0	60	YLEDVRLLA	YLEDVRLIHRDLA	0	65	0.0009	0
9	LEDVRLIHRDLAA	p.Val842Ile	LLIHRDLAA	LEDVRLIHRDLAA	0.0006	21.3684	LEDVRLIHA	LEDVRLIHRDLAA	0	90	LEDVRLLAA	LEDVRLIHRDLAA	0	90	0.0002	0
10	EDVRLIHRDLAAR	p.Val842Ile	EIHRDLAAR	EDVRLIHRDLAAR	0	80	EDVRLIHAR	EDVRLIHRDLAAR	0	43	EIHRDLAAR	EDVRLIHRDLAAR	0	90	0	0
11	DVRLIHRDLAARN	p.Val842Ile	DVHRDLAAR	DVRLIHRDLAAR	0	100	DVRLIHRAR	DVRLIHRDLAAR	0	90	DVRLIHRAR	DVRLIHRDLAAR	0	100	0	0
12	VRLIHRDLAARNV	p.Val842Ile	RLIHRDLAV	RLIHRDLAARNV	0	55	VRLIHRDLV	VRLIHRDLAARNV	0	90	VRDLAARNV	VRLIHRDLAARNV	0	60	0	0
13	RLIHRDLAARNVL	p.Val842Ile	RLIHRDLAL	RLIHRDLAARNVL	0.0041	10.0517	RLIHRDLAL	RLIHRDLAARNVL	0	67.5	RLIHRDLVL	RLIHRDLAARNVL	0	35.75	0.0014	0
14	LIHRDLAARNVLV	p.Val842Ile	LLAARNVLV	LIHRDLAARNVLV	0.0013	16.195	LIHRRNVLV	LIHRDLAARNVLV	0	90	LIHRRNVLV	LIHRDLAARNVLV	0	70	0.0004	0
15	IHRDLAARNVLVK	p.Val842Ile	ILAARNVLV	IHRDLAARNVLV	0	61.875	IAARNVLVK	IHRDLAARNVLVK	0.0015	9.91	IHRDNVLVK	IHRDLAARNVLVK	0	51.25	0.0005	0
16	HRDLAARNVLVKS	p.Val842Ile	HLAARNVLV	HRDLAARNVLV	0	85	HAARNVLVK	HRDLAARNVLVK	0	47	HRDLAANVL	HRDLAARNVL	0	80	0	0
17	RDLAARNVLVKSP	p.Val842Ile	RLAARNVLV	RDLAARNVLV	0	87.5	RAARNVLVK	RDLAARNVLVK	0	60	RDLAARNSP	RDLAARNVLVKSP	0	90	0	0
18	DLAARNVLVKSPN	p.Val842Ile	DLAARNVLN	DLAARNVLVKSPN	0	95	DAARNVLVK	DLAARNVLVK	0	100	DLAARNVLN	DLAARNVLVKSPN	0	100	0	0
0	MQIAKGMSYLED	p.Val842Ile	MQIAGMSYL	MQIAKGMSYL	0	61.25	MQIAKGMSY	MQIAKGMSY	0	75	MQIAKGSYL	MQIAKGMSYL	0	80	0	0
1	QIAKGMSYLEDV	p.Val842Ile	QIAKGMSYV	QIAKGMSYLEDV	0.0013	16.38	QIAKGMSYV	QIAKGMSYLEDV	0	67.5	QIAKGMSYV	QIAKGMSYLEDV	0	67.5	0.0004	0
2	IAKGMSYLEDVR	p.Val842Ile	IMSYLEDVR	IAKGMSYLEDVR	0	64.375	IAKGMSYLR	IAKGMSYLEDVR	0.0001	22.3333	IAKGMSYLR	IAKGMSYLEDVR	0	67.5	0.0001	0
3	AKGMSYLEDVRL	p.Val842Ile	ASYLEDVRL	AKGMSYLEDVRL	0.0004	25.6341	ASYLEDVRL	AKGMSYLEDVRL	0	53.75	ASYLEDVRL	AKGMSYLEDVRL	0	46	0.0001	0
4	KGMSYLEDVRLI	p.Val842Ile	GMLEDVRLI	GMSYLEDVRLI	0.0002	33.4375	KYLEDVRLI	KGMSYLEDVRLI	0	65	KYLEDVRLI	KGMSYLEDVRLI	0.0951	1.2898	0.0318	1
5	GMSYLEDVRLIH	p.Val842Ile	GLEDVRLIH	GMSYLEDVRLIH	0.0002	34.0714	GMSDVRLIH	GMSYLEDVRLIH	0.0001	26.8	GYLEDVRLI	GMSYLEDVRLI	0.0001	30.3333	0.0001	0
6	MSYLEDVRLIHR	p.Val842Ile	MSYLEDVHR	MSYLEDVRLIHR	0.0001	49.5	MSYLELIHR	MSYLEDVRLIHR	0.0055	6.42	SYLEDVRHR	SYLEDVRLIHR	0.0001	25	0.0019	0
7	SYLEDVRLIHRD	p.Val842Ile	SYLEDVIHR	SYLEDVRLIHR	0	78.3333	SYLEDLIHR	SYLEDVRLIHR	0	36	SYLEDVRLI	SYLEDVRLI	0.0002	20.4074	0.0001	0
8	YLEDVRLIHRDL	p.Val842Ile	YLEDVRLIL	YLEDVRLIHRDL	0.0106	6.5659	YLEDVRIHR	YLEDVRLIHR	0	41	YLEDVRLIL	YLEDVRLIHRDL	0	37	0.0035	0
9	LEDVRLIHRDLA	p.Val842Ile	LEDVRLIHA	LEDVRLIHRDLA	0	68.3333	LEDVRLIHA	LEDVRLIHRDLA	0	90	LEDVRLIHL	LEDVRLIHRDL	0	70	0	0
10	EDVRLIHRDLAA	p.Val842Ile	ELIHRDLAA	EDVRLIHRDLAA	0.0002	34.5714	EDVRLIHAA	EDVRLIHRDLAA	0	85	ELIHRDLAA	EDVRLIHRDLAA	0	90	0.0001	0
11	DVRLIHRDLAAR	p.Val842Ile	DVHRDLAAR	DVRLIHRDLAAR	0	72.5	DVRLILAAR	DVRLIHRDLAAR	0.0001	32.25	DVRLIHRAR	DVRLIHRDLAAR	0	70	0	0
12	VRLIHRDLAARN	p.Val842Ile	VLIHRDLAA	VRLIHRDLAA	0	73.75	VIHRDLAAR	VRLIHRDLAAR	0	75	VRLRDLAAR	VRLIHRDLAAR	0	90	0	0
13	RLIHRDLAARNV	p.Val842Ile	RLIHRDLAV	RLIHRDLAARNV	0.0109	6.4641	RLIHDLAAR	RLIHRDLAAR	0	56.6667	RRDLAARNV	RLIHRDLAARNV	0	43	0.0036	0
14	LIHRDLAARNVL	p.Val842Ile	LIHRDLAAL	LIHRDLAARNVL	0.0002	34.0714	LIHAARNVL	LIHRDLAARNVL	0	85	LDLAARNVL	LIHRDLAARNVL	0	48	0.0001	0
15	IHRDLAARNVLV	p.Val842Ile	ILAARNVLV	IHRDLAARNVLV	0.0056	8.7551	ILAARNVLV	IHRDLAARNVLV	0	85	IHRDRNVLV	IHRDLAARNVLV	0	36	0.0019	0
16	HRDLAARNVLVK	p.Val842Ile	HLAARNVLV	HRDLAARNVLV	0.0001	49.25	HAARNVLVK	HRDLAARNVLVK	0.0051	6.6157	HRDRNVLVK	HRDLAARNVLVK	0	44	0.0017	0
17	RDLAARNVLVKS	p.Val842Ile	RLAARNVLV	RDLAARNVLV	0	66.6667	RAARNVLVK	RDLAARNVLVK	0.0001	23.2	RDLNVLVKS	RDLAARNVLVKS	0	90	0	0
18	DLAARNVLVKSP	p.Val842Ile	DLAARNVSP	DLAARNVLVKSP	0	59.0909	DAARNVLVK	DLAARNVLVK	0	90	DLAARNVSP	DLAARNVLVKSP	0	90	0	0
19	LAARNVLVKSPN	p.Val842Ile	LAARNVLVK	LAARNVLVK	0	100	LAARNVLVK	LAARNVLVK	0	85	LAARNVLVK	LAARNVLVK	0	100	0	0
0	MQIAKGMSYLE	p.Val842Ile	MQIAGMSYL	MQIAKGMSYL	0.0005	24.1458	MQIAKGMLE	MQIAKGMSYLE	0	34.75	MQIAKMSYL	MQIAKGMSYL	0	42.5	0.0002	0
1	QIAKGMSYLED	p.Val842Ile	QIAKGMSYL	QIAKGMSYL	0	56.8182	QIAKGMSYL	QIAKGMSYL	0	90	QIAKGMSYL	QIAKGMSYL	0	90	0	0
2	IAKGMSYLEDV	p.Val842Ile	IAMSYLEDV	IAKGMSYLEDV	0.0002	34.7143	IAKGMSYLV	IAKGMSYLEDV	0	90	IAKGMSYLV	IAKGMSYLEDV	0	53.75	0.0001	0
3	AKGMSYLEDVR	p.Val842Ile	AMSYLEDVR	AKGMSYLEDVR	0	61.875	AMSYLEDVR	AKGMSYLEDVR	0.0002	21.8	AMSYLEDVR	AKGMSYLEDVR	0	65	0.0001	0
4	KGMSYLEDVRL	p.Val842Ile	KSYLEDVRL	KGMSYLEDVRL	0.0028	11.8525	KSYLEDVRL	KGMSYLEDVRL	0	33.75	KSYLEDVRL	KGMSYLEDVRL	0.0002	20.6667	0.001	0
5	GMSYLEDVRLI	p.Val842Ile	GMLEDVRLI	GMSYLEDVRLI	0.0821	2.177	GYLEDVRLI	GMSYLEDVRLI	0	62.5	GYLEDVRLI	GMSYLEDVRLI	0.0747	1.4832	0.0523	1
6	MSYLEDVRLIH	p.Val842Ile	MLEDVRLIH	MSYLEDVRLIH	0.0002	30.8182	MSYDVRLIH	MSYLEDVRLIH	0.0033	7.6755	MYLEDVRLI	MSYLEDVRLI	0.0022	7.966	0.0019	0
7	SYLEDVRLIHR	p.Val842Ile	SYLEDLIHR	SYLEDVRLIHR	0.0006	22.4308	SYLEDVIHR	SYLEDVRLIHR	0.0041	7.0971	SYLEDVIHR	SYLEDVRLIHR	0.0063	4.9672	0.0037	0
8	YLEDVRLIHRD	p.Val842Ile	YLEDVLIHR	YLEDVRLIHR	0.0004	26.4211	YLEDVRIHR	YLEDVRLIHR	0.0001	23.1333	YLEDVRIHR	YLEDVRLIHR	0	65	0.0002	0
9	LEDVRLIHRDL	p.Val842Ile	LEDVRLIHL	LEDVRLIHRDL	0.0001	45.3333	LEDVRLIHR	LEDVRLIHR	0	70	LEDVRLIHL	LEDVRLIHRDL	0.0001	29.1429	0.0001	0
10	EDVRLIHRDLA	p.Val842Ile	EDVRLIHLA	EDVRLIHRDLA	0	66.6667	EDVRLIHLA	EDVRLIHRDLA	0	70	EDVRLIHRL	EDVRLIHRDL	0	65	0	0
11	DVRLIHRDLAA	p.Val842Ile	DLIHRDLAA	DVRLIHRDLAA	0.0003	28.1481	DVIHRDLAA	DVRLIHRDLAA	0	70	DVIHRDLAA	DVRLIHRDLAA	0	80	0.0001	0
12	VRLIHRDLAAR	p.Val842Ile	VLIHRDLAA	VRLIHRDLAA	0.0002	32.2222	VIHRDLAAR	VRLIHRDLAAR	0.0009	11.9321	VRLRDLAAR	VRLIHRDLAAR	0	48	0.0004	0
13	RLIHRDLAARN	p.Val842Ile	RLIDLAARN	RLIHRDLAARN	0.0002	35.0769	RLIHDLAAR	RLIHRDLAAR	0.0001	25.1	RLIRDLAAR	RLIHRDLAAR	0	58.3333	0.0001	0
14	LIHRDLAARNV	p.Val842Ile	LIHRDLAAV	LIHRDLAARNV	0.0017	14.3527	LIHRDLAAR	LIHRDLAAR	0	75	LRDLAARNV	LIHRDLAARNV	0	47	0.0006	0
15	IHRDLAARNVL	p.Val842Ile	IHRDLANVL	IHRDLAARNVL	0.0001	50.6667	IHRDARNVL	IHRDLAARNVL	0	62.5	IHRDLAARL	IHRDLAARNVL	0.0006	13.4505	0.0002	0
16	HRDLAARNVLV	p.Val842Ile	HLAARNVLV	HRDLAARNVLV	0.0139	5.7636	HRDLANVLV	HRDLAARNVLV	0	58.3333	HRDLANVLV	HRDLAARNVLV	0.0001	27.1	0.0047	0
17	RDLAARNVLVK	p.Val842Ile	RLAARNVLV	RDLAARNVLV	0.0005	23.7636	RAARNVLVK	RDLAARNVLVK	0.0533	2.518	RDLANVLVK	RDLAARNVLVK	0	49	0.0179	0
18	DLAARNVLVKS	p.Val842Ile	DLANVLVKS	DLAARNVLVKS	0.0002	35.5385	DLAARNVLK	DLAARNVLVK	0	39.5	DLAARNVLS	DLAARNVLVKS	0	80	0.0001	0
19	LAARNVLVKSP	p.Val842Ile	LAARNVLSP	LAARNVLVKSP	0	70	LAARNVLVK	LAARNVLVK	0	42.5	LAARNVLSP	LAARNVLVKSP	0	90	0	0
20	AARNVLVKSPN	p.Val842Ile	AARNVLVSP	AARNVLVKSP	0	95	AARNVLVKN	AARNVLVKSPN	0	75	AARNVLVKN	AARNVLVKSPN	0	100	0	0
0	MQIAKGMSYL	p.Val842Ile	MQIAGMSYL	MQIAKGMSYL	0.0274	4.0717	MQIAKGMSY	MQIAKGMSY	0.0002	18.8421	MQIAKGMYL	MQIAKGMSYL	0.0011	10.6718	0.0096	0
1	QIAKGMSYLE	p.Val842Ile	QIAKGMSYL	QIAKGMSYL	0.0002	32.0556	QIAKGMSYE	QIAKGMSYLE	0.0001	25.5	QIAKGSYLE	QIAKGMSYLE	0	65	0.0001	0
2	IAKGMSYLED	p.Val842Ile	IAKGMSLED	IAKGMSYLED	0	90	IAKGSYLED	IAKGMSYLED	0	90	IAKGSYLED	IAKGMSYLED	0	90	0	0
3	AKGMSYLEDV	p.Val842Ile	AGMSYLEDV	AKGMSYLEDV	0.0001	37.6	AKMSYLEDV	AKGMSYLEDV	0	85	AGMSYLEDV	AKGMSYLEDV	0	70	0	0
4	KGMSYLEDVR	p.Val842Ile	KMSYLEDVR	KGMSYLEDVR	0.0001	48.2	KGMSYLEVR	KGMSYLEDVR	0.002	9.112	KGMSYLEVR	KGMSYLEDVR	0	45	0.0007	0
5	GMSYLEDVRL	p.Val842Ile	GMYLEDVRL	GMSYLEDVRL	0.0936	1.9736	GSYLEDVRL	GMSYLEDVRL	0	36.5	GMYLEDVRL	GMSYLEDVRL	0.0001	23.25	0.0313	1
6	MSYLEDVRLI	p.Val842Ile	MSYEDVRLI	MSYLEDVRLI	0.0013	16.185	MSYEDVRLI	MSYLEDVRLI	0.0001	29.8333	MYLEDVRLI	MSYLEDVRLI	0.2314	0.6816	0.0776	1
7	SYLEDVRLIH	p.Val842Ile	SLEDVRLIH	SYLEDVRLIH	0.0009	18.2258	SYLEDVLIH	SYLEDVRLIH	0.0028	8.1503	SYLEDVRLI	SYLEDVRLI	0.0174	3.155	0.0071	0
8	YLEDVRLIHR	p.Val842Ile	YLEDVLIHR	YLEDVRLIHR	0.0064	8.2353	YLEDVLIHR	YLEDVRLIHR	0.0111	4.9484	YLDVRLIHR	YLEDVRLIHR	0.0004	16.4727	0.006	0
9	LEDVRLIHRD	p.Val842Ile	LEDVRLIHR	LEDVRLIHR	0	95	LEDVRLIHR	LEDVRLIHR	0	55	LEDVLIHRD	LEDVRLIHRD	0	90	0	0
10	EDVRLIHRDL	p.Val842Ile	EDVRLIHRL	EDVRLIHRDL	0	58.6364	EDVRLIHRL	EDVRLIHRDL	0	55	EDVRLIHRL	EDVRLIHRDL	0.0001	26.3	0	0
11	DVRLIHRDLA	p.Val842Ile	DVLIHRDLA	DVRLIHRDLA	0	57.7273	DVRLIHDLA	DVRLIHRDLA	0	70	DRLIHRDLA	DVRLIHRDLA	0	67.5	0	0
12	VRLIHRDLAA	p.Val842Ile	VLIHRDLAA	VRLIHRDLAA	0.013	5.9425	VLIHRDLAA	VRLIHRDLAA	0	55	VRLHRDLAA	VRLIHRDLAA	0	49	0.0043	0
13	RLIHRDLAAR	p.Val842Ile	RLIHDLAAR	RLIHRDLAAR	0.0015	15.2711	RIHRDLAAR	RLIHRDLAAR	0.0171	4.1882	RLIHRDLAR	RLIHRDLAAR	0.0001	31.6667	0.0062	0
14	LIHRDLAARN	p.Val842Ile	LIHRDLAAR	LIHRDLAAR	0	78.3333	LIHRDLAAR	LIHRDLAAR	0	46	LHRDLAARN	LIHRDLAARN	0	90	0	0
15	IHRDLAARNV	p.Val842Ile	IHDLAARNV	IHRDLAARNV	0.0001	49.25	IRDLAARNV	IHRDLAARNV	0	67.5	IHDLAARNV	IHRDLAARNV	0.0002	20.8889	0.0001	0
16	HRDLAARNVL	p.Val842Ile	HRDLAANVL	HRDLAARNVL	0.0001	39.2222	HRDAARNVL	HRDLAARNVL	0	44.5	HRDLAARVL	HRDLAARNVL	0.0004	15.7681	0.0002	0
17	RDLAARNVLV	p.Val842Ile	RLAARNVLV	RDLAARNVLV	0.0448	3.1124	RLAARNVLV	RDLAARNVLV	0	34.25	RLAARNVLV	RDLAARNVLV	0.0001	28.5	0.015	0
18	DLAARNVLVK	p.Val842Ile	DLAARNVLV	DLAARNVLV	0.0002	34.5714	DLAARNVLK	DLAARNVLVK	0.0088	5.4284	DLAARNVLK	DLAARNVLVK	0	49	0.003	0
19	LAARNVLVKS	p.Val842Ile	LAANVLVKS	LAARNVLVKS	0	51.6667	LAARNVLVK	LAARNVLVK	0.0006	13.9214	LAARNVLVS	LAARNVLVKS	0	90	0.0002	0
20	AARNVLVKSP	p.Val842Ile	AARNVLVSP	AARNVLVKSP	0.0001	41.8571	AARNVLVSP	AARNVLVKSP	0	42	ARNVLVKSP	AARNVLVKSP	0	70	0	0
21	ARNVLVKSPN	p.Val842Ile	ARNVLVKSP	ARNVLVKSP	0	100	ARNLVKSPN	ARNVLVKSPN	0	75	ARNVLVKSN	ARNVLVKSPN	0	100	0	0
0	MQIAKGMSY	p.Val842Ile	MQIAKGMSY	MQIAKGMSY	0.0057	8.7066	MQIAKGMSY	MQIAKGMSY	0.0805	2.0467	MQIAKGMSY	MQIAKGMSY	0.01	4.0081	0.0321	0
1	QIAKGMSYL	p.Val842Ile	QIAKGMSYL	QIAKGMSYL	0.0952	1.9525	QIAKGMSYL	QIAKGMSYL	0.0019	9.2581	QIAKGMSYL	QIAKGMSYL	0.0014	9.6794	0.0328	1
2	IAKGMSYLE	p.Val842Ile	IAKGMSYLE	IAKGMSYLE	0	51.6667	IAKGMSYLE	IAKGMSYLE	0.0001	27.875	IAKGMSYLE	IAKGMSYLE	0	47	0	0
3	AKGMSYLED	p.Val842Ile	AKGMSYLED	AKGMSYLED	0	100	AKGMSYLED	AKGMSYLED	0	100	AKGMSYLED	AKGMSYLED	0	90	0	0
4	KGMSYLEDV	p.Val842Ile	KGMSYLEDV	KGMSYLEDV	0.0051	9.1293	KGMSYLEDV	KGMSYLEDV	0	44.5	KGMSYLEDV	KGMSYLEDV	0.0001	24.4286	0.0017	0
5	GMSYLEDVR	p.Val842Ile	GMSYLEDVR	GMSYLEDVR	0.0003	26.7368	GMSYLEDVR	GMSYLEDVR	0.0017	9.632	GMSYLEDVR	GMSYLEDVR	0	46	0.0007	0
6	MSYLEDVRL	p.Val842Ile	MSYLEDVRL	MSYLEDVRL	0.0131	5.9332	MSYLEDVRL	MSYLEDVRL	0.0004	15.2078	MSYLEDVRL	MSYLEDVRL	0.0033	6.6996	0.0056	0
7	SYLEDVRLI	p.Val842Ile	SYLEDVRLI	SYLEDVRLI	0.0087	7.2128	SYLEDVRLI	SYLEDVRLI	0.0002	18.8158	SYLEDVRLI	SYLEDVRLI	0.9068	0.0406	0.3052	1
8	YLEDVRLIH	p.Val842Ile	YLEDVRLIH	YLEDVRLIH	0.0077	7.6214	YLEDVRLIH	YLEDVRLIH	0.0038	7.3059	YLEDVRLIH	YLEDVRLIH	0.0003	18.8421	0.0039	0
9	LEDVRLIHR	p.Val842Ile	LEDVRLIHR	LEDVRLIHR	0.0001	39.2222	LEDVRLIHR	LEDVRLIHR	0.0023	8.7347	LEDVRLIHR	LEDVRLIHR	0.0002	22.5789	0.0008	0
10	EDVRLIHRD	p.Val842Ile	EDVRLIHRD	EDVRLIHRD	0	95	EDVRLIHRD	EDVRLIHRD	0	85	EDVRLIHRD	EDVRLIHRD	0	80	0	0
11	DVRLIHRDL	p.Val842Ile	DVRLIHRDL	DVRLIHRDL	0.0001	40	DVRLIHRDL	DVRLIHRDL	0	55	DVRLIHRDL	DVRLIHRDL	0.0003	18.7105	0.0001	0
12	VRLIHRDLA	p.Val842Ile	VRLIHRDLA	VRLIHRDLA	0	66.6667	VRLIHRDLA	VRLIHRDLA	0	46	VRLIHRDLA	VRLIHRDLA	0	38	0	0
13	RLIHRDLAA	p.Val842Ile	RLIHRDLAA	RLIHRDLAA	0.1453	1.456	RLIHRDLAA	RLIHRDLAA	0.0004	16.1452	RLIHRDLAA	RLIHRDLAA	0	35	0.0486	1
14	LIHRDLAAR	p.Val842Ile	LIHRDLAAR	LIHRDLAAR	0.0005	23.3818	LIHRDLAAR	LIHRDLAAR	0.0146	4.4455	LIHRDLAAR	LIHRDLAAR	0	34	0.0051	0
15	IHRDLAARN	p.Val842Ile	IHRDLAARN	IHRDLAARN	0	95	IHRDLAARN	IHRDLAARN	0	70	IHRDLAARN	IHRDLAARN	0	52.5	0	0
16	HRDLAARNV	p.Val842Ile	HRDLAARNV	HRDLAARNV	0.0003	28.7407	HRDLAARNV	HRDLAARNV	0.0001	25.8	HRDLAARNV	HRDLAARNV	0.0005	14.3333	0.0003	0
17	RDLAARNVL	p.Val842Ile	RDLAARNVL	RDLAARNVL	0.0004	26.6053	RDLAARNVL	RDLAARNVL	0.0001	24.6154	RDLAARNVL	RDLAARNVL	0.0004	15.6522	0.0003	0
18	DLAARNVLV	p.Val842Ile	DLAARNVLV	DLAARNVLV	0.0329	3.7036	DLAARNVLV	DLAARNVLV	0	44	DLAARNVLV	DLAARNVLV	0.0002	19.5161	0.0111	0
19	LAARNVLVK	p.Val842Ile	LAARNVLVK	LAARNVLVK	0.0001	40.875	LAARNVLVK	LAARNVLVK	0.2317	0.972	LAARNVLVK	LAARNVLVK	0.0001	30.6667	0.0773	1
20	AARNVLVKS	p.Val842Ile	AARNVLVKS	AARNVLVKS	0.0003	29.08	AARNVLVKS	AARNVLVKS	0.0004	15.5974	AARNVLVKS	AARNVLVKS	0	65	0.0002	0
21	ARNVLVKSP	p.Val842Ile	ARNVLVKSP	ARNVLVKSP	0	61.25	ARNVLVKSP	ARNVLVKSP	0	41.5	ARNVLVKSP	ARNVLVKSP	0	40	0	0
22	RNVLVKSPN	p.Val842Ile	RNVLVKSPN	RNVLVKSPN	0	95	RNVLVKSPN	RNVLVKSPN	0	56.6667	RNVLVKSPN	RNVLVKSPN	0	100	0	0
0	MQIAKGMS	p.Val842Ile	MQIAKGMS-	MQIAKGMS	0.0001	43.2857	MQIAKGMS-	MQIAKGMS	0	56.6667	MQIAKGMS-	MQIAKGMS	0	51.25	0	0
1	QIAKGMSY	p.Val842Ile	QIA-KGMSY	QIAKGMSY	0.0001	38.6	QIA-KGMSY	QIAKGMSY	0.0025	8.453	#NAME?	QIAKGMSY	0.0001	29.5714	0.0009	0
2	IAKGMSYL	p.Val842Ile	#NAME?	IAKGMSYL	0.0004	26.0263	IAK-GMSYL	IAKGMSYL	0	42.5	IAKGMSY-L	IAKGMSYL	0.0001	23.5625	0.0002	0
3	AKGMSYLE	p.Val842Ile	#NAME?	AKGMSYLE	0	95	#NAME?	AKGMSYLE	0	85	A-KGMSYLE	AKGMSYLE	0	90	0	0
4	KGMSYLED	p.Val842Ile	KGM-SYLED	KGMSYLED	0	95	KGMSYLED-	KGMSYLED	0	90	KGMSYLED-	KGMSYLED	0	90	0	0
5	GMSYLEDV	p.Val842Ile	GMS-YLEDV	GMSYLEDV	0.0013	15.9111	GMSYLEDV-	GMSYLEDV	0	90	GMS-YLEDV	GMSYLEDV	0	80	0.0005	0
6	MSYLEDVR	p.Val842Ile	MSY-LEDVR	MSYLEDVR	0	54.3333	MSY-LEDVR	MSYLEDVR	0.0013	10.5127	MSY-LEDVR	MSYLEDVR	0	70	0.0005	0
7	SYLEDVRL	p.Val842Ile	SYLEDV-RL	SYLEDVRL	0.0007	20.2989	SYL-EDVRL	SYLEDVRL	0	35.6667	SYLEDV-RL	SYLEDVRL	0.1165	1.1489	0.0391	1
8	YLEDVRLI	p.Val842Ile	YL-EDVRLI	YLEDVRLI	0.0573	2.7141	YLED-VRLI	YLEDVRLI	0	58.3333	#NAME?	YLEDVRLI	0.023	2.7739	0.0268	0
9	LEDVRLIH	p.Val842Ile	#NAME?	LEDVRLIH	0	65.8333	LED-VRLIH	LEDVRLIH	0	48	LED-VRLIH	LEDVRLIH	0	67.5	0	0
10	EDVRLIHR	p.Val842Ile	EDVRLIH-R	EDVRLIHR	0	73.75	EDV-RLIHR	EDVRLIHR	0.0001	26.3	EDV-RLIHR	EDVRLIHR	0	65	0	0
11	DVRLIHRD	p.Val842Ile	DVR-LIHRD	DVRLIHRD	0	95	DVRLIHRD-	DVRLIHRD	0	90	DVRLIHRD-	DVRLIHRD	0	100	0	0
12	VRLIHRDL	p.Val842Ile	VRL-IHRDL	VRLIHRDL	0	69.1667	VRL-IHRDL	VRLIHRDL	0	70	VRL-IHRDL	VRLIHRDL	0.0001	28.875	0	0
13	RLIHRDLA	p.Val842Ile	RLIHRDL-A	RLIHRDLA	0.0008	19.2524	RLI-HRDLA	RLIHRDLA	0	50	RLIHRD-LA	RLIHRDLA	0	60	0.0003	0
14	LIHRDLAA	p.Val842Ile	#NAME?	LIHRDLAA	0.0002	31.9	LIH-RDLAA	LIHRDLAA	0	65	#NAME?	LIHRDLAA	0	90	0.0001	0
15	IHRDLAAR	p.Val842Ile	#NAME?	IHRDLAAR	0	69.1667	IHRD-LAAR	IHRDLAAR	0.0001	24.5385	IHRDL-AAR	IHRDLAAR	0	44	0	0
16	HRDLAARN	p.Val842Ile	HRDLAARN-	HRDLAARN	0	100	HRDLAARN-	HRDLAARN	0	90	HRDLAARN-	HRDLAARN	0	70	0	0
17	RDLAARNV	p.Val842Ile	RDL-AARNV	RDLAARNV	0	54.3333	RDLAARNV-	RDLAARNV	0	65	R-DLAARNV	RDLAARNV	0	45	0	0
18	DLAARNVL	p.Val842Ile	DLAARNV-L	DLAARNVL	0.0003	27.3226	DLA-ARNVL	DLAARNVL	0	75	DLA-ARNVL	DLAARNVL	0.0001	27	0.0001	0
19	LAARNVLV	p.Val842Ile	#NAME?	LAARNVLV	0.0018	14.2363	LAA-RNVLV	LAARNVLV	0	49	LAAR-NVLV	LAARNVLV	0	38.6667	0.0006	0
20	AARNVLVK	p.Val842Ile	AAR-NVLVK	AARNVLVK	0	51.3333	AA-RNVLVK	AARNVLVK	0.0148	4.4257	AA-RNVLVK	AARNVLVK	0	67.5	0.005	0
21	ARNVLVKS	p.Val842Ile	ARN-VLVKS	ARNVLVKS	0	85	ARN-VLVKS	ARNVLVKS	0	62.5	ARN-VLVKS	ARNVLVKS	0	80	0	0
22	RNVLVKSP	p.Val842Ile	RNV-LVKSP	RNVLVKSP	0	80	RNVLVKSP-	RNVLVKSP	0	70	RNV-LVKSP	RNVLVKSP	0	90	0	0
23	NVLVKSPN	p.Val842Ile	NVLVKSPN-	NVLVKSPN	0	78.3333	NVLVKSPN-	NVLVKSPN	0	75	NVLVKSPN-	NVLVKSPN	0	90	0	0
0	EDSSGNLLGRNSFE	p.Arg273Cys	ELLGRNSFE	EDSSGNLLGRNSFE	0	95	EDSGRNSFE	EDSSGNLLGRNSFE	0	90	EDSSGNLSF	EDSSGNLLGRNSF	0	90	0	0
1	DSSGNLLGRNSFEV	p.Arg273Cys	DSSGNLLEV	DSSGNLLGRNSFEV	0	63.75	DSSGNLLEV	DSSGNLLGRNSFEV	0	90	DSSGNLLEV	DSSGNLLGRNSFEV	0	90	0	0
2	SSGNLLGRNSFEVC	p.Arg273Cys	SSRNSFEVC	SSGNLLGRNSFEVC	0	90	SSRNSFEVC	SSGNLLGRNSFEVC	0	100	SSGNSFEVC	SSGNLLGRNSFEVC	0	100	0	0
3	SGNLLGRNSFEVCV	p.Arg273Cys	SGNSFEVCV	SGNLLGRNSFEVCV	0	85	SRNSFEVCV	SGNLLGRNSFEVCV	0	90	SRNSFEVCV	SGNLLGRNSFEVCV	0	90	0	0
4	GNLLGRNSFEVCVC	p.Arg273Cys	GNLLGRNSC	GNLLGRNSFEVCVC	0	95	GRNSFEVCV	GNLLGRNSFEVCV	0	100	GNLLGRNSC	GNLLGRNSFEVCVC	0	100	0	0
5	NLLGRNSFEVCVCA	p.Arg273Cys	NLFEVCVCA	NLLGRNSFEVCVCA	0.0004	26.2368	NSFEVCVCA	NLLGRNSFEVCVCA	0	90	NLLGRNSFA	NLLGRNSFEVCVCA	0	100	0.0001	0
6	LLGRNSFEVCVCAC	p.Arg273Cys	LLFEVCVCA	LLGRNSFEVCVCA	0	73.75	LLGRNSFEC	LLGRNSFEVCVCAC	0	100	LLGRNSFEC	LLGRNSFEVCVCAC	0	100	0	0
7	LGRNSFEVCVCACP	p.Arg273Cys	LGRNSFEVP	LGRNSFEVCVCACP	0	100	LGRNSFACP	LGRNSFEVCVCACP	0	100	LGRNSFEVP	LGRNSFEVCVCACP	0	100	0	0
8	GRNSFEVCVCACPG	p.Arg273Cys	GSFEVCVCA	GRNSFEVCVCA	0	100	GRNSFEVPG	GRNSFEVCVCACPG	0	100	GRNSFEVPG	GRNSFEVCVCACPG	0	100	0	0
9	RNSFEVCVCACPGR	p.Arg273Cys	RNSFEVPGR	RNSFEVCVCACPGR	0	95	RNSFEVPGR	RNSFEVCVCACPGR	0	44.5	RNSFEVPGR	RNSFEVCVCACPGR	0	90	0	0
10	NSFEVCVCACPGRD	p.Arg273Cys	NSFEVCPGR	NSFEVCVCACPGR	0	100	NSFEVCVGR	NSFEVCVCACPGR	0	90	NSFEVCPGR	NSFEVCVCACPGR	0	100	0	0
11	SFEVCVCACPGRDR	p.Arg273Cys	SCACPGRDR	SFEVCVCACPGRDR	0	100	SFEVPGRDR	SFEVCVCACPGRDR	0	67.5	SFEVPGRDR	SFEVCVCACPGRDR	0	67.5	0	0
12	FEVCVCACPGRDRR	p.Arg273Cys	FACPGRDRR	FEVCVCACPGRDRR	0	87.5	FACPGRDRR	FEVCVCACPGRDRR	0	51.25	FECPGRDRR	FEVCVCACPGRDRR	0	90	0	0
13	EVCVCACPGRDRRT	p.Arg273Cys	EVPGRDRRT	EVCVCACPGRDRRT	0	100	EACPGRDRR	EVCVCACPGRDRR	0	100	EVPGRDRRT	EVCVCACPGRDRRT	0	100	0	0
14	VCVCACPGRDRRTE	p.Arg273Cys	VACPGRDRR	VCVCACPGRDRR	0	100	VCVRDRRTE	VCVCACPGRDRRTE	0	100	VPGRDRRTE	VCVCACPGRDRRTE	0	100	0	0
15	CVCACPGRDRRTEE	p.Arg273Cys	CVCDRRTEE	CVCACPGRDRRTEE	0	100	CVCDRRTEE	CVCACPGRDRRTEE	0	100	CVCDRRTEE	CVCACPGRDRRTEE	0	100	0	0
16	VCACPGRDRRTEEE	p.Arg273Cys	VCACPTEEE	VCACPGRDRRTEEE	0	100	VRDRRTEEE	VCACPGRDRRTEEE	0	100	VRDRRTEEE	VCACPGRDRRTEEE	0	100	0	0
17	CACPGRDRRTEEEN	p.Arg273Cys	CACPGRDRR	CACPGRDRR	0	100	CACPGREEN	CACPGRDRRTEEEN	0	100	CACPGRDRR	CACPGRDRR	0	100	0	0
0	EDSSGNLLGRNSF	p.Arg273Cys	EDSSGNLSF	EDSSGNLLGRNSF	0	87.5	EDSSGNLLF	EDSSGNLLGRNSF	0	53.75	ENLLGRNSF	EDSSGNLLGRNSF	0.0001	27.2	0	0
1	DSSGNLLGRNSFE	p.Arg273Cys	DLLGRNSFE	DSSGNLLGRNSFE	0	90	DSSGNLLFE	DSSGNLLGRNSFE	0	85	DSSGNRNSF	DSSGNLLGRNSF	0	80	0	0
2	SSGNLLGRNSFEV	p.Arg273Cys	SLGRNSFEV	SSGNLLGRNSFEV	0.0011	17.329	SSGNLLFEV	SSGNLLGRNSFEV	0	75	SLGRNSFEV	SSGNLLGRNSFEV	0	70	0.0004	0
3	SGNLLGRNSFEVC	p.Arg273Cys	SLGRNSFEV	SGNLLGRNSFEV	0	82.5	SGNNSFEVC	SGNLLGRNSFEVC	0	90	SGNNSFEVC	SGNLLGRNSFEVC	0	90	0	0
4	GNLLGRNSFEVCV	p.Arg273Cys	NLLGFEVCV	NLLGRNSFEVCV	0	61.875	GRNSFEVCV	GNLLGRNSFEVCV	0	90	GRNSFEVCV	GNLLGRNSFEVCV	0	80	0	0
5	NLLGRNSFEVCVC	p.Arg273Cys	NLLGEVCVC	NLLGRNSFEVCVC	0.0001	46	NLLGRNSFC	NLLGRNSFEVCVC	0	100	NLLGRNSFC	NLLGRNSFEVCVC	0	90	0	0
6	LLGRNSFEVCVCA	p.Arg273Cys	LLFEVCVCA	LLGRNSFEVCVCA	0.0015	15.3467	LSFEVCVCA	LLGRNSFEVCVCA	0	90	LLGRNSFEA	LLGRNSFEVCVCA	0	100	0.0005	0
7	LGRNSFEVCVCAC	p.Arg273Cys	LSFEVCVCA	LGRNSFEVCVCA	0	95	LGRNSFEAC	LGRNSFEVCVCAC	0	100	LGRNSFEAC	LGRNSFEVCVCAC	0	100	0	0
8	GRNSFEVCVCACP	p.Arg273Cys	GSFEVCVCA	GRNSFEVCVCA	0	100	GRNSFEVCP	GRNSFEVCVCACP	0	100	GRNSFEVCP	GRNSFEVCVCACP	0	100	0	0
9	RNSFEVCVCACPG	p.Arg273Cys	RSFEVCVCA	RNSFEVCVCA	0	95	RVCVCACPG	RNSFEVCVCACPG	0	100	RNSFEVCVG	RNSFEVCVCACPG	0	100	0	0
10	NSFEVCVCACPGR	p.Arg273Cys	NSFEVCVGR	NSFEVCVCACPGR	0	78.3333	NSFEVCVGR	NSFEVCVCACPGR	0.0002	19.2581	SFEVACPGR	SFEVCVCACPGR	0	80	0.0001	0
11	SFEVCVCACPGRD	p.Arg273Cys	SCVCACPGR	SFEVCVCACPGR	0	100	SFEVCVPGR	SFEVCVCACPGR	0	100	SFEVACPGR	SFEVCVCACPGR	0	90	0	0
12	FEVCVCACPGRDR	p.Arg273Cys	FEACPGRDR	FEVCVCACPGRDR	0	95	FEACPGRDR	FEVCVCACPGRDR	0	75	FEACPGRDR	FEVCVCACPGRDR	0	100	0	0
13	EVCVCACPGRDRR	p.Arg273Cys	EVCPGRDRR	EVCVCACPGRDRR	0	85	EVCPGRDRR	EVCVCACPGRDRR	0.0001	29.8333	EVCPGRDRR	EVCVCACPGRDRR	0	90	0	0
14	VCVCACPGRDRRT	p.Arg273Cys	VACPGRDRR	VCVCACPGRDRR	0	95	VACPGRDRR	VCVCACPGRDRR	0	90	VACPGRDRR	VCVCACPGRDRR	0	100	0	0
15	CVCACPGRDRRTE	p.Arg273Cys	CVCADRRTE	CVCACPGRDRRTE	0	95	CVCACRRTE	CVCACPGRDRRTE	0	100	CVCPGRDRR	CVCACPGRDRR	0	100	0	0
16	VCACPGRDRRTEE	p.Arg273Cys	VCACPGTEE	VCACPGRDRRTEE	0	95	VGRDRRTEE	VCACPGRDRRTEE	0	100	VCADRRTEE	VCACPGRDRRTEE	0	100	0	0
17	CACPGRDRRTEEE	p.Arg273Cys	CACPGTEEE	CACPGRDRRTEEE	0	95	CACPGTEEE	CACPGRDRRTEEE	0	90	CRDRRTEEE	CACPGRDRRTEEE	0	100	0	0
18	ACPGRDRRTEEEN	p.Arg273Cys	ACPGTEEEN	ACPGRDRRTEEEN	0	100	ACRRTEEEN	ACPGRDRRTEEEN	0	100	ACPGTEEEN	ACPGRDRRTEEEN	0	100	0	0
0	EDSSGNLLGRNS	p.Arg273Cys	EDSSGNLLS	EDSSGNLLGRNS	0	95	ESSGNLLGR	EDSSGNLLGR	0	75	EDSSGNLLS	EDSSGNLLGRNS	0	100	0	0
1	DSSGNLLGRNSF	p.Arg273Cys	DSSGNLLSF	DSSGNLLGRNSF	0	75	DSSGNLLSF	DSSGNLLGRNSF	0	48	DSSGNRNSF	DSSGNLLGRNSF	0.0005	14.5667	0.0002	0
2	SSGNLLGRNSFE	p.Arg273Cys	SLLGRNSFE	SSGNLLGRNSFE	0	56.8182	SSLGRNSFE	SSGNLLGRNSFE	0	55	SSLLGRNSF	SSGNLLGRNSF	0	60	0	0
3	SGNLLGRNSFEV	p.Arg273Cys	SLGRNSFEV	SGNLLGRNSFEV	0.0028	11.8541	SGNRNSFEV	SGNLLGRNSFEV	0	75	SLGRNSFEV	SGNLLGRNSFEV	0	65	0.0009	0
4	GNLLGRNSFEVC	p.Arg273Cys	GLGRNSFEV	GNLLGRNSFEV	0	76.6667	GGRNSFEVC	GNLLGRNSFEVC	0	100	GGRNSFEVC	GNLLGRNSFEVC	0	90	0	0
5	NLLGRNSFEVCV	p.Arg273Cys	NLLGFEVCV	NLLGRNSFEVCV	0.0079	7.5321	NRNSFEVCV	NLLGRNSFEVCV	0	85	NRNSFEVCV	NLLGRNSFEVCV	0	60	0.0026	0
6	LLGRNSFEVCVC	p.Arg273Cys	LLNSFEVCV	LLGRNSFEVCV	0	52.3333	LRNSFEVCV	LLGRNSFEVCV	0	100	LLGRNSFEC	LLGRNSFEVCVC	0	90	0	0
7	LGRNSFEVCVCA	p.Arg273Cys	LSFEVCVCA	LGRNSFEVCVCA	0.0001	50	LSFEVCVCA	LGRNSFEVCVCA	0	85	LGRNSFEVA	LGRNSFEVCVCA	0	100	0	0
8	GRNSFEVCVCAC	p.Arg273Cys	GSFEVCVCA	GRNSFEVCVCA	0	85	GRNSFEVAC	GRNSFEVCVCAC	0	90	GRNSFEVAC	GRNSFEVCVCAC	0	80	0	0
9	RNSFEVCVCACP	p.Arg273Cys	RSFEVCVCA	RNSFEVCVCA	0	90	RNSFEVCCP	RNSFEVCVCACP	0	90	RNSFEVCVP	RNSFEVCVCACP	0	100	0	0
10	NSFEVCVCACPG	p.Arg273Cys	NSFEVCVPG	NSFEVCVCACPG	0	90	NSFVCACPG	NSFEVCVCACPG	0	100	NSFEVCVPG	NSFEVCVCACPG	0	100	0	0
11	SFEVCVCACPGR	p.Arg273Cys	SFEVCVPGR	SFEVCVCACPGR	0	95	SFEVCVPGR	SFEVCVCACPGR	0	45	SFVCACPGR	SFEVCVCACPGR	0	53.75	0	0
12	FEVCVCACPGRD	p.Arg273Cys	FCVCACPGR	FEVCVCACPGR	0	100	FEVCVCPGR	FEVCVCACPGR	0	100	FEVCVPGRD	FEVCVCACPGRD	0	100	0	0
13	EVCVCACPGRDR	p.Arg273Cys	EVCVPGRDR	EVCVCACPGRDR	0	90	EVACPGRDR	EVCVCACPGRDR	0	43	EVCVPGRDR	EVCVCACPGRDR	0	90	0	0
14	VCVCACPGRDRR	p.Arg273Cys	VACPGRDRR	VCVCACPGRDRR	0	78.3333	VACPGRDRR	VCVCACPGRDRR	0.0001	25.9	VACPGRDRR	VCVCACPGRDRR	0	80	0	0
15	CVCACPGRDRRT	p.Arg273Cys	CVPGRDRRT	CVCACPGRDRRT	0	95	CVCPGRDRR	CVCACPGRDRR	0	90	CVPGRDRRT	CVCACPGRDRRT	0	90	0	0
16	VCACPGRDRRTE	p.Arg273Cys	VCACPGRTE	VCACPGRDRRTE	0	95	VACPGRDRR	VCACPGRDRR	0	90	VPGRDRRTE	VCACPGRDRRTE	0	90	0	0
17	CACPGRDRRTEE	p.Arg273Cys	CACPGRTEE	CACPGRDRRTEE	0	95	CACPGRTEE	CACPGRDRRTEE	0	85	ACPGRDTEE	ACPGRDRRTEE	0	100	0	0
18	ACPGRDRRTEEE	p.Arg273Cys	ACPGRTEEE	ACPGRDRRTEEE	0	95	ARDRRTEEE	ACPGRDRRTEEE	0	90	ACPGRDREE	ACPGRDRRTEEE	0	90	0	0
19	CPGRDRRTEEEN	p.Arg273Cys	CPRRTEEEN	CPGRDRRTEEEN	0	100	CPRRTEEEN	CPGRDRRTEEEN	0	100	CPDRRTEEE	CPGRDRRTEEE	0	100	0	0
0	EDSSGNLLGRN	p.Arg273Cys	ESSGNLLGR	EDSSGNLLGR	0	90	ESSGNLLGR	EDSSGNLLGR	0.0001	29.8333	ESSGNLLGR	EDSSGNLLGR	0	90	0	0
1	DSSGNLLGRNS	p.Arg273Cys	DSSGNLLNS	DSSGNLLGRNS	0	80	DSSGNLLGR	DSSGNLLGR	0	58.3333	DSSGNLLNS	DSSGNLLGRNS	0	90	0	0
2	SSGNLLGRNSF	p.Arg273Cys	SSLLGRNSF	SSGNLLGRNSF	0	52.3333	SSLLGRNSF	SSGNLLGRNSF	0.0001	27.5	SSLLGRNSF	SSGNLLGRNSF	0.0023	7.7663	0.0008	0
3	SGNLLGRNSFE	p.Arg273Cys	SLLGRNSFE	SGNLLGRNSFE	0.0001	39.6667	SLLGRNSFE	SGNLLGRNSFE	0	56.6667	SNLLGRNSF	SGNLLGRNSF	0	43	0	0
4	GNLLGRNSFEV	p.Arg273Cys	GLGRNSFEV	GNLLGRNSFEV	0.0073	7.813	GNLLGSFEV	GNLLGRNSFEV	0	70	GLGRNSFEV	GNLLGRNSFEV	0	53.75	0.0024	0
5	NLLGRNSFEVC	p.Arg273Cys	NLLGNSFEV	NLLGRNSFEV	0.0028	11.7934	NGRNSFEVC	NLLGRNSFEVC	0	90	NLLGRNSFC	NLLGRNSFEVC	0	65	0.0009	0
6	LLGRNSFEVCV	p.Arg273Cys	LLNSFEVCV	LLGRNSFEVCV	0.0159	5.3707	LRNSFEVCV	LLGRNSFEVCV	0	75	LRNSFEVCV	LLGRNSFEVCV	0	56.6667	0.0053	0
7	LGRNSFEVCVC	p.Arg273Cys	LGRNSFEVC	LGRNSFEVCVC	0	87.5	LGRNSFEVC	LGRNSFEVCVC	0	90	LGRNSFEVC	LGRNSFEVCVC	0	90	0	0
8	GRNSFEVCVCA	p.Arg273Cys	GSFEVCVCA	GRNSFEVCVCA	0.0002	31.45	GSFEVCVCA	GRNSFEVCVCA	0	56.6667	GRFEVCVCA	GRNSFEVCVCA	0	70	0.0001	0
9	RNSFEVCVCAC	p.Arg273Cys	RSFEVCVCA	RNSFEVCVCA	0	68.3333	RSFEVCVCA	RNSFEVCVCA	0	90	RNSFEVCVC	RNSFEVCVCAC	0	70	0	0
10	NSFEVCVCACP	p.Arg273Cys	NSFEVCVCP	NSFEVCVCACP	0	66.6667	NSFEVCVCP	NSFEVCVCACP	0	90	NSFEVCVCP	NSFEVCVCACP	0	90	0	0
11	SFEVCVCACPG	p.Arg273Cys	SVCVCACPG	SFEVCVCACPG	0	100	SVCVCACPG	SFEVCVCACPG	0	100	SFEVCVCAG	SFEVCVCACPG	0	100	0	0
12	FEVCVCACPGR	p.Arg273Cys	FEVCACPGR	FEVCVCACPGR	0	90	FEVCACPGR	FEVCVCACPGR	0	58.3333	EVCVACPGR	EVCVCACPGR	0	100	0	0
13	EVCVCACPGRD	p.Arg273Cys	EVCVACPGR	EVCVCACPGR	0	100	EVVCACPGR	EVCVCACPGR	0	90	EVCVACPGR	EVCVCACPGR	0	100	0	0
14	VCVCACPGRDR	p.Arg273Cys	VCACPGRDR	VCVCACPGRDR	0	90	VCACPGRDR	VCVCACPGRDR	0	49	CVCAPGRDR	CVCACPGRDR	0	90	0	0
15	CVCACPGRDRR	p.Arg273Cys	CVCPGRDRR	CVCACPGRDRR	0	78.3333	CVCPGRDRR	CVCACPGRDRR	0.0006	13.9857	CVCPGRDRR	CVCACPGRDRR	0	67.5	0.0002	0
16	VCACPGRDRRT	p.Arg273Cys	VACPGRDRR	VCACPGRDRR	0	85	VACPGRDRR	VCACPGRDRR	0	60	VACPGRDRR	VCACPGRDRR	0	90	0	0
17	CACPGRDRRTE	p.Arg273Cys	CACPGRDTE	CACPGRDRRTE	0	90	CACPGRRTE	CACPGRDRRTE	0	67.5	CACPGRRTE	CACPGRDRRTE	0	90	0	0
18	ACPGRDRRTEE	p.Arg273Cys	ACPDRRTEE	ACPGRDRRTEE	0	90	AGRDRRTEE	ACPGRDRRTEE	0	75	ACPGRDREE	ACPGRDRRTEE	0	80	0	0
19	CPGRDRRTEEE	p.Arg273Cys	CPDRRTEEE	CPGRDRRTEEE	0	100	CPDRRTEEE	CPGRDRRTEEE	0	90	CPDRRTEEE	CPGRDRRTEEE	0	90	0	0
20	PGRDRRTEEEN	p.Arg273Cys	PGRDTEEEN	PGRDRRTEEEN	0	100	PGRDTEEEN	PGRDRRTEEEN	0	100	PGRDTEEEN	PGRDRRTEEEN	0	100	0	0
0	EDSSGNLLGR	p.Arg273Cys	ESSGNLLGR	EDSSGNLLGR	0	63.125	ESSGNLLGR	EDSSGNLLGR	0.0105	5.0607	ESSGNLLGR	EDSSGNLLGR	0	56.6667	0.0035	0
1	DSSGNLLGRN	p.Arg273Cys	DSSGNLLGR	DSSGNLLGR	0	87.5	DSSGNLLGR	DSSGNLLGR	0.0001	29.5	DSSGNLLGR	DSSGNLLGR	0	100	0	0
2	SSGNLLGRNS	p.Arg273Cys	SSNLLGRNS	SSGNLLGRNS	0	80	SSNLLGRNS	SSGNLLGRNS	0	50	SSNLLGRNS	SSGNLLGRNS	0	90	0	0
3	SGNLLGRNSF	p.Arg273Cys	SGLLGRNSF	SGNLLGRNSF	0	54.3333	SGLLGRNSF	SGNLLGRNSF	0.0001	28.5714	SGLLGRNSF	SGNLLGRNSF	0.0022	7.9476	0.0008	0
4	GNLLGRNSFE	p.Arg273Cys	GLLGRNSFE	GNLLGRNSFE	0.0001	43.7143	GNLLGRNFE	GNLLGRNSFE	0	55	GNLLGRNSF	GNLLGRNSF	0	60	0	0
5	NLLGRNSFEV	p.Arg273Cys	NLLGNSFEV	NLLGRNSFEV	0.2477	0.934	NLLGNSFEV	NLLGRNSFEV	0	65	NLLGRSFEV	NLLGRNSFEV	0.0001	28.375	0.0826	1
6	LLGRNSFEVC	p.Arg273Cys	LLGRNSFEV	LLGRNSFEV	0.0012	16.86	LLRNSFEVC	LLGRNSFEVC	0	85	LLGRNSFEC	LLGRNSFEVC	0	67.5	0.0004	0
7	LGRNSFEVCV	p.Arg273Cys	LGNSFEVCV	LGRNSFEVCV	0.0001	44.4	LRNSFEVCV	LGRNSFEVCV	0	65	LRNSFEVCV	LGRNSFEVCV	0	53.75	0	0
8	GRNSFEVCVC	p.Arg273Cys	GRNSFEVVC	GRNSFEVCVC	0	75	GRNSFEVVC	GRNSFEVCVC	0	75	GRNSFEVVC	GRNSFEVCVC	0	51.25	0	0
9	RNSFEVCVCA	p.Arg273Cys	RSFEVCVCA	RNSFEVCVCA	0.0006	21.2105	RSFEVCVCA	RNSFEVCVCA	0.0001	25.8	RSFEVCVCA	RNSFEVCVCA	0	70	0.0002	0
10	NSFEVCVCAC	p.Arg273Cys	NSFEVCVAC	NSFEVCVCAC	0.0002	32	NSFEVCVAC	NSFEVCVCAC	0	60	NSFEVCVAC	NSFEVCVCAC	0	80	0.0001	0
11	SFEVCVCACP	p.Arg273Cys	SFVCVCACP	SFEVCVCACP	0	82.5	SFEVCVACP	SFEVCVCACP	0	90	SFEVVCACP	SFEVCVCACP	0	67.5	0	0
12	FEVCVCACPG	p.Arg273Cys	FVCVCACPG	FEVCVCACPG	0	95	FVCVCACPG	FEVCVCACPG	0	100	FEVCVCCPG	FEVCVCACPG	0	100	0	0
13	EVCVCACPGR	p.Arg273Cys	EVCVACPGR	EVCVCACPGR	0	87.5	EVVCACPGR	EVCVCACPGR	0.0002	21.75	EVCVCACGR	EVCVCACPGR	0	80	0.0001	0
14	VCVCACPGRD	p.Arg273Cys	VCVCACPGR	VCVCACPGR	0	100	VCVCACPGR	VCVCACPGR	0	100	VVCACPGRD	VCVCACPGRD	0	100	0	0
15	CVCACPGRDR	p.Arg273Cys	CVCAPGRDR	CVCACPGRDR	0	78.3333	CVCAPGRDR	CVCACPGRDR	0.001	11.3925	CVCAPGRDR	CVCACPGRDR	0	70	0.0003	0
16	VCACPGRDRR	p.Arg273Cys	VACPGRDRR	VCACPGRDRR	0	63.125	VACPGRDRR	VCACPGRDRR	0.001	11.4151	VACPGRDRR	VCACPGRDRR	0	56.6667	0.0004	0
17	CACPGRDRRT	p.Arg273Cys	CACPGDRRT	CACPGRDRRT	0	82.5	CACPGRDRR	CACPGRDRR	0	56.6667	CAPGRDRRT	CACPGRDRRT	0	90	0	0
18	ACPGRDRRTE	p.Arg273Cys	ACPGDRRTE	ACPGRDRRTE	0	87.5	ACPGDRRTE	ACPGRDRRTE	0	70	APGRDRRTE	ACPGRDRRTE	0	67.5	0	0
19	CPGRDRRTEE	p.Arg273Cys	CPRDRRTEE	CPGRDRRTEE	0	95	CPGDRRTEE	CPGRDRRTEE	0	75	CPRDRRTEE	CPGRDRRTEE	0	100	0	0
20	PGRDRRTEEE	p.Arg273Cys	PGRDRTEEE	PGRDRRTEEE	0	100	PGRDRTEEE	PGRDRRTEEE	0	100	PRDRRTEEE	PGRDRRTEEE	0	100	0	0
21	GRDRRTEEEN	p.Arg273Cys	GRDRTEEEN	GRDRRTEEEN	0	100	GRDRRTEEN	GRDRRTEEEN	0	100	GRDRTEEEN	GRDRRTEEEN	0	90	0	0
0	EDSSGNLLG	p.Arg273Cys	EDSSGNLLG	EDSSGNLLG	0	90	EDSSGNLLG	EDSSGNLLG	0	65	EDSSGNLLG	EDSSGNLLG	0	43.5	0	0
1	DSSGNLLGR	p.Arg273Cys	DSSGNLLGR	DSSGNLLGR	0.0001	46.6	DSSGNLLGR	DSSGNLLGR	0.0215	3.8155	DSSGNLLGR	DSSGNLLGR	0	40.5	0.0072	0
2	SSGNLLGRN	p.Arg273Cys	SSGNLLGRN	SSGNLLGRN	0	95	SSGNLLGRN	SSGNLLGRN	0	55	SSGNLLGRN	SSGNLLGRN	0	100	0	0
3	SGNLLGRNS	p.Arg273Cys	SGNLLGRNS	SGNLLGRNS	0	67.5	SGNLLGRNS	SGNLLGRNS	0	46	SGNLLGRNS	SGNLLGRNS	0	70	0	0
4	GNLLGRNSF	p.Arg273Cys	GNLLGRNSF	GNLLGRNSF	0.0001	41.2857	GNLLGRNSF	GNLLGRNSF	0.0001	23.4	GNLLGRNSF	GNLLGRNSF	0.0034	6.6147	0.0012	0
5	NLLGRNSFE	p.Arg273Cys	NLLGRNSFE	NLLGRNSFE	0.0006	21.8684	NLLGRNSFE	NLLGRNSFE	0	42.5	NLLGRNSFE	NLLGRNSFE	0	52.5	0.0002	0
6	LLGRNSFEV	p.Arg273Cys	LLGRNSFEV	LLGRNSFEV	0.4654	0.4383	LLGRNSFEV	LLGRNSFEV	0	46	LLGRNSFEV	LLGRNSFEV	0.0003	18.6579	0.1552	1
7	LGRNSFEVC	p.Arg273Cys	LGRNSFEVC	LGRNSFEVC	0.0001	46.6	LGRNSFEVC	LGRNSFEVC	0	53.75	LGRNSFEVC	LGRNSFEVC	0	58.3333	0	0
8	GRNSFEVCV	p.Arg273Cys	GRNSFEVCV	GRNSFEVCV	0.0007	20.2759	GRNSFEVCV	GRNSFEVCV	0.0001	28	GRNSFEVCV	GRNSFEVCV	0.0002	19.3548	0.0003	0
9	RNSFEVCVC	p.Arg273Cys	RNSFEVCVC	RNSFEVCVC	0	60	RNSFEVCVC	RNSFEVCVC	0	46	RNSFEVCVC	RNSFEVCVC	0	46	0	0
10	NSFEVCVCA	p.Arg273Cys	NSFEVCVCA	NSFEVCVCA	0.0042	9.9485	NSFEVCVCA	NSFEVCVCA	0.0002	19.8065	NSFEVCVCA	NSFEVCVCA	0	48	0.0015	0
11	SFEVCVCAC	p.Arg273Cys	SFEVCVCAC	SFEVCVCAC	0	67.5	SFEVCVCAC	SFEVCVCAC	0	75	SFEVCVCAC	SFEVCVCAC	0	39.5	0	0
12	FEVCVCACP	p.Arg273Cys	FEVCVCACP	FEVCVCACP	0	76.6667	FEVCVCACP	FEVCVCACP	0	100	FEVCVCACP	FEVCVCACP	0	90	0	0
13	EVCVCACPG	p.Arg273Cys	EVCVCACPG	EVCVCACPG	0	95	EVCVCACPG	EVCVCACPG	0	90	EVCVCACPG	EVCVCACPG	0	100	0	0
14	VCVCACPGR	p.Arg273Cys	VCVCACPGR	VCVCACPGR	0	76.6667	VCVCACPGR	VCVCACPGR	0.0001	26.4	VCVCACPGR	VCVCACPGR	0	80	0	0
15	CVCACPGRD	p.Arg273Cys	CVCACPGRD	CVCACPGRD	0	95	CVCACPGRD	CVCACPGRD	0	100	CVCACPGRD	CVCACPGRD	0	100	0	0
16	VCACPGRDR	p.Arg273Cys	VCACPGRDR	VCACPGRDR	0	67.5	VCACPGRDR	VCACPGRDR	0.0002	19.8065	VCACPGRDR	VCACPGRDR	0	70	0.0001	0
17	CACPGRDRR	p.Arg273Cys	CACPGRDRR	CACPGRDRR	0	61.25	CACPGRDRR	CACPGRDRR	0.0041	7.1589	CACPGRDRR	CACPGRDRR	0	44	0.0014	0
18	ACPGRDRRT	p.Arg273Cys	ACPGRDRRT	ACPGRDRRT	0	71.25	ACPGRDRRT	ACPGRDRRT	0	90	ACPGRDRRT	ACPGRDRRT	0	70	0	0
19	CPGRDRRTE	p.Arg273Cys	CPGRDRRTE	CPGRDRRTE	0	95	CPGRDRRTE	CPGRDRRTE	0	70	CPGRDRRTE	CPGRDRRTE	0	80	0	0
20	PGRDRRTEE	p.Arg273Cys	PGRDRRTEE	PGRDRRTEE	0	95	PGRDRRTEE	PGRDRRTEE	0	90	PGRDRRTEE	PGRDRRTEE	0	90	0	0
21	GRDRRTEEE	p.Arg273Cys	GRDRRTEEE	GRDRRTEEE	0	73.75	GRDRRTEEE	GRDRRTEEE	0	65	GRDRRTEEE	GRDRRTEEE	0	53.75	0	0
22	RDRRTEEEN	p.Arg273Cys	RDRRTEEEN	RDRRTEEEN	0	95	RDRRTEEEN	RDRRTEEEN	0	85	RDRRTEEEN	RDRRTEEEN	0	100	0	0
0	EDSSGNLL	p.Arg273Cys	E-DSSGNLL	EDSSGNLL	0	52.3333	EDS-SGNLL	EDSSGNLL	0	60	EDS-SGNLL	EDSSGNLL	0.0001	32	0	0
1	DSSGNLLG	p.Arg273Cys	DSSGNLLG-	DSSGNLLG	0	90	DSSGNLLG-	DSSGNLLG	0	67.5	DSS-GNLLG	DSSGNLLG	0	90	0	0
2	SSGNLLGR	p.Arg273Cys	SS-GNLLGR	SSGNLLGR	0	57.2727	SS-GNLLGR	SSGNLLGR	0.0069	5.9235	SSGNLL-GR	SSGNLLGR	0	55	0.0023	0
3	SGNLLGRN	p.Arg273Cys	SGNLLGRN-	SGNLLGRN	0	95	SGNLLGRN-	SGNLLGRN	0	67.5	SGNLLGRN-	SGNLLGRN	0	90	0	0
4	GNLLGRNS	p.Arg273Cys	GNL-LGRNS	GNLLGRNS	0	95	GNLLGRNS-	GNLLGRNS	0	85	GNL-LGRNS	GNLLGRNS	0	100	0	0
5	NLLGRNSF	p.Arg273Cys	NLL-GRNSF	NLLGRNSF	0.0004	25.9512	NLL-GRNSF	NLLGRNSF	0	62.5	NLLGR-NSF	NLLGRNSF	0.001	10.9313	0.0005	0
6	LLGRNSFE	p.Arg273Cys	LLGRNSFE-	LLGRNSFE	0	59.0909	LLGRNSFE-	LLGRNSFE	0	85	LLGRNSFE-	LLGRNSFE	0	80	0	0
7	LGRNSFEV	p.Arg273Cys	#NAME?	LGRNSFEV	0.0007	20.6437	LGRNS-FEV	LGRNSFEV	0	60	LGRNSF-EV	LGRNSFEV	0	52.5	0.0002	0
8	GRNSFEVC	p.Arg273Cys	GRNSFEV-C	GRNSFEVC	0	82.5	GRNSFEVC-	GRNSFEVC	0	75	GRNSFE-VC	GRNSFEVC	0	60	0	0
9	RNSFEVCV	p.Arg273Cys	RNS-FEVCV	RNSFEVCV	0	54.6667	RNS-FEVCV	RNSFEVCV	0	65	RNS-FEVCV	RNSFEVCV	0	55	0	0
10	NSFEVCVC	p.Arg273Cys	NSFEVCV-C	NSFEVCVC	0	53.6667	NSF-EVCVC	NSFEVCVC	0	65	NSFEV-CVC	NSFEVCVC	0	67.5	0	0
11	SFEVCVCA	p.Arg273Cys	SF-EVCVCA	SFEVCVCA	0.0001	51	SFE-VCVCA	SFEVCVCA	0	75	SF-EVCVCA	SFEVCVCA	0	39	0	0
12	FEVCVCAC	p.Arg273Cys	FEV-CVCAC	FEVCVCAC	0	95	FEVCVCAC-	FEVCVCAC	0	100	FEV-CVCAC	FEVCVCAC	0	100	0	0
13	EVCVCACP	p.Arg273Cys	EVC-VCACP	EVCVCACP	0	90	EVCVCACP-	EVCVCACP	0	90	EVC-VCACP	EVCVCACP	0	100	0	0
14	VCVCACPG	p.Arg273Cys	VCVCACPG-	VCVCACPG	0	100	VCVCACPG-	VCVCACPG	0	100	VCVCACPG-	VCVCACPG	0	100	0	0
15	CVCACPGR	p.Arg273Cys	CVC-ACPGR	CVCACPGR	0	80	CVCACP-GR	CVCACPGR	0.0001	23.4	CVCACP-GR	CVCACPGR	0	70	0	0
16	VCACPGRD	p.Arg273Cys	VCACPGRD-	VCACPGRD	0	100	VCACPGRD-	VCACPGRD	0	100	VCACPGRD-	VCACPGRD	0	100	0	0
17	CACPGRDR	p.Arg273Cys	CACPGRD-R	CACPGRDR	0	87.5	CAC-PGRDR	CACPGRDR	0.0001	30	CACPGR-DR	CACPGRDR	0	90	0	0
18	ACPGRDRR	p.Arg273Cys	AC-PGRDRR	ACPGRDRR	0	80	A-CPGRDRR	ACPGRDRR	0	33	A-CPGRDRR	ACPGRDRR	0	70	0	0
19	CPGRDRRT	p.Arg273Cys	CPGRDRRT-	CPGRDRRT	0	100	CPGRDRRT-	CPGRDRRT	0	90	CPGRDRRT-	CPGRDRRT	0	90	0	0
20	PGRDRRTE	p.Arg273Cys	PGRDRRTE-	PGRDRRTE	0	100	PGRD-RRTE	PGRDRRTE	0	100	#NAME?	PGRDRRTE	0	90	0	0
21	GRDRRTEE	p.Arg273Cys	GRDRRTEE-	GRDRRTEE	0	95	GRD-RRTEE	GRDRRTEE	0	90	GRDRRTEE-	GRDRRTEE	0	67.5	0	0
22	RDRRTEEE	p.Arg273Cys	RDR-RTEEE	RDRRTEEE	0	95	RDR-RTEEE	RDRRTEEE	0	75	#NAME?	RDRRTEEE	0	90	0	0
23	DRRTEEEN	p.Arg273Cys	DRRTEEEN-	DRRTEEEN	0	100	DRRTEEEN-	DRRTEEEN	0	100	DRRTEEEN-	DRRTEEEN	0	100	0	0
0	HYNYMCNSSCMGGM	p.Arg248Gln	HYNYMCNSM	HYNYMCNSSCMGGM	0	100	HYNYMCNSM	HYNYMCNSSCMGGM	0	100	HYNYMCNSM	HYNYMCNSSCMGGM	0.0001	25.6667	0	0
1	YNYMCNSSCMGGMN	p.Arg248Gln	YNYMCNSSM	YNYMCNSSCMGGM	0	100	YSSCMGGMN	YNYMCNSSCMGGMN	0	100	YYMCNSSCM	YNYMCNSSCM	0	100	0	0
2	NYMCNSSCMGGMNQ	p.Arg248Gln	NSCMGGMNQ	NYMCNSSCMGGMNQ	0	100	NSCMGGMNQ	NYMCNSSCMGGMNQ	0	90	NYMMGGMNQ	NYMCNSSCMGGMNQ	0	52.5	0	0
3	YMCNSSCMGGMNQR	p.Arg248Gln	YMMGGMNQR	YMCNSSCMGGMNQR	0.0001	39.8889	YMMGGMNQR	YMCNSSCMGGMNQR	0.0001	26.8	YMMGGMNQR	YMCNSSCMGGMNQR	0	56.6667	0.0001	0
4	MCNSSCMGGMNQRP	p.Arg248Gln	MMGGMNQRP	MCNSSCMGGMNQRP	0	90	SSMGGMNQR	SSCMGGMNQR	0	100	MMGGMNQRP	MCNSSCMGGMNQRP	0	100	0	0
5	CNSSCMGGMNQRPI	p.Arg248Gln	SSCMGGMPI	SSCMGGMNQRPI	0	100	CNSSNQRPI	CNSSCMGGMNQRPI	0	100	CNSSNQRPI	CNSSCMGGMNQRPI	0	100	0	0
6	NSSCMGGMNQRPIL	p.Arg248Gln	NSMNQRPIL	NSSCMGGMNQRPIL	0	90	NSMGGMNQR	NSSCMGGMNQR	0	85	NSMNQRPIL	NSSCMGGMNQRPIL	0	80	0	0
7	SSCMGGMNQRPILT	p.Arg248Gln	SMNQRPILT	SSCMGGMNQRPILT	0	72.5	SSMGGMNQR	SSCMGGMNQR	0	52.5	SMNQRPILT	SSCMGGMNQRPILT	0	90	0	0
8	SCMGGMNQRPILTI	p.Arg248Gln	SCMGPILTI	SCMGGMNQRPILTI	0.0002	33.1875	SCMGPILTI	SCMGGMNQRPILTI	0	85	SNQRPILTI	SCMGGMNQRPILTI	0	52.5	0.0001	0
9	CMGGMNQRPILTII	p.Arg248Gln	CMGPILTII	CMGGMNQRPILTII	0	63.75	CQRPILTII	CMGGMNQRPILTII	0	90	CQRPILTII	CMGGMNQRPILTII	0	80	0	0
10	MGGMNQRPILTIIT	p.Arg248Gln	MQRPILTII	MGGMNQRPILTII	0	95	MRPILTIIT	MGGMNQRPILTIIT	0	100	MGRPILTII	MGGMNQRPILTII	0	90	0	0
11	GGMNQRPILTIITL	p.Arg248Gln	GGMNTIITL	GGMNQRPILTIITL	0.0001	40.5	GPILTIITL	GGMNQRPILTIITL	0	85	GGMNQIITL	GGMNQRPILTIITL	0	67.5	0	0
12	GMNQRPILTIITLE	p.Arg248Gln	GMNQTIITL	GMNQRPILTIITL	0.0001	45.3333	GMNTIITLE	GMNQRPILTIITLE	0	100	GMNQRPITL	GMNQRPILTIITL	0	90	0	0
13	MNQRPILTIITLED	p.Arg248Gln	MLTIITLED	MNQRPILTIITLED	0	95	MPILTIITL	MNQRPILTIITL	0	100	MNQRPILTL	MNQRPILTIITL	0	100	0	0
14	NQRPILTIITLEDS	p.Arg248Gln	NQRPILTIS	NQRPILTIITLEDS	0	90	NQRPILTIS	NQRPILTIITLEDS	0	100	NQRPILTIS	NQRPILTIITLEDS	0	90	0	0
15	QRPILTIITLEDSS	p.Arg248Gln	QIITLEDSS	QRPILTIITLEDSS	0	95	QRPILTISS	QRPILTIITLEDSS	0	100	QRPILTITL	QRPILTIITL	0	90	0	0
16	RPILTIITLEDSSG	p.Arg248Gln	RPILTIITL	RPILTIITL	0	95	RPILTIITG	RPILTIITLEDSSG	0	100	RPILTIITL	RPILTIITL	0	100	0	0
17	PILTIITLEDSSGN	p.Arg248Gln	PTLEDSSGN	PILTIITLEDSSGN	0	100	PTLEDSSGN	PILTIITLEDSSGN	0	100	PILTIITLN	PILTIITLEDSSGN	0	100	0	0
0	HYNYMCNSSCMGG	p.Arg248Gln	HYNSSCMGG	HYNYMCNSSCMGG	0	100	HYNSSCMGG	HYNYMCNSSCMGG	0	100	HYNYMCNSG	HYNYMCNSSCMGG	0	70	0	0
1	YNYMCNSSCMGGM	p.Arg248Gln	YNYMCNSSM	YNYMCNSSCMGGM	0	90	YNYMCNSSM	YNYMCNSSCMGGM	0	100	NYMCNSSGM	NYMCNSSCMGGM	0	60	0	0
2	NYMCNSSCMGGMN	p.Arg248Gln	YMCNSSCMM	YMCNSSCMGGM	0	100	NYMCNSSCM	NYMCNSSCMGGM	0	100	NYMCNSSGM	NYMCNSSCMGGM	0	60	0	0
3	YMCNSSCMGGMNQ	p.Arg248Gln	YMCNGGMNQ	YMCNSSCMGGMNQ	0	80	YSCMGGMNQ	YMCNSSCMGGMNQ	0	62.5	YMCNGGMNQ	YMCNSSCMGGMNQ	0	90	0	0
4	MCNSSCMGGMNQR	p.Arg248Gln	MCMGGMNQR	MCNSSCMGGMNQR	0	71.25	MCMGGMNQR	MCNSSCMGGMNQR	0.0001	26.5	MCMGGMNQR	MCNSSCMGGMNQR	0	90	0	0
5	CNSSCMGGMNQRP	p.Arg248Gln	CMGGMNQRP	CNSSCMGGMNQRP	0	90	CNMGGMNQR	CNSSCMGGMNQR	0	85	CNMGGMNQR	CNSSCMGGMNQR	0	100	0	0
6	NSSCMGGMNQRPI	p.Arg248Gln	NSSMNQRPI	NSSCMGGMNQRPI	0	90	NSMGGMNQR	NSSCMGGMNQR	0	62.5	NSSMNQRPI	NSSCMGGMNQRPI	0	90	0	0
7	SSCMGGMNQRPIL	p.Arg248Gln	SSCMGGMNL	SSCMGGMNQRPIL	0	55.9091	SSMGGMNQR	SSCMGGMNQR	0.0001	31.6	SSMNQRPIL	SSCMGGMNQRPIL	0	50	0	0
8	SCMGGMNQRPILT	p.Arg248Gln	SMNQRPILT	SCMGGMNQRPILT	0.0001	50	SCMGGPILT	SCMGGMNQRPILT	0	85	SMNQRPILT	SCMGGMNQRPILT	0	90	0	0
9	CMGGMNQRPILTI	p.Arg248Gln	CMGGPILTI	CMGGMNQRPILTI	0.0003	27.6129	CMQRPILTI	CMGGMNQRPILTI	0	90	CMQRPILTI	CMGGMNQRPILTI	0	50	0.0001	0
10	MGGMNQRPILTII	p.Arg248Gln	MQRPILTII	MGGMNQRPILTII	0	54.3333	MQRPILTII	MGGMNQRPILTII	0	85	MQRPILTII	MGGMNQRPILTII	0	45.5	0	0
11	GGMNQRPILTIIT	p.Arg248Gln	GGMNQTIIT	GGMNQRPILTIIT	0	90	GRPILTIIT	GGMNQRPILTIIT	0	100	GRPILTIIT	GGMNQRPILTIIT	0	90	0	0
12	GMNQRPILTIITL	p.Arg248Gln	GMNQTIITL	GMNQRPILTIITL	0.0099	6.7596	GPILTIITL	GMNQRPILTIITL	0	70	GMNQRPITL	GMNQRPILTIITL	0	37	0.0033	0
13	MNQRPILTIITLE	p.Arg248Gln	MILTIITLE	MNQRPILTIITLE	0	85	MNQRPILTE	MNQRPILTIITLE	0	85	MNQRPILTL	MNQRPILTIITL	0	90	0	0
14	NQRPILTIITLED	p.Arg248Gln	NQILTIITL	NQRPILTIITL	0	82.5	NQRPITLED	NQRPILTIITLED	0	100	NQRPIIITL	NQRPILTIITL	0	80	0	0
15	QRPILTIITLEDS	p.Arg248Gln	QRILTIITL	QRPILTIITL	0	95	QRPILTIIS	QRPILTIITLEDS	0	100	QRPLTIITL	QRPILTIITL	0	90	0	0
16	RPILTIITLEDSS	p.Arg248Gln	RPILTIITS	RPILTIITLEDSS	0	85	RPILTIITS	RPILTIITLEDSS	0	85	RPILTIITL	RPILTIITL	0	90	0	0
17	PILTIITLEDSSG	p.Arg248Gln	PILTIITSG	PILTIITLEDSSG	0	100	PILTIITSG	PILTIITLEDSSG	0	100	PILTIITSG	PILTIITLEDSSG	0	100	0	0
18	ILTIITLEDSSGN	p.Arg248Gln	ILLEDSSGN	ILTIITLEDSSGN	0	90	ITLEDSSGN	ILTIITLEDSSGN	0	100	ILTIITLEN	ILTIITLEDSSGN	0	100	0	0
0	HYNYMCNSSCMG	p.Arg248Gln	HMCNSSCMG	HYNYMCNSSCMG	0	95	HYCNSSCMG	HYNYMCNSSCMG	0	100	HYNYMCNSG	HYNYMCNSSCMG	0	44	0	0
1	YNYMCNSSCMGG	p.Arg248Gln	YNYSSCMGG	YNYMCNSSCMGG	0	100	YNYSSCMGG	YNYMCNSSCMGG	0	100	YYMCNSSCM	YNYMCNSSCM	0	67.5	0	0
2	NYMCNSSCMGGM	p.Arg248Gln	YMCNSSGGM	YMCNSSCMGGM	0	75	NYMCNSSGM	NYMCNSSCMGGM	0	90	NYMCNSSGM	NYMCNSSCMGGM	0.0003	16.6909	0.0001	0
3	YMCNSSCMGGMN	p.Arg248Gln	YMCNSMGGM	YMCNSSCMGGM	0	73.75	YMCNSSCMN	YMCNSSCMGGMN	0	100	YMCNSSCMM	YMCNSSCMGGM	0	100	0	0
4	MCNSSCMGGMNQ	p.Arg248Gln	MCNSGGMNQ	MCNSSCMGGMNQ	0	90	MSCMGGMNQ	MCNSSCMGGMNQ	0	45	MSCMGGMNQ	MCNSSCMGGMNQ	0	100	0	0
5	CNSSCMGGMNQR	p.Arg248Gln	CCMGGMNQR	CNSSCMGGMNQR	0	75	CNMGGMNQR	CNSSCMGGMNQR	0.0007	13.2857	CNMGGMNQR	CNSSCMGGMNQR	0	80	0.0002	0
6	NSSCMGGMNQRP	p.Arg248Gln	NMGGMNQRP	NSSCMGGMNQRP	0	78.3333	NSMGGMNQR	NSSCMGGMNQR	0.0001	29	SSCMGGNQR	SSCMGGMNQR	0	90	0	0
7	SSCMGGMNQRPI	p.Arg248Gln	SSCMGGMPI	SSCMGGMNQRPI	0	60	SSMGGMNQR	SSCMGGMNQR	0.0003	17.16	SSCMGGMNI	SSCMGGMNQRPI	0	60	0.0001	0
8	SCMGGMNQRPIL	p.Arg248Gln	SCMGGMNQL	SCMGGMNQRPIL	0.0006	21.2632	SCMGGMNQL	SCMGGMNQRPIL	0	60	SCMGGMNQL	SCMGGMNQRPIL	0	41.5	0.0002	0
9	CMGGMNQRPILT	p.Arg248Gln	CMGGRPILT	CMGGMNQRPILT	0	61.25	CMNQRPILT	CMGGMNQRPILT	0	100	CMMNQRPIL	CMGGMNQRPIL	0	90	0	0
10	MGGMNQRPILTI	p.Arg248Gln	GMNQPILTI	GMNQRPILTI	0	54.3333	MGQRPILTI	MGGMNQRPILTI	0	75	MNQRPILTI	MGGMNQRPILTI	0.0001	31.5	0	0
11	GGMNQRPILTII	p.Arg248Gln	GQRPILTII	GGMNQRPILTII	0.0001	42.8333	GQRPILTII	GGMNQRPILTII	0	70	GQRPILTII	GGMNQRPILTII	0	48	0	0
12	GMNQRPILTIIT	p.Arg248Gln	GMNQRPILT	GMNQRPILTIIT	0.0001	45.1667	GMNQRPILT	GMNQRPILTIIT	0	90	GRPILTIIT	GMNQRPILTIIT	0	80	0	0
13	MNQRPILTIITL	p.Arg248Gln	MNILTIITL	MNQRPILTIITL	0.0001	44.2	MNQRPILTL	MNQRPILTIITL	0	62.5	MNQRPIITL	MNQRPILTIITL	0.0001	24.2857	0.0001	0
14	NQRPILTIITLE	p.Arg248Gln	NQILTIITL	NQRPILTIITL	0	52	NQRPILTLE	NQRPILTIITLE	0	60	NQRPIIITL	NQRPILTIITL	0	55	0	0
15	QRPILTIITLED	p.Arg248Gln	QRILTIITL	QRPILTIITL	0	85	QRILTIITL	QRPILTIITL	0	100	QRPLTIITL	QRPILTIITL	0	65	0	0
16	RPILTIITLEDS	p.Arg248Gln	RPILTIITS	RPILTIITLEDS	0	78.3333	RPILTIITS	RPILTIITLEDS	0	65	RPILTIITL	RPILTIITL	0	80	0	0
17	PILTIITLEDSS	p.Arg248Gln	PILTIITSS	PILTIITLEDSS	0	87.5	PILTIITLS	PILTIITLEDSS	0	100	PILTIITSS	PILTIITLEDSS	0	100	0	0
18	ILTIITLEDSSG	p.Arg248Gln	ILTIITLEG	ILTIITLEDSSG	0	76.6667	ILTIITLEG	ILTIITLEDSSG	0	100	ILTIITLEG	ILTIITLEDSSG	0	100	0	0
19	LTIITLEDSSGN	p.Arg248Gln	LTIEDSSGN	LTIITLEDSSGN	0	95	LTIEDSSGN	LTIITLEDSSGN	0	90	LTIEDSSGN	LTIITLEDSSGN	0	100	0	0
0	HYNYMCNSSCM	p.Arg248Gln	HYMCNSSCM	HYNYMCNSSCM	0	80	HYMCNSSCM	HYNYMCNSSCM	0	62.5	HYNYMCNSM	HYNYMCNSSCM	0.0032	6.7192	0.0011	0
1	YNYMCNSSCMG	p.Arg248Gln	YMCNSSCMG	YNYMCNSSCMG	0	85	YYMCNSSCM	YNYMCNSSCM	0	100	YYMCNSSCM	YNYMCNSSCM	0.0001	31.5	0	0
2	NYMCNSSCMGG	p.Arg248Gln	YMNSSCMGG	YMCNSSCMGG	0	95	NYMSSCMGG	NYMCNSSCMGG	0	100	NYMSSCMGG	NYMCNSSCMGG	0.0001	32.8	0	0
3	YMCNSSCMGGM	p.Arg248Gln	YMCNSSCGM	YMCNSSCMGGM	0.0013	16.105	YMCNSSCMM	YMCNSSCMGGM	0	85	YMCNSSCMM	YMCNSSCMGGM	0	33.5	0.0005	0
4	MCNSSCMGGMN	p.Arg248Gln	MCNSSCMGM	MCNSSCMGGM	0	100	MSSCMGGMN	MCNSSCMGGMN	0	100	MCNSSCMGM	MCNSSCMGGM	0	100	0	0
5	CNSSCMGGMNQ	p.Arg248Gln	CNSSGGMNQ	CNSSCMGGMNQ	0	95	CSCMGGMNQ	CNSSCMGGMNQ	0	37.3333	CNSSGGMNQ	CNSSCMGGMNQ	0	100	0	0
6	NSSCMGGMNQR	p.Arg248Gln	NSMGGMNQR	NSSCMGGMNQR	0	51.3333	NSMGGMNQR	NSSCMGGMNQR	0.0169	4.2079	NSMGGMNQR	NSSCMGGMNQR	0	52.5	0.0057	0
7	SSCMGGMNQRP	p.Arg248Gln	SMGGMNQRP	SSCMGGMNQRP	0.0001	46	SSMGGMNQR	SSCMGGMNQR	0.006	6.2375	SSMGGMNQR	SSCMGGMNQR	0	65	0.002	0
8	SCMGGMNQRPI	p.Arg248Gln	SCMGGMNQI	SCMGGMNQRPI	0.0011	17.3419	SCMGGMNQR	SCMGGMNQR	0	51.25	SCMGGMNQI	SCMGGMNQRPI	0	40	0.0004	0
9	CMGGMNQRPIL	p.Arg248Gln	CMMNQRPIL	CMGGMNQRPIL	0.0007	20	CMMNQRPIL	CMGGMNQRPIL	0	85	CMMNQRPIL	CMGGMNQRPIL	0	37	0.0003	0
10	MGGMNQRPILT	p.Arg248Gln	MMNQRPILT	MGGMNQRPILT	0.0003	26.7105	MMNQRPILT	MGGMNQRPILT	0	75	MMNQRPILT	MGGMNQRPILT	0	67.5	0.0001	0
11	GGMNQRPILTI	p.Arg248Gln	GGMNPILTI	GGMNQRPILTI	0.0014	15.7156	GGMNPILTI	GGMNQRPILTI	0	39	GGMNPILTI	GGMNQRPILTI	0.0002	22.5263	0.0005	0
12	GMNQRPILTII	p.Arg248Gln	GMNPILTII	GMNQRPILTII	0.0095	6.912	GQRPILTII	GMNQRPILTII	0	53.75	GMNQRPILI	GMNQRPILTII	0.0001	26	0.0032	0
13	MNQRPILTIIT	p.Arg248Gln	MNQRPILTT	MNQRPILTIIT	0	69.1667	MNQRPILTT	MNQRPILTIIT	0	75	MNQRPILTI	MNQRPILTI	0	53.75	0	0
14	NQRPILTIITL	p.Arg248Gln	NQRPTIITL	NQRPILTIITL	0.0069	7.9775	NQRPIIITL	NQRPILTIITL	0.0001	27.5	NQRPIIITL	NQRPILTIITL	0.0015	9.1675	0.0028	0
15	QRPILTIITLE	p.Arg248Gln	QRILTIITL	QRPILTIITL	0.0001	51	QILTIITLE	QRPILTIITLE	0	46	QRPITIITL	QRPILTIITL	0.0001	28.625	0	0
16	RPILTIITLED	p.Arg248Gln	RPILTIITL	RPILTIITL	0	66.6667	RPILTIIED	RPILTIITLED	0	75	RPILTIITL	RPILTIITL	0	60	0	0
17	PILTIITLEDS	p.Arg248Gln	PILTIITLS	PILTIITLEDS	0	80	PILTIITLS	PILTIITLEDS	0	100	PILTIITLS	PILTIITLEDS	0	100	0	0
18	ILTIITLEDSS	p.Arg248Gln	ILTIITLES	ILTIITLEDSS	0.0002	31.25	ILTIITLSS	ILTIITLEDSS	0	90	ILTIITLES	ILTIITLEDSS	0	90	0.0001	0
19	LTIITLEDSSG	p.Arg248Gln	LTIITLESG	LTIITLEDSSG	0	90	LTIITLSSG	LTIITLEDSSG	0	85	LTIITLESG	LTIITLEDSSG	0	100	0	0
20	TIITLEDSSGN	p.Arg248Gln	TIIEDSSGN	TIITLEDSSGN	0	82.5	TTLEDSSGN	TIITLEDSSGN	0	85	TTLEDSSGN	TIITLEDSSGN	0	100	0	0
0	HYNYMCNSSC	p.Arg248Gln	HYYMCNSSC	HYNYMCNSSC	0	76.6667	HYNYMNSSC	HYNYMCNSSC	0	70	HYNYMNSSC	HYNYMCNSSC	0.0002	18.9737	0.0001	0
1	YNYMCNSSCM	p.Arg248Gln	YNYMNSSCM	YNYMCNSSCM	0	55.4545	YYMCNSSCM	YNYMCNSSCM	0	56.6667	YYMCNSSCM	YNYMCNSSCM	0.0082	4.4044	0.0027	0
2	NYMCNSSCMG	p.Arg248Gln	NMCNSSCMG	NYMCNSSCMG	0	90	NYMNSSCMG	NYMCNSSCMG	0	90	NYMCNSSCM	NYMCNSSCM	0.0001	25.4167	0	0
3	YMCNSSCMGG	p.Arg248Gln	YMNSSCMGG	YMCNSSCMGG	0.0001	43.5714	YMCNSSMGG	YMCNSSCMGG	0	90	YMCNSSMGG	YMCNSSCMGG	0	90	0	0
4	MCNSSCMGGM	p.Arg248Gln	MCNSSCMGM	MCNSSCMGGM	0	60.625	MCNSSCMGM	MCNSSCMGGM	0	75	MCNSSCMGM	MCNSSCMGGM	0	67.5	0	0
5	CNSSCMGGMN	p.Arg248Gln	CNSSMGGMN	CNSSCMGGMN	0	100	CSSCMGGMN	CNSSCMGGMN	0	100	CNSSCMGGM	CNSSCMGGM	0	100	0	0
6	NSSCMGGMNQ	p.Arg248Gln	NSSMGGMNQ	NSSCMGGMNQ	0	85	NSCMGGMNQ	NSSCMGGMNQ	0.0001	29	NSCMGGMNQ	NSSCMGGMNQ	0	100	0	0
7	SSCMGGMNQR	p.Arg248Gln	SSMGGMNQR	SSCMGGMNQR	0.0002	35.2308	SSMGGMNQR	SSCMGGMNQR	0.3557	0.6375	SSMGGMNQR	SSCMGGMNQR	0	43	0.1186	1
8	SCMGGMNQRP	p.Arg248Gln	SMGGMNQRP	SCMGGMNQRP	0.0002	30.9091	SCMGGMNQR	SCMGGMNQR	0.0001	26.5	SMGGMNQRP	SCMGGMNQRP	0	70	0.0001	0
9	CMGGMNQRPI	p.Arg248Gln	CMGGMNQPI	CMGGMNQRPI	0.0003	27.9677	CMGGMNQRI	CMGGMNQRPI	0	85	CMGGMNQRI	CMGGMNQRPI	0	51.25	0.0001	0
10	MGGMNQRPIL	p.Arg248Gln	MGMNQRPIL	MGGMNQRPIL	0.0001	48	MGMNQRPIL	MGGMNQRPIL	0	67.5	MGMNQRPIL	MGGMNQRPIL	0	35.75	0	0
11	GGMNQRPILT	p.Arg248Gln	GMNQRPILT	GGMNQRPILT	0.0009	18.7339	GGMNRPILT	GGMNQRPILT	0	53.75	GMNQRPILT	GGMNQRPILT	0	65	0.0003	0
12	GMNQRPILTI	p.Arg248Gln	GMNQPILTI	GMNQRPILTI	0.0455	3.0786	GMNQPILTI	GMNQRPILTI	0.0001	30.5	GMNQPILTI	GMNQRPILTI	0.0007	12.4028	0.0154	0
13	MNQRPILTII	p.Arg248Gln	MQRPILTII	MNQRPILTII	0.0007	20.8046	MQRPILTII	MNQRPILTII	0	45	MQRPILTII	MNQRPILTII	0.0005	14.9667	0.0004	0
14	NQRPILTIIT	p.Arg248Gln	NQRPILIIT	NQRPILTIIT	0.0001	39.5556	NQRPILIIT	NQRPILTIIT	0	58.3333	NRPILTIIT	NQRPILTIIT	0	47	0	0
15	QRPILTIITL	p.Arg248Gln	QRILTIITL	QRPILTIITL	0.0007	20.1264	QRPLTIITL	QRPILTIITL	0.0001	28.4286	QRPLTIITL	QRPILTIITL	0.005	5.5612	0.0019	0
16	RPILTIITLE	p.Arg248Gln	RILTIITLE	RPILTIITLE	0.0001	36.3333	RILTIITLE	RPILTIITLE	0.0003	17.6	RPILTIITL	RPILTIITL	0	43.5	0.0002	0
17	PILTIITLED	p.Arg248Gln	PILTIILED	PILTIITLED	0	90	PILTITLED	PILTIITLED	0	100	PLTIITLED	PILTIITLED	0	100	0	0
18	ILTIITLEDS	p.Arg248Gln	ILTIITLES	ILTIITLEDS	0.0005	22.8769	ITIITLEDS	ILTIITLEDS	0	67.5	ILTIITLES	ILTIITLEDS	0	80	0.0002	0
19	LTIITLEDSS	p.Arg248Gln	LTIITLESS	LTIITLEDSS	0	60	LTIITLESS	LTIITLEDSS	0	50	LTIITLESS	LTIITLEDSS	0	100	0	0
20	TIITLEDSSG	p.Arg248Gln	TIITLESSG	TIITLEDSSG	0	78.3333	TIITEDSSG	TIITLEDSSG	0	90	TIITEDSSG	TIITLEDSSG	0	100	0	0
21	IITLEDSSGN	p.Arg248Gln	IILEDSSGN	IITLEDSSGN	0	78.3333	ITLEDSSGN	IITLEDSSGN	0	75	ITLEDSSGN	IITLEDSSGN	0	100	0	0
0	HYNYMCNSS	p.Arg248Gln	HYNYMCNSS	HYNYMCNSS	0	90	HYNYMCNSS	HYNYMCNSS	0	60	HYNYMCNSS	HYNYMCNSS	0.0004	15.4928	0.0001	0
1	YNYMCNSSC	p.Arg248Gln	YNYMCNSSC	YNYMCNSSC	0	51.6667	YNYMCNSSC	YNYMCNSSC	0	58.3333	YNYMCNSSC	YNYMCNSSC	0	45	0	0
2	NYMCNSSCM	p.Arg248Gln	NYMCNSSCM	NYMCNSSCM	0.0001	47.75	NYMCNSSCM	NYMCNSSCM	0	37.3333	NYMCNSSCM	NYMCNSSCM	0.029	2.4584	0.0097	0
3	YMCNSSCMG	p.Arg248Gln	YMCNSSCMG	YMCNSSCMG	0.0001	38.4	YMCNSSCMG	YMCNSSCMG	0	85	YMCNSSCMG	YMCNSSCMG	0	58.3333	0	0
4	MCNSSCMGG	p.Arg248Gln	MCNSSCMGG	MCNSSCMGG	0	85	MCNSSCMGG	MCNSSCMGG	0	90	MCNSSCMGG	MCNSSCMGG	0	100	0	0
5	CNSSCMGGM	p.Arg248Gln	CNSSCMGGM	CNSSCMGGM	0	76.6667	CNSSCMGGM	CNSSCMGGM	0	67.5	CNSSCMGGM	CNSSCMGGM	0	67.5	0	0
6	NSSCMGGMN	p.Arg248Gln	NSSCMGGMN	NSSCMGGMN	0	100	NSSCMGGMN	NSSCMGGMN	0	85	NSSCMGGMN	NSSCMGGMN	0	100	0	0
7	SSCMGGMNQ	p.Arg248Gln	SSCMGGMNQ	SSCMGGMNQ	0	67.5	SSCMGGMNQ	SSCMGGMNQ	0.0037	7.4003	SSCMGGMNQ	SSCMGGMNQ	0	90	0.0012	0
8	SCMGGMNQR	p.Arg248Gln	SCMGGMNQR	SCMGGMNQR	0.0004	25.6829	SCMGGMNQR	SCMGGMNQR	0.0548	2.4862	SCMGGMNQR	SCMGGMNQR	0	34.75	0.0184	0
9	CMGGMNQRP	p.Arg248Gln	CMGGMNQRP	CMGGMNQRP	0.0004	25	CMGGMNQRP	CMGGMNQRP	0	75	CMGGMNQRP	CMGGMNQRP	0	58.3333	0.0001	0
10	MGGMNQRPI	p.Arg248Gln	MGGMNQRPI	MGGMNQRPI	0	58.6364	MGGMNQRPI	MGGMNQRPI	0	65	MGGMNQRPI	MGGMNQRPI	0.0001	32.8	0	0
11	GGMNQRPIL	p.Arg248Gln	GGMNQRPIL	GGMNQRPIL	0.001	17.8323	GGMNQRPIL	GGMNQRPIL	0.0001	27.25	GGMNQRPIL	GGMNQRPIL	0.0004	16.3455	0.0005	0
12	GMNQRPILT	p.Arg248Gln	GMNQRPILT	GMNQRPILT	0.027	4.1042	GMNQRPILT	GMNQRPILT	0.0001	24.7692	GMNQRPILT	GMNQRPILT	0	33.5	0.009	0
13	MNQRPILTI	p.Arg248Gln	MNQRPILTI	MNQRPILTI	0.0017	14.4349	MNQRPILTI	MNQRPILTI	0.0003	18.1053	MNQRPILTI	MNQRPILTI	0.0087	4.2884	0.0036	0
14	NQRPILTII	p.Arg248Gln	NQRPILTII	NQRPILTII	0.009	7.0646	NQRPILTII	NQRPILTII	0.0001	22.7778	NQRPILTII	NQRPILTII	0.0077	4.5089	0.0056	0
15	QRPILTIIT	p.Arg248Gln	QRPILTIIT	QRPILTIIT	0	66.6667	QRPILTIIT	QRPILTIIT	0	60	QRPILTIIT	QRPILTIIT	0.0001	24.1429	0.0001	0
16	RPILTIITL	p.Arg248Gln	RPILTIITL	RPILTIITL	0.0079	7.5243	RPILTIITL	RPILTIITL	0.0011	11.1358	RPILTIITL	RPILTIITL	0.0093	4.1625	0.0061	0
17	PILTIITLE	p.Arg248Gln	PILTIITLE	PILTIITLE	0.0001	45	PILTIITLE	PILTIITLE	0	38	PILTIITLE	PILTIITLE	0	70	0	0
18	ILTIITLED	p.Arg248Gln	ILTIITLED	ILTIITLED	0.0004	26.6316	ILTIITLED	ILTIITLED	0	75	ILTIITLED	ILTIITLED	0	65	0.0001	0
19	LTIITLEDS	p.Arg248Gln	LTIITLEDS	LTIITLEDS	0	52	LTIITLEDS	LTIITLEDS	0	44.5	LTIITLEDS	LTIITLEDS	0	90	0	0
20	TIITLEDSS	p.Arg248Gln	TIITLEDSS	TIITLEDSS	0.0001	37.8	TIITLEDSS	TIITLEDSS	0	40	TIITLEDSS	TIITLEDSS	0	80	0.0001	0
21	IITLEDSSG	p.Arg248Gln	IITLEDSSG	IITLEDSSG	0	70	IITLEDSSG	IITLEDSSG	0	90	IITLEDSSG	IITLEDSSG	0	90	0	0
22	ITLEDSSGN	p.Arg248Gln	ITLEDSSGN	ITLEDSSGN	0	61.25	ITLEDSSGN	ITLEDSSGN	0	42.5	ITLEDSSGN	ITLEDSSGN	0	90	0	0
0	HYNYMCNS	p.Arg248Gln	H-YNYMCNS	HYNYMCNS	0	95	HYNYMCNS-	HYNYMCNS	0	85	HYNYMCNS-	HYNYMCNS	0	35.5	0	0
1	YNYMCNSS	p.Arg248Gln	YNY-MCNSS	YNYMCNSS	0	90	YNYMCNSS-	YNYMCNSS	0	90	#NAME?	YNYMCNSS	0	70	0	0
2	NYMCNSSC	p.Arg248Gln	NYM-CNSSC	NYMCNSSC	0	90	NYM-CNSSC	NYMCNSSC	0	90	NYMCNS-SC	NYMCNSSC	0.0002	20.963	0.0001	0
3	YMCNSSCM	p.Arg248Gln	YMC-NSSCM	YMCNSSCM	0.0004	26.5526	YMC-NSSCM	YMCNSSCM	0	67.5	#NAME?	YMCNSSCM	0.0003	18.6316	0.0002	0
4	MCNSSCMG	p.Arg248Gln	MCNSSCMG-	MCNSSCMG	0	95	MCNSSCMG-	MCNSSCMG	0	90	MCNSSCMG-	MCNSSCMG	0	100	0	0
5	CNSSCMGG	p.Arg248Gln	CNSSCMGG-	CNSSCMGG	0	100	CNSSCMGG-	CNSSCMGG	0	100	CNS-SCMGG	CNSSCMGG	0	100	0	0
6	NSSCMGGM	p.Arg248Gln	NSSCMG-GM	NSSCMGGM	0	87.5	NSS-CMGGM	NSSCMGGM	0	85	NSSCMG-GM	NSSCMGGM	0	90	0	0
7	SSCMGGMN	p.Arg248Gln	SSCMGGMN-	SSCMGGMN	0	87.5	SSCMGGMN-	SSCMGGMN	0	38.5	SSCMGGMN-	SSCMGGMN	0	100	0	0
8	SCMGGMNQ	p.Arg248Gln	SCMGGMNQ-	SCMGGMNQ	0	72.5	SCMG-GMNQ	SCMGGMNQ	0	48	SCMGGMNQ-	SCMGGMNQ	0	100	0	0
9	CMGGMNQR	p.Arg248Gln	CM-GGMNQR	CMGGMNQR	0.0001	45.5	C-MGGMNQR	CMGGMNQR	0.0001	23.9333	CM-GGMNQR	CMGGMNQR	0	56.6667	0.0001	0
10	MGGMNQRP	p.Arg248Gln	#NAME?	MGGMNQRP	0	87.5	MGGMNQRP-	MGGMNQRP	0	90	MGG-MNQRP	MGGMNQRP	0	80	0	0
11	GGMNQRPI	p.Arg248Gln	GGMNQRP-I	GGMNQRPI	0	70	GGMNQRPI-	GGMNQRPI	0	65	GGM-NQRPI	GGMNQRPI	0	58.3333	0	0
12	GMNQRPIL	p.Arg248Gln	GMNQRPI-L	GMNQRPIL	0.0055	8.828	GMNQRPIL-	GMNQRPIL	0	48	GMNQRPI-L	GMNQRPIL	0.0001	22.8421	0.0019	0
13	MNQRPILT	p.Arg248Gln	#NAME?	MNQRPILT	0	62.5	MNQRPILT-	MNQRPILT	0	48	MNQRPILT-	MNQRPILT	0	53.75	0	0
14	NQRPILTI	p.Arg248Gln	NQR-PILTI	NQRPILTI	0.0014	15.72	NQR-PILTI	NQRPILTI	0	42.5	NQRPI-LTI	NQRPILTI	0.0018	8.6744	0.0011	0
15	QRPILTII	p.Arg248Gln	#NAME?	QRPILTII	0.0001	47.25	QRP-ILTII	QRPILTII	0	62.5	QRP-ILTII	QRPILTII	0.0004	15.6232	0.0002	0
16	RPILTIIT	p.Arg248Gln	RPILTIIT-	RPILTIIT	0	56.3636	RPILTIIT-	RPILTIIT	0	45	RPILTIIT-	RPILTIIT	0	60	0	0
17	PILTIITL	p.Arg248Gln	PIL-TIITL	PILTIITL	0.002	13.5469	PIL-TIITL	PILTIITL	0	70	PIL-TIITL	PILTIITL	0.0002	22.5263	0.0007	0
18	ILTIITLE	p.Arg248Gln	ILTIITLE-	ILTIITLE	0.0003	27.7097	ILT-IITLE	ILTIITLE	0	46	ILTIITLE-	ILTIITLE	0	70	0.0001	0
19	LTIITLED	p.Arg248Gln	LTI-ITLED	LTIITLED	0	82.5	LTIITLED-	LTIITLED	0	75	LTI-ITLED	LTIITLED	0	100	0	0
20	TIITLEDS	p.Arg248Gln	TIITLEDS-	TIITLEDS	0	70	TIITLEDS-	TIITLEDS	0	75	TIITLEDS-	TIITLEDS	0	100	0	0
21	IITLEDSS	p.Arg248Gln	IITLEDSS-	IITLEDSS	0	80	IIT-LEDSS	IITLEDSS	0	90	IIT-LEDSS	IITLEDSS	0	100	0	0
22	ITLEDSSG	p.Arg248Gln	ITLEDSSG-	ITLEDSSG	0	73.75	ITLEDSSG-	ITLEDSSG	0	58.3333	ITLEDS-SG	ITLEDSSG	0	100	0	0
23	TLEDSSGN	p.Arg248Gln	TLEDSSGN-	TLEDSSGN	0	72.5	TLEDSSGN-	TLEDSSGN	0	85	TLEDSSGN-	TLEDSSGN	0	100	0	0
0	MTEYKLVVVGADGV	p.Gly12Asp	MTEYKLVGV	MTEYKLVVVGADGV	0	64.375	MTEVGADGV	MTEYKLVVVGADGV	0	90	MTEYKLVVV	MTEYKLVVVGADGV	0	100	0	0
1	TEYKLVVVGADGVG	p.Gly12Asp	TEYKLVVVV	TEYKLVVVGADGV	0	100	TEYKLVVVG	TEYKLVVVGADGVG	0	100	TEYKLVVVG	TEYKLVVVGADGVG	0	100	0	0
2	EYKLVVVGADGVGK	p.Gly12Asp	EVGADGVGK	EYKLVVVGADGVGK	0	90	EVGADGVGK	EYKLVVVGADGVGK	0.0001	29.8333	EYKLVGVGK	EYKLVVVGADGVGK	0	48	0	0
3	YKLVVVGADGVGKS	p.Gly12Asp	YGADGVGKS	YKLVVVGADGVGKS	0	95	YVGADGVGK	YKLVVVGADGVGK	0	90	YGADGVGKS	YKLVVVGADGVGKS	0	100	0	0
4	KLVVVGADGVGKSA	p.Gly12Asp	KLDGVGKSA	KLVVVGADGVGKSA	0.0014	15.6622	KADGVGKSA	KLVVVGADGVGKSA	0	85	KLDGVGKSA	KLVVVGADGVGKSA	0	90	0.0005	0
5	LVVVGADGVGKSAL	p.Gly12Asp	LVVVGADAL	LVVVGADGVGKSAL	0	69.1667	LVVVGKSAL	LVVVGADGVGKSAL	0	100	GADGGKSAL	GADGVGKSAL	0	90	0	0
6	VVVGADGVGKSALT	p.Gly12Asp	VVVGKSALT	VVVGADGVGKSALT	0	75	VVVGKSALT	VVVGADGVGKSALT	0	100	VVVGGKSAL	VVVGADGVGKSAL	0	100	0	0
7	VVGADGVGKSALTI	p.Gly12Asp	VVGADGVTI	VVGADGVGKSALTI	0	57.7273	VVGKSALTI	VVGADGVGKSALTI	0	90	VVGKSALTI	VVGADGVGKSALTI	0	70	0	0
8	VGADGVGKSALTIQ	p.Gly12Asp	VGADGVTIQ	VGADGVGKSALTIQ	0	95	VGADGVTIQ	VGADGVGKSALTIQ	0	90	VGADGVLTI	VGADGVGKSALTI	0	100	0	0
9	GADGVGKSALTIQL	p.Gly12Asp	GADGVGIQL	GADGVGKSALTIQL	0.0002	30.4545	GADGVTIQL	GADGVGKSALTIQL	0	75	GADGVTIQL	GADGVGKSALTIQL	0	60	0.0001	0
10	ADGVGKSALTIQLI	p.Gly12Asp	ASALTIQLI	ADGVGKSALTIQLI	0	75	ASALTIQLI	ADGVGKSALTIQLI	0	90	ADALTIQLI	ADGVGKSALTIQLI	0	65	0	0
11	DGVGKSALTIQLIQ	p.Gly12Asp	DGVGKSALQ	DGVGKSALTIQLIQ	0	100	DGVGKQLIQ	DGVGKSALTIQLIQ	0	90	DGVGKIQLI	DGVGKSALTIQLI	0	100	0	0
12	GVGKSALTIQLIQN	p.Gly12Asp	GVSALTIQL	GVGKSALTIQL	0	100	GALTIQLIQ	GVGKSALTIQLIQ	0	100	GVGIQLIQN	GVGKSALTIQLIQN	0	100	0	0
13	VGKSALTIQLIQNH	p.Gly12Asp	VTIQLIQNH	VGKSALTIQLIQNH	0	90	VTIQLIQNH	VGKSALTIQLIQNH	0	53.75	VGKSLIQNH	VGKSALTIQLIQNH	0	90	0	0
0	MTEYKLVVVGADG	p.Gly12Asp	MLVVVGADG	MTEYKLVVVGADG	0	100	MTEYKLVVG	MTEYKLVVVGADG	0	100	MYKLVVVGA	MTEYKLVVVGA	0	100	0	0
1	TEYKLVVVGADGV	p.Gly12Asp	TVVVGADGV	TEYKLVVVGADGV	0	55.4545	TEYKGADGV	TEYKLVVVGADGV	0	85	TEYKLVVVV	TEYKLVVVGADGV	0	65	0	0
2	EYKLVVVGADGVG	p.Gly12Asp	EVVGADGVG	EYKLVVVGADGVG	0	100	EYKLVVVVG	EYKLVVVGADGVG	0	100	EYKLVVVVG	EYKLVVVGADGVG	0	70	0	0
3	YKLVVVGADGVGK	p.Gly12Asp	YVGADGVGK	YKLVVVGADGVGK	0	72.5	YVGADGVGK	YKLVVVGADGVGK	0.0018	9.487	YKLADGVGK	YKLVVVGADGVGK	0	90	0.0006	0
4	KLVVVGADGVGKS	p.Gly12Asp	KLADGVGKS	KLVVVGADGVGKS	0.0002	34.1429	KVGADGVGK	KLVVVGADGVGK	0	40.5	KLADGVGKS	KLVVVGADGVGKS	0	90	0.0001	0
5	LVVVGADGVGKSA	p.Gly12Asp	LVDGVGKSA	LVVVGADGVGKSA	0.0001	38.7	LVDGVGKSA	LVVVGADGVGKSA	0	85	LADGVGKSA	LVVVGADGVGKSA	0	90	0	0
6	VVVGADGVGKSAL	p.Gly12Asp	VVVGGKSAL	VVVGADGVGKSAL	0.0002	31.35	VVVGGKSAL	VVVGADGVGKSAL	0	75	VVVGGKSAL	VVVGADGVGKSAL	0	56.6667	0.0001	0
7	VVGADGVGKSALT	p.Gly12Asp	VVVGKSALT	VVGADGVGKSALT	0	61.25	VVVGKSALT	VVGADGVGKSALT	0	90	VVVGKSALT	VVGADGVGKSALT	0	100	0	0
8	VGADGVGKSALTI	p.Gly12Asp	VGADGVLTI	VGADGVGKSALTI	0.0001	39.2222	VGADGVLTI	VGADGVGKSALTI	0	75	VGADGVLTI	VGADGVGKSALTI	0	40	0	0
9	GADGVGKSALTIQ	p.Gly12Asp	GADGVGKSQ	GADGVGKSALTIQ	0	85	GADGVGKSQ	GADGVGKSALTIQ	0	56.6667	GADGGKSAL	GADGVGKSAL	0	90	0	0
10	ADGVGKSALTIQL	p.Gly12Asp	ADSALTIQL	ADGVGKSALTIQL	0	62.5	AKSALTIQL	ADGVGKSALTIQL	0	67.5	ADSALTIQL	ADGVGKSALTIQL	0	50	0	0
11	DGVGKSALTIQLI	p.Gly12Asp	DSALTIQLI	DGVGKSALTIQLI	0	78.3333	DSALTIQLI	DGVGKSALTIQLI	0	100	DGVGKIQLI	DGVGKSALTIQLI	0	52.5	0	0
12	GVGKSALTIQLIQ	p.Gly12Asp	GVSALTIQL	GVGKSALTIQL	0	82.5	GVLTIQLIQ	GVGKSALTIQLIQ	0	60	GSALTIQLI	GVGKSALTIQLI	0	100	0	0
13	VGKSALTIQLIQN	p.Gly12Asp	VLTIQLIQN	VGKSALTIQLIQN	0	95	VGKSALIQN	VGKSALTIQLIQN	0	100	VGKSATIQL	VGKSALTIQL	0	100	0	0
14	GKSALTIQLIQNH	p.Gly12Asp	GTIQLIQNH	GKSALTIQLIQNH	0	80	GTIQLIQNH	GKSALTIQLIQNH	0.0001	24.6154	KSALTIQLH	KSALTIQLIQNH	0	90	0	0
0	MTEYKLVVVGAD	p.Gly12Asp	MTKLVVVGA	MTEYKLVVVGA	0	95	MTKLVVVGA	MTEYKLVVVGA	0	100	MYKLVVVGA	MTEYKLVVVGA	0	90	0	0
1	TEYKLVVVGADG	p.Gly12Asp	TEYKLVVVG	TEYKLVVVGADG	0	100	TEYKVVVGA	TEYKLVVVGA	0	100	TYKLVVVGA	TEYKLVVVGA	0	90	0	0
2	EYKLVVVGADGV	p.Gly12Asp	EVVVGADGV	EYKLVVVGADGV	0	57.2727	EYVVGADGV	EYKLVVVGADGV	0	90	EYKLVVVGV	EYKLVVVGADGV	0.0001	27.2	0	0
3	YKLVVVGADGVG	p.Gly12Asp	YVVVGADGV	YKLVVVGADGV	0	90	YVVGADGVG	YKLVVVGADGVG	0	100	YKLVGADGV	YKLVVVGADGV	0	100	0	0
4	KLVVVGADGVGK	p.Gly12Asp	KLVADGVGK	KLVVVGADGVGK	0.0001	45.8333	KVGADGVGK	KLVVVGADGVGK	0.0392	2.9109	KLVADGVGK	KLVVVGADGVGK	0	70	0.0131	0
5	LVVVGADGVGKS	p.Gly12Asp	LVADGVGKS	LVVVGADGVGKS	0	65	LVVADGVGK	LVVVGADGVGK	0	45	LVADGVGKS	LVVVGADGVGKS	0	100	0	0
6	VVVGADGVGKSA	p.Gly12Asp	VVDGVGKSA	VVVGADGVGKSA	0.0004	26.2895	VVVGAGVGK	VVVGADGVGK	0	38	VADGVGKSA	VVVGADGVGKSA	0	70	0.0001	0
7	VVGADGVGKSAL	p.Gly12Asp	VVGADGVAL	VVGADGVGKSAL	0.0003	27.3871	VVGADGVGK	VVGADGVGK	0	70	VVGADGVAL	VVGADGVGKSAL	0	53.75	0.0001	0
8	VGADGVGKSALT	p.Gly12Asp	VGADGVALT	VGADGVGKSALT	0	63.125	VGADGVALT	VGADGVGKSALT	0	90	VGADGSALT	VGADGVGKSALT	0	80	0	0
9	GADGVGKSALTI	p.Gly12Asp	GADGVGLTI	GADGVGKSALTI	0.0002	31.3	GADGSALTI	GADGVGKSALTI	0	62.5	GADGVGLTI	GADGVGKSALTI	0	47	0.0001	0
10	ADGVGKSALTIQ	p.Gly12Asp	AVGKSALTI	ADGVGKSALTI	0	87.5	ADKSALTIQ	ADGVGKSALTIQ	0	62.5	AGKSALTIQ	ADGVGKSALTIQ	0	100	0	0
11	DGVGKSALTIQL	p.Gly12Asp	GVSALTIQL	GVGKSALTIQL	0.0001	49.5	DGVGKTIQL	DGVGKSALTIQL	0	90	DGVGKTIQL	DGVGKSALTIQL	0	39	0	0
12	GVGKSALTIQLI	p.Gly12Asp	GVALTIQLI	GVGKSALTIQLI	0.0002	31.2	GSALTIQLI	GVGKSALTIQLI	0	65	GSALTIQLI	GVGKSALTIQLI	0	48	0.0001	0
13	VGKSALTIQLIQ	p.Gly12Asp	VALTIQLIQ	VGKSALTIQLIQ	0	90	VALTIQLIQ	VGKSALTIQLIQ	0	65	VGKSTIQLI	VGKSALTIQLI	0	90	0	0
14	GKSALTIQLIQN	p.Gly12Asp	GLTIQLIQN	GKSALTIQLIQN	0	95	GALTIQLIQ	GKSALTIQLIQ	0	100	GKSALTIQL	GKSALTIQL	0	100	0	0
15	KSALTIQLIQNH	p.Gly12Asp	KTIQLIQNH	KSALTIQLIQNH	0	64.375	KTIQLIQNH	KSALTIQLIQNH	0.0014	10.369	KSALTIQLH	KSALTIQLIQNH	0	67.5	0.0005	0
0	MTEYKLVVVGA	p.Gly12Asp	MTEYKLVGA	MTEYKLVVVGA	0.0001	36.8333	MTKLVVVGA	MTEYKLVVVGA	0	39	MYKLVVVGA	MTEYKLVVVGA	0	39.5	0.0001	0
1	TEYKLVVVGAD	p.Gly12Asp	TEYKVVVGA	TEYKLVVVGA	0	90	TEYKVVVGA	TEYKLVVVGA	0	90	TYKLVVVGA	TEYKLVVVGA	0	67.5	0	0
2	EYKLVVVGADG	p.Gly12Asp	ELVVVGADG	EYKLVVVGADG	0	95	EYKLVVVGG	EYKLVVVGADG	0	100	EYKLVVVGG	EYKLVVVGADG	0	52.5	0	0
3	YKLVVVGADGV	p.Gly12Asp	YVVVGADGV	YKLVVVGADGV	0.0008	19.301	YVVVGADGV	YKLVVVGADGV	0	90	YKLVGADGV	YKLVVVGADGV	0	70	0.0003	0
4	KLVVVGADGVG	p.Gly12Asp	KLVVVGAGV	KLVVVGADGV	0.0001	42.8333	KVVGADGVG	KLVVVGADGVG	0	90	KLVGADGVG	KLVVVGADGVG	0	100	0	0
5	LVVVGADGVGK	p.Gly12Asp	LVVADGVGK	LVVVGADGVGK	0	54	LVVADGVGK	LVVVGADGVGK	0.0361	2.9985	LVVVGGVGK	LVVVGADGVGK	0	80	0.012	0
6	VVVGADGVGKS	p.Gly12Asp	VVADGVGKS	VVVGADGVGKS	0.0001	45.8333	VVVGAGVGK	VVVGADGVGK	0.0017	9.528	VVADGVGKS	VVVGADGVGKS	0	80	0.0006	0
7	VVGADGVGKSA	p.Gly12Asp	VVDGVGKSA	VVGADGVGKSA	0.001	17.671	VVGADGVGK	VVGADGVGK	0	34.25	VADGVGKSA	VVGADGVGKSA	0	58.3333	0.0004	0
8	VGADGVGKSAL	p.Gly12Asp	VGADGVSAL	VGADGVGKSAL	0.0005	23.8727	VGADGVSAL	VGADGVGKSAL	0	58.3333	VGADGVSAL	VGADGVGKSAL	0.0001	29.7143	0.0002	0
9	GADGVGKSALT	p.Gly12Asp	GADGKSALT	GADGVGKSALT	0.0001	43	GADGKSALT	GADGVGKSALT	0	60	GADGGKSAL	GADGVGKSAL	0	65	0	0
10	ADGVGKSALTI	p.Gly12Asp	AVGKSALTI	ADGVGKSALTI	0.0006	22.4462	AVGKSALTI	ADGVGKSALTI	0	44.5	AVGKSALTI	ADGVGKSALTI	0.0001	32.2	0.0002	0
11	DGVGKSALTIQ	p.Gly12Asp	DVGKSALTI	DGVGKSALTI	0	87.5	DGVGKLTIQ	DGVGKSALTIQ	0	67.5	DGVGKSLTI	DGVGKSALTI	0	70	0	0
12	GVGKSALTIQL	p.Gly12Asp	GVSALTIQL	GVGKSALTIQL	0.0092	6.9975	GVSALTIQL	GVGKSALTIQL	0.0001	26.2	GVGKSALTL	GVGKSALTIQL	0.0001	33.25	0.0031	0
13	VGKSALTIQLI	p.Gly12Asp	VSALTIQLI	VGKSALTIQLI	0.0001	42.8333	VSALTIQLI	VGKSALTIQLI	0	62.5	VSALTIQLI	VGKSALTIQLI	0.0002	21.8636	0.0001	0
14	GKSALTIQLIQ	p.Gly12Asp	GALTIQLIQ	GKSALTIQLIQ	0	78.3333	GALTIQLIQ	GKSALTIQLIQ	0	40.5	GSALTIQLI	GKSALTIQLI	0	80	0	0
15	KSALTIQLIQN	p.Gly12Asp	KSALTIQLI	KSALTIQLI	0	82.5	KSALTIIQN	KSALTIQLIQN	0	52.5	KSALTIQLI	KSALTIQLI	0	80	0	0
16	SALTIQLIQNH	p.Gly12Asp	STIQLIQNH	SALTIQLIQNH	0.0001	48.2	STIQLIQNH	SALTIQLIQNH	0.0049	6.7098	STIQLIQNH	SALTIQLIQNH	0	58.3333	0.0017	0
0	MTEYKLVVVG	p.Gly12Asp	MTEYKLVVV	MTEYKLVVV	0	62.5	MTYKLVVVG	MTEYKLVVVG	0	62.5	MEYKLVVVG	MTEYKLVVVG	0	70	0	0
1	TEYKLVVVGA	p.Gly12Asp	TEYKVVVGA	TEYKLVVVGA	0.0002	35.2308	TEYKVVVGA	TEYKLVVVGA	0	45	TYKLVVVGA	TEYKLVVVGA	0.0002	20.2963	0.0001	0
2	EYKLVVVGAD	p.Gly12Asp	EYKLVVVGA	EYKLVVVGA	0	95	EYKLVVVGA	EYKLVVVGA	0	100	EYKLVVVAD	EYKLVVVGAD	0	45.5	0	0
3	YKLVVVGADG	p.Gly12Asp	YLVVVGADG	YKLVVVGADG	0	69.1667	YKLVVVGAG	YKLVVVGADG	0	100	YLVVVGADG	YKLVVVGADG	0	100	0	0
4	KLVVVGADGV	p.Gly12Asp	KLVVVGAGV	KLVVVGADGV	0.0171	5.1555	KVVVGADGV	KLVVVGADGV	0	62.5	KLVVVGDGV	KLVVVGADGV	0	70	0.0057	0
5	LVVVGADGVG	p.Gly12Asp	LVVVGADGV	LVVVGADGV	0	72.5	LVVVGADVG	LVVVGADGVG	0	100	LVVVGADGV	LVVVGADGV	0	100	0	0
6	VVVGADGVGK	p.Gly12Asp	VVVGDGVGK	VVVGADGVGK	0.0002	31.1	VVVGAGVGK	VVVGADGVGK	0.309	0.7594	VVVGAGVGK	VVVGADGVGK	0	58.3333	0.1031	1
7	VVGADGVGKS	p.Gly12Asp	VVADGVGKS	VVGADGVGKS	0.0001	42.3333	VVGADGVGK	VVGADGVGK	0.0012	10.8423	VVADGVGKS	VVGADGVGKS	0	80	0.0004	0
8	VGADGVGKSA	p.Gly12Asp	VADGVGKSA	VGADGVGKSA	0.0004	24.4583	VGDGVGKSA	VGADGVGKSA	0	45	VGADGVKSA	VGADGVGKSA	0	53.75	0.0002	0
9	GADGVGKSAL	p.Gly12Asp	GADGVGSAL	GADGVGKSAL	0.0017	14.6301	GADGVGSAL	GADGVGKSAL	0	34.5	GADGVGKSL	GADGVGKSAL	0	34.75	0.0006	0
10	ADGVGKSALT	p.Gly12Asp	AGVGKSALT	ADGVGKSALT	0	59.0909	ADVGKSALT	ADGVGKSALT	0	65	ADVGKSALT	ADGVGKSALT	0	80	0	0
11	DGVGKSALTI	p.Gly12Asp	DVGKSALTI	DGVGKSALTI	0.0002	32.7222	DVGKSALTI	DGVGKSALTI	0	67.5	DGVGKSLTI	DGVGKSALTI	0.0001	24.6429	0.0001	0
12	GVGKSALTIQ	p.Gly12Asp	GVGKSALTI	GVGKSALTI	0.0001	49.75	GVGKSALTQ	GVGKSALTIQ	0.0004	15.8442	GVGKSALTI	GVGKSALTI	0	90	0.0001	0
13	VGKSALTIQL	p.Gly12Asp	VGSALTIQL	VGKSALTIQL	0.0007	20.1954	VGKSATIQL	VGKSALTIQL	0	38	VGKSATIQL	VGKSALTIQL	0.0002	19.0968	0.0003	0
14	GKSALTIQLI	p.Gly12Asp	GSALTIQLI	GKSALTIQLI	0.0003	29	GSALTIQLI	GKSALTIQLI	0	39	GSALTIQLI	GKSALTIQLI	0.0001	28.5	0.0001	0
15	KSALTIQLIQ	p.Gly12Asp	KSALTIQLI	KSALTIQLI	0	52.3333	KSATIQLIQ	KSALTIQLIQ	0.002	9.1412	KSALTIQLI	KSALTIQLI	0	49	0.0007	0
16	SALTIQLIQN	p.Gly12Asp	SLTIQLIQN	SALTIQLIQN	0	65	SALTIQLQN	SALTIQLIQN	0	56.6667	SALTIQLQN	SALTIQLIQN	0	90	0	0
17	ALTIQLIQNH	p.Gly12Asp	ALIQLIQNH	ALTIQLIQNH	0.001	17.6387	ATIQLIQNH	ALTIQLIQNH	0.0253	3.548	ALIQLIQNH	ALTIQLIQNH	0	49	0.0088	0
0	MTEYKLVVV	p.Gly12Asp	MTEYKLVVV	MTEYKLVVV	0.0159	5.3608	MTEYKLVVV	MTEYKLVVV	0.0002	19.7742	MTEYKLVVV	MTEYKLVVV	0.0001	25.5	0.0054	0
1	TEYKLVVVG	p.Gly12Asp	TEYKLVVVG	TEYKLVVVG	0	62.5	TEYKLVVVG	TEYKLVVVG	0	56.6667	TEYKLVVVG	TEYKLVVVG	0	42.5	0	0
2	EYKLVVVGA	p.Gly12Asp	EYKLVVVGA	EYKLVVVGA	0.0003	28.3333	EYKLVVVGA	EYKLVVVGA	0.0001	31.2	EYKLVVVGA	EYKLVVVGA	0.0025	7.5935	0.0009	0
3	YKLVVVGAD	p.Gly12Asp	YKLVVVGAD	YKLVVVGAD	0	95	YKLVVVGAD	YKLVVVGAD	0	100	YKLVVVGAD	YKLVVVGAD	0	100	0	0
4	KLVVVGADG	p.Gly12Asp	KLVVVGADG	KLVVVGADG	0.0001	39.8889	KLVVVGADG	KLVVVGADG	0	90	KLVVVGADG	KLVVVGADG	0	90	0	0
5	LVVVGADGV	p.Gly12Asp	LVVVGADGV	LVVVGADGV	0.0077	7.6141	LVVVGADGV	LVVVGADGV	0	49	LVVVGADGV	LVVVGADGV	0	53.75	0.0026	0
6	VVVGADGVG	p.Gly12Asp	VVVGADGVG	VVVGADGVG	0	78.3333	VVVGADGVG	VVVGADGVG	0	75	VVVGADGVG	VVVGADGVG	0	100	0	0
7	VVGADGVGK	p.Gly12Asp	VVGADGVGK	VVGADGVGK	0.0002	35.0769	VVGADGVGK	VVGADGVGK	0.4509	0.4518	VVGADGVGK	VVGADGVGK	0	52.5	0.1503	1
8	VGADGVGKS	p.Gly12Asp	VGADGVGKS	VGADGVGKS	0	51.3333	VGADGVGKS	VGADGVGKS	0	47	VGADGVGKS	VGADGVGKS	0	60	0	0
9	GADGVGKSA	p.Gly12Asp	GADGVGKSA	GADGVGKSA	0.0011	17.129	GADGVGKSA	GADGVGKSA	0.0001	25	GADGVGKSA	GADGVGKSA	0	40.5	0.0004	0
10	ADGVGKSAL	p.Gly12Asp	ADGVGKSAL	ADGVGKSAL	0.0001	44.4	ADGVGKSAL	ADGVGKSAL	0	45	ADGVGKSAL	ADGVGKSAL	0.0001	33	0.0001	0
11	DGVGKSALT	p.Gly12Asp	DGVGKSALT	DGVGKSALT	0	59.0909	DGVGKSALT	DGVGKSALT	0	75	DGVGKSALT	DGVGKSALT	0	55	0	0
12	GVGKSALTI	p.Gly12Asp	GVGKSALTI	GVGKSALTI	0.0144	5.6588	GVGKSALTI	GVGKSALTI	0.0003	16.5161	GVGKSALTI	GVGKSALTI	0.0011	10.6565	0.0053	0
13	VGKSALTIQ	p.Gly12Asp	VGKSALTIQ	VGKSALTIQ	0	68.3333	VGKSALTIQ	VGKSALTIQ	0.0002	21.65	VGKSALTIQ	VGKSALTIQ	0	70	0.0001	0
14	GKSALTIQL	p.Gly12Asp	GKSALTIQL	GKSALTIQL	0.0017	14.3322	GKSALTIQL	GKSALTIQL	0.0001	22.9444	GKSALTIQL	GKSALTIQL	0.0003	17.5333	0.0007	0
15	KSALTIQLI	p.Gly12Asp	KSALTIQLI	KSALTIQLI	0.0089	7.1313	KSALTIQLI	KSALTIQLI	0.0013	10.4789	KSALTIQLI	KSALTIQLI	0.0237	2.7342	0.0113	0
16	SALTIQLIQ	p.Gly12Asp	SALTIQLIQ	SALTIQLIQ	0.0001	41.2857	SALTIQLIQ	SALTIQLIQ	0.0021	8.9053	SALTIQLIQ	SALTIQLIQ	0	58.3333	0.0007	0
17	ALTIQLIQN	p.Gly12Asp	ALTIQLIQN	ALTIQLIQN	0.0003	27.8387	ALTIQLIQN	ALTIQLIQN	0	41	ALTIQLIQN	ALTIQLIQN	0	67.5	0.0001	0
18	LTIQLIQNH	p.Gly12Asp	LTIQLIQNH	LTIQLIQNH	0.0003	27.5806	LTIQLIQNH	LTIQLIQNH	0.0357	3.015	LTIQLIQNH	LTIQLIQNH	0.0001	30.1667	0.012	0
0	MTEYKLVV	p.Gly12Asp	#NAME?	MTEYKLVV	0.0005	22.9538	MTEYKLVV-	MTEYKLVV	0	37.3333	MT-EYKLVV	MTEYKLVV	0	45	0.0002	0
1	TEYKLVVV	p.Gly12Asp	TEY-KLVVV	TEYKLVVV	0.0006	21.75	TEY-KLVVV	TEYKLVVV	0	47	TEY-KLVVV	TEYKLVVV	0.0001	23.625	0.0003	0
2	EYKLVVVG	p.Gly12Asp	EYKLVVVG-	EYKLVVVG	0	85	EYKLVVVG-	EYKLVVVG	0	90	EYKLVVVG-	EYKLVVVG	0.0001	27.7	0	0
3	YKLVVVGA	p.Gly12Asp	Y-KLVVVGA	YKLVVVGA	0	53	Y-KLVVVGA	YKLVVVGA	0	85	#NAME?	YKLVVVGA	0	44	0	0
4	KLVVVGAD	p.Gly12Asp	KLVVVGAD-	KLVVVGAD	0	64.375	KLVVVGAD-	KLVVVGAD	0	90	KLVVVGAD-	KLVVVGAD	0	100	0	0
5	LVVVGADG	p.Gly12Asp	LVVVGADG-	LVVVGADG	0	87.5	LVVVGADG-	LVVVGADG	0	90	LVVVGADG-	LVVVGADG	0	100	0	0
6	VVVGADGV	p.Gly12Asp	VVV-GADGV	VVVGADGV	0.0003	29.12	VVVGA-DGV	VVVGADGV	0	65	VVV-GADGV	VVVGADGV	0	70	0.0001	0
7	VVGADGVG	p.Gly12Asp	VVGADGVG-	VVGADGVG	0	82.5	VVGADGVG-	VVGADGVG	0	85	VVGADGVG-	VVGADGVG	0	100	0	0
8	VGADGVGK	p.Gly12Asp	VGADGV-GK	VGADGVGK	0	70	VGADG-VGK	VGADGVGK	0.0012	10.7944	VGADG-VGK	VGADGVGK	0	70	0.0004	0
9	GADGVGKS	p.Gly12Asp	GADGVGKS-	GADGVGKS	0	73.75	GADGVGKS-	GADGVGKS	0	58.3333	GADGVGKS-	GADGVGKS	0	90	0	0
10	ADGVGKSA	p.Gly12Asp	#NAME?	ADGVGKSA	0	70	ADG-VGKSA	ADGVGKSA	0	70	ADG-VGKSA	ADGVGKSA	0	80	0	0
11	DGVGKSAL	p.Gly12Asp	DGVGK-SAL	DGVGKSAL	0	62.5	DGV-GKSAL	DGVGKSAL	0	85	DGVGK-SAL	DGVGKSAL	0	44	0	0
12	GVGKSALT	p.Gly12Asp	GV-GKSALT	GVGKSALT	0.0001	51	GVGKSALT-	GVGKSALT	0	53.75	GV-GKSALT	GVGKSALT	0	90	0	0
13	VGKSALTI	p.Gly12Asp	VGK-SALTI	VGKSALTI	0.0002	34.6429	VGK-SALTI	VGKSALTI	0	52.5	V-GKSALTI	VGKSALTI	0.0002	21.2727	0.0001	0
14	GKSALTIQ	p.Gly12Asp	GKSALTIQ-	GKSALTIQ	0	95	GKS-ALTIQ	GKSALTIQ	0	62.5	GKSALTIQ-	GKSALTIQ	0	100	0	0
15	KSALTIQL	p.Gly12Asp	KSA-LTIQL	KSALTIQL	0.0014	15.8622	KSA-LTIQL	KSALTIQL	0.0003	17.24	KSA-LTIQL	KSALTIQL	0.0007	12.8542	0.0008	0
16	SALTIQLI	p.Gly12Asp	SAL-TIQLI	SALTIQLI	0.0012	16.6	SAL-TIQLI	SALTIQLI	0	36.5	SAL-TIQLI	SALTIQLI	0.0003	17.2889	0.0005	0
17	ALTIQLIQ	p.Gly12Asp	ALTIQLIQ-	ALTIQLIQ	0.0002	32.2778	ALT-IQLIQ	ALTIQLIQ	0	35	ALTIQLIQ-	ALTIQLIQ	0	80	0.0001	0
18	LTIQLIQN	p.Gly12Asp	LTIQLIQN-	LTIQLIQN	0	66.6667	LTIQLIQN-	LTIQLIQN	0	42.5	LTIQLIQN-	LTIQLIQN	0	80	0	0
19	TIQLIQNH	p.Gly12Asp	TIQ-LIQNH	TIQLIQNH	0.0001	45.6667	TIQ-LIQNH	TIQLIQNH	0.0003	16.6774	TIQ-LIQNH	TIQLIQNH	0	60	0.0001	0
0	QYFRNLCSDDTPMV	p.Arg183Trp	QYFDDTPMV	QYFRNLCSDDTPMV	0.0001	42	QYFDDTPMV	QYFRNLCSDDTPMV	0	85	QYFDDTPMV	QYFRNLCSDDTPMV	0.0013	9.6853	0.0005	0
1	YFRNLCSDDTPMVR	p.Arg183Trp	YSDDTPMVR	YFRNLCSDDTPMVR	0.0001	36.75	YSDDTPMVR	YFRNLCSDDTPMVR	0.0011	11.3208	YFDDTPMVR	YFRNLCSDDTPMVR	0.0001	27.5	0.0004	0
2	FRNLCSDDTPMVRW	p.Arg183Trp	FSDDTPMVR	FRNLCSDDTPMVR	0	71.25	FSDDTPMVR	FRNLCSDDTPMVR	0	53.75	FRDTPMVRW	FRNLCSDDTPMVRW	0.0002	19	0.0001	0
3	RNLCSDDTPMVRWA	p.Arg183Trp	RSDDTPMVR	RNLCSDDTPMVR	0	95	RSDDTPMVR	RNLCSDDTPMVR	0	55	RNDTPMVRW	RNLCSDDTPMVRW	0	90	0	0
4	NLCSDDTPMVRWAA	p.Arg183Trp	NLCSVRWAA	NLCSDDTPMVRWAA	0.0001	40.25	NSDDTPMVR	NLCSDDTPMVR	0	90	NLPMVRWAA	NLCSDDTPMVRWAA	0	90	0	0
5	LCSDDTPMVRWAAA	p.Arg183Trp	LCSDDTPMA	LCSDDTPMVRWAAA	0	80	LPMVRWAAA	LCSDDTPMVRWAAA	0	90	LPMVRWAAA	LCSDDTPMVRWAAA	0	100	0	0
6	CSDDTPMVRWAAAS	p.Arg183Trp	CSDDTPMAS	CSDDTPMVRWAAAS	0	90	CSDDTPMAS	CSDDTPMVRWAAAS	0	90	CSDDTPMRW	CSDDTPMVRW	0	100	0	0
7	SDDTPMVRWAAASK	p.Arg183Trp	SDDTPMVSK	SDDTPMVRWAAASK	0	80	SDDTPMVSK	SDDTPMVRWAAASK	0.0025	8.4755	SDDTPMVSK	SDDTPMVRWAAASK	0	80	0.0008	0
8	DDTPMVRWAAASKL	p.Arg183Trp	DDWAAASKL	DDTPMVRWAAASKL	0	80	DDTPAASKL	DDTPMVRWAAASKL	0	90	DRWAAASKL	DDTPMVRWAAASKL	0	58.3333	0	0
9	DTPMVRWAAASKLG	p.Arg183Trp	DTPAAASKL	DTPMVRWAAASKL	0	95	DTPMVRWSK	DTPMVRWAAASK	0	90	DTPMVRWKL	DTPMVRWAAASKL	0	90	0	0
10	TPMVRWAAASKLGE	p.Arg183Trp	TAAASKLGE	TPMVRWAAASKLGE	0	95	TPAASKLGE	TPMVRWAAASKLGE	0	90	TRWAAASKL	TPMVRWAAASKL	0	100	0	0
11	PMVRWAAASKLGEF	p.Arg183Trp	PMVSKLGEF	PMVRWAAASKLGEF	0	95	MVRSKLGEF	MVRWAAASKLGEF	0	100	PMASKLGEF	PMVRWAAASKLGEF	0	41	0	0
12	MVRWAAASKLGEFA	p.Arg183Trp	MVSKLGEFA	MVRWAAASKLGEFA	0	68.3333	MVSKLGEFA	MVRWAAASKLGEFA	0	90	RWAKLGEFA	RWAAASKLGEFA	0	90	0	0
13	VRWAAASKLGEFAK	p.Arg183Trp	VRWAGEFAK	VRWAAASKLGEFAK	0	78.3333	VSKLGEFAK	VRWAAASKLGEFAK	0.0005	14.3922	VRWAGEFAK	VRWAAASKLGEFAK	0	60	0.0002	0
14	RWAAASKLGEFAKV	p.Arg183Trp	RWLGEFAKV	RWAAASKLGEFAKV	0	68.3333	RSKLGEFAK	RWAAASKLGEFAK	0	56.6667	RWLGEFAKV	RWAAASKLGEFAKV	0.0004	15.8116	0.0001	0
15	WAAASKLGEFAKVL	p.Arg183Trp	WLGEFAKVL	WAAASKLGEFAKVL	0.0001	45.1667	WAAASKLVL	WAAASKLGEFAKVL	0	100	WAAASKLVL	WAAASKLGEFAKVL	0	90	0	0
16	AAASKLGEFAKVLE	p.Arg183Trp	AAASKLVLE	AAASKLGEFAKVLE	0	85	AAASKLVLE	AAASKLGEFAKVLE	0	75	AAASKLVLE	AAASKLGEFAKVLE	0	100	0	0
17	AASKLGEFAKVLEL	p.Arg183Trp	AAFAKVLEL	AASKLGEFAKVLEL	0.0002	30.9545	AAFAKVLEL	AASKLGEFAKVLEL	0	58.3333	AEFAKVLEL	AASKLGEFAKVLEL	0	43.5	0.0001	0
0	QYFRNLCSDDTPM	p.Arg183Trp	QLCSDDTPM	QYFRNLCSDDTPM	0.0001	46.8	QYFRNLTPM	QYFRNLCSDDTPM	0	62.5	QYFSDDTPM	QYFRNLCSDDTPM	0.0013	9.8029	0.0005	0
1	YFRNLCSDDTPMV	p.Arg183Trp	YFSDDTPMV	YFRNLCSDDTPMV	0.0009	18.9758	YFRDDTPMV	YFRNLCSDDTPMV	0	90	YFSDDTPMV	YFRNLCSDDTPMV	0.0002	19.8387	0.0004	0
2	FRNLCSDDTPMVR	p.Arg183Trp	FSDDTPMVR	FRNLCSDDTPMVR	0.0002	30.2727	FSDDTPMVR	FRNLCSDDTPMVR	0.0022	8.788	FRDDTPMVR	FRNLCSDDTPMVR	0	44	0.0008	0
3	RNLCSDDTPMVRW	p.Arg183Trp	RSDDTPMVR	RNLCSDDTPMVR	0	69.1667	RSDDTPMVR	RNLCSDDTPMVR	0.0003	18.0526	RDDTPMVRW	RNLCSDDTPMVRW	0.0002	20.8889	0.0002	0
4	NLCSDDTPMVRWA	p.Arg183Trp	NLTPMVRWA	NLCSDDTPMVRWA	0.0001	51	NSDDTPMVR	NLCSDDTPMVR	0	70	NLDTPMVRW	NLCSDDTPMVRW	0	80	0	0
5	LCSDDTPMVRWAA	p.Arg183Trp	LCSDDTPMA	LCSDDTPMVRWAA	0	58.6364	LSDDTPMVR	LCSDDTPMVR	0	75	LTPMVRWAA	LCSDDTPMVRWAA	0	90	0	0
6	CSDDTPMVRWAAA	p.Arg183Trp	CSDDTPMAA	CSDDTPMVRWAAA	0	59.0909	CSDDTPMAA	CSDDTPMVRWAAA	0	58.3333	CSDDTPMVA	CSDDTPMVRWAAA	0	90	0	0
7	SDDTPMVRWAAAS	p.Arg183Trp	SMVRWAAAS	SDDTPMVRWAAAS	0	78.3333	SDDTPMVAS	SDDTPMVRWAAAS	0	90	SDDTPMVRW	SDDTPMVRW	0	100	0	0
8	DDTPMVRWAAASK	p.Arg183Trp	DDTPMVASK	DDTPMVRWAAASK	0	87.5	DVRWAAASK	DDTPMVRWAAASK	0.0001	26.9	DDTPMVASK	DDTPMVRWAAASK	0	90	0	0
9	DTPMVRWAAASKL	p.Arg183Trp	DTPAAASKL	DTPMVRWAAASKL	0	56.3636	DTPMVRWSK	DTPMVRWAAASK	0	60	DTPMVRWKL	DTPMVRWAAASKL	0.0001	31.6667	0	0
10	TPMVRWAAASKLG	p.Arg183Trp	TRWAAASKL	TPMVRWAAASKL	0	90	TPMWAAASK	TPMVRWAAASK	0	85	TWAAASKLG	TPMVRWAAASKLG	0	80	0	0
11	PMVRWAAASKLGE	p.Arg183Trp	PMAASKLGE	PMVRWAAASKLGE	0	100	PAAASKLGE	PMVRWAAASKLGE	0	100	RWAAASLGE	RWAAASKLGE	0	100	0	0
12	MVRWAAASKLGEF	p.Arg183Trp	MVASKLGEF	MVRWAAASKLGEF	0	71.25	MVASKLGEF	MVRWAAASKLGEF	0	65	RWAAASKLF	RWAAASKLGEF	0.0001	24.5714	0	0
13	VRWAAASKLGEFA	p.Arg183Trp	VASKLGEFA	VRWAAASKLGEFA	0	76.6667	VRWAAASKA	VRWAAASKLGEFA	0	90	VRWSKLGEF	VRWAAASKLGEF	0	55	0	0
14	RWAAASKLGEFAK	p.Arg183Trp	RSKLGEFAK	RWAAASKLGEFAK	0	82.5	RSKLGEFAK	RWAAASKLGEFAK	0.0089	5.4011	RWAAGEFAK	RWAAASKLGEFAK	0.0001	27	0.003	0
15	WAAASKLGEFAKV	p.Arg183Trp	WALGEFAKV	WAAASKLGEFAKV	0	52.3333	WAAASKLAK	WAAASKLGEFAK	0	60	WAAASKLKV	WAAASKLGEFAKV	0	90	0	0
16	AAASKLGEFAKVL	p.Arg183Trp	ALGEFAKVL	AAASKLGEFAKVL	0.001	18.0484	AAASKLFAK	AAASKLGEFAK	0	40.5	AAASKLKVL	AAASKLGEFAKVL	0	65	0.0003	0
17	AASKLGEFAKVLE	p.Arg183Trp	ALGEFAKVL	AASKLGEFAKVL	0	72.5	AASKLGFAK	AASKLGEFAK	0	65	AASKLGFAK	AASKLGEFAK	0	100	0	0
18	ASKLGEFAKVLEL	p.Arg183Trp	ASFAKVLEL	ASKLGEFAKVLEL	0.0006	21.8026	ASFAKVLEL	ASKLGEFAKVLEL	0	34.5	AEFAKVLEL	ASKLGEFAKVLEL	0	33.75	0.0002	0
0	QYFRNLCSDDTP	p.Arg183Trp	QYFRNLCTP	QYFRNLCSDDTP	0	87.5	QYFRNLDTP	QYFRNLCSDDTP	0	90	QYFRNLDTP	QYFRNLCSDDTP	0.0002	21.2273	0.0001	0
1	YFRNLCSDDTPM	p.Arg183Trp	YLCSDDTPM	YFRNLCSDDTPM	0.002	13.6166	YFCSDDTPM	YFRNLCSDDTPM	0	85	YFCSDDTPM	YFRNLCSDDTPM	0.0002	20.1852	0.0007	0
2	FRNLCSDDTPMV	p.Arg183Trp	FCSDDTPMV	FRNLCSDDTPMV	0.0011	17.1742	FRNDDTPMV	FRNLCSDDTPMV	0	85	FRSDDTPMV	FRNLCSDDTPMV	0	47	0.0004	0
3	RNLCSDDTPMVR	p.Arg183Trp	RSDDTPMVR	RNLCSDDTPMVR	0.0002	31.85	RSDDTPMVR	RNLCSDDTPMVR	0.038	2.9468	RSDDTPMVR	RNLCSDDTPMVR	0	42.5	0.0127	0
4	NLCSDDTPMVRW	p.Arg183Trp	NLDTPMVRW	NLCSDDTPMVRW	0.0002	31.75	NSDDTPMVR	NLCSDDTPMVR	0.0001	31.2	NLDTPMVRW	NLCSDDTPMVRW	0.0005	13.982	0.0003	0
5	LCSDDTPMVRWA	p.Arg183Trp	LCSDDTPMA	LCSDDTPMVRWA	0	55	LSDDTPMVR	LCSDDTPMVR	0	52.5	LDDTPMVRW	LCSDDTPMVRW	0	80	0	0
6	CSDDTPMVRWAA	p.Arg183Trp	CSDDTPWAA	CSDDTPMVRWAA	0.0001	40	CSDDVRWAA	CSDDTPMVRWAA	0	43	CSDDTPMRW	CSDDTPMVRW	0	67.5	0	0
7	SDDTPMVRWAAA	p.Arg183Trp	SDDTPMVAA	SDDTPMVRWAAA	0	53	SDDTPMVAA	SDDTPMVRWAAA	0	55	SDDTPMVAA	SDDTPMVRWAAA	0	80	0	0
8	DDTPMVRWAAAS	p.Arg183Trp	DDTPMVAAS	DDTPMVRWAAAS	0	95	DDTPMVAAS	DDTPMVRWAAAS	0	100	DDTPMVRAS	DDTPMVRWAAAS	0	100	0	0
9	DTPMVRWAAASK	p.Arg183Trp	DTPMVAASK	DTPMVRWAAASK	0	80	DTPMVRWSK	DTPMVRWAAASK	0.0012	10.8507	DTPWAAASK	DTPMVRWAAASK	0	51.25	0.0004	0
10	TPMVRWAAASKL	p.Arg183Trp	TRWAAASKL	TPMVRWAAASKL	0.0001	49.25	TVRWAAASK	TPMVRWAAASK	0	41.5	TRWAAASKL	TPMVRWAAASKL	0	34.25	0	0
11	PMVRWAAASKLG	p.Arg183Trp	PMWAAASKL	PMVRWAAASKL	0	95	PVRWAAASK	PMVRWAAASK	0	100	PWAAASKLG	PMVRWAAASKLG	0	90	0	0
12	MVRWAAASKLGE	p.Arg183Trp	MVAASKLGE	MVRWAAASKLGE	0	78.3333	MVAASKLGE	MVRWAAASKLGE	0	65	MRWAAASKL	MVRWAAASKL	0	80	0	0
13	VRWAAASKLGEF	p.Arg183Trp	VRWAAASKF	VRWAAASKLGEF	0	66.6667	VRWAAASKF	VRWAAASKLGEF	0	58.3333	RWAAASKLF	RWAAASKLGEF	0.0015	9.2209	0.0005	0
14	RWAAASKLGEFA	p.Arg183Trp	RASKLGEFA	RWAAASKLGEFA	0	61.25	RASKLGEFA	RWAAASKLGEFA	0	62.5	RWAAASKLF	RWAAASKLGEF	0.0009	11.4348	0.0003	0
15	WAAASKLGEFAK	p.Arg183Trp	WAAASKLGK	WAAASKLGEFAK	0	80	WAAASKLAK	WAAASKLGEFAK	0.0033	7.6554	WAAASKFAK	WAAASKLGEFAK	0	90	0.0011	0
16	AAASKLGEFAKV	p.Arg183Trp	AALGEFAKV	AAASKLGEFAKV	0.001	17.6194	AAASKLFAK	AAASKLGEFAK	0.0008	12.1404	AAASKFAKV	AAASKLGEFAKV	0	65	0.0006	0
17	AASKLGEFAKVL	p.Arg183Trp	ALGEFAKVL	AASKLGEFAKVL	0.0022	13.1421	ASKLGEFAK	AASKLGEFAK	0	33.25	AASKLGEFL	AASKLGEFAKVL	0	45	0.0007	0
18	ASKLGEFAKVLE	p.Arg183Trp	ALGEFAKVL	ASKLGEFAKVL	0	55.9091	ASKLGEFAK	ASKLGEFAK	0	33.25	ASKEFAKVL	ASKLGEFAKVL	0	90	0	0
19	SKLGEFAKVLEL	p.Arg183Trp	KLFAKVLEL	KLGEFAKVLEL	0.0039	10.305	SEFAKVLEL	SKLGEFAKVLEL	0	42	SEFAKVLEL	SKLGEFAKVLEL	0.0001	23.0625	0.0013	0
0	QYFRNLCSDDT	p.Arg183Trp	QYFRNLCST	QYFRNLCSDDT	0	87.5	QYFRNLCST	QYFRNLCSDDT	0	90	QYFRNLCST	QYFRNLCSDDT	0	34.5	0	0
1	YFRNLCSDDTP	p.Arg183Trp	YFRNLDDTP	YFRNLCSDDTP	0	76.6667	YFRNSDDTP	YFRNLCSDDTP	0	90	YFRNSDDTP	YFRNLCSDDTP	0	37.6667	0	0
2	FRNLCSDDTPM	p.Arg183Trp	FLCSDDTPM	FRNLCSDDTPM	0.0109	6.468	FRNSDDTPM	FRNLCSDDTPM	0	70	FRNSDDTPM	FRNLCSDDTPM	0	38.6667	0.0036	0
3	RNLCSDDTPMV	p.Arg183Trp	NLSDDTPMV	NLCSDDTPMV	0.0036	10.6531	RNLDDTPMV	RNLCSDDTPMV	0	56.6667	RNLDDTPMV	RNLCSDDTPMV	0	39.5	0.0012	0
4	NLCSDDTPMVR	p.Arg183Trp	NLSDDTPMV	NLCSDDTPMV	0.0025	12.314	NSDDTPMVR	NLCSDDTPMVR	0.0089	5.3941	NLCDTPMVR	NLCSDDTPMVR	0.0001	29.2857	0.0038	0
5	LCSDDTPMVRW	p.Arg183Trp	LCSDDTPRW	LCSDDTPMVRW	0.0001	39.6667	LSDDTPMVR	LCSDDTPMVR	0.0002	18.7895	LDDTPMVRW	LCSDDTPMVRW	0.0006	13.5495	0.0003	0
6	CSDDTPMVRWA	p.Arg183Trp	CSDDTPMVA	CSDDTPMVRWA	0.0002	35.6923	CSDDTPMVR	CSDDTPMVR	0.0001	30.5	CSDDTPMRW	CSDDTPMVRW	0	40	0.0001	0
7	SDDTPMVRWAA	p.Arg183Trp	STPMVRWAA	SDDTPMVRWAA	0.0003	27.4194	SDDTPMVAA	SDDTPMVRWAA	0	33.25	STPMVRWAA	SDDTPMVRWAA	0	43	0.0001	0
8	DDTPMVRWAAA	p.Arg183Trp	DDTPMVAAA	DDTPMVRWAAA	0	76.6667	DPMVRWAAA	DDTPMVRWAAA	0	70	DDTPMVRAA	DDTPMVRWAAA	0	80	0	0
9	DTPMVRWAAAS	p.Arg183Trp	DTPRWAAAS	DTPMVRWAAAS	0	67.5	DTPMVRWAS	DTPMVRWAAAS	0	85	DTPMVRWAS	DTPMVRWAAAS	0	80	0	0
10	TPMVRWAAASK	p.Arg183Trp	TVRWAAASK	TPMVRWAAASK	0	58.6364	TVRWAAASK	TPMVRWAAASK	0.0173	4.1715	TPRWAAASK	TPMVRWAAASK	0	60	0.0058	0
11	PMVRWAAASKL	p.Arg183Trp	PMWAAASKL	PMVRWAAASKL	0.0003	29.92	PVRWAAASK	PMVRWAAASK	0	67.5	PMWAAASKL	PMVRWAAASKL	0.0001	30.5	0.0001	0
12	MVRWAAASKLG	p.Arg183Trp	MVWAAASKL	MVRWAAASKL	0	52	MVRWAAASK	MVRWAAASK	0	42.5	MWAAASKLG	MVRWAAASKLG	0	45	0	0
13	VRWAAASKLGE	p.Arg183Trp	VRWAAASKL	VRWAAASKL	0	71.25	VAAASKLGE	VRWAAASKLGE	0	60	VRWAAASKL	VRWAAASKL	0	58.3333	0	0
14	RWAAASKLGEF	p.Arg183Trp	RAASKLGEF	RWAAASKLGEF	0.0001	48	RAASKLGEF	RWAAASKLGEF	0.0001	27.75	RWAAASKLF	RWAAASKLGEF	0.3326	0.4899	0.1109	1
15	WAAASKLGEFA	p.Arg183Trp	WAAASGEFA	WAAASKLGEFA	0	60	WAAASKLFA	WAAASKLGEFA	0	70	WAAASKLEF	WAAASKLGEF	0	67.5	0	0
16	AAASKLGEFAK	p.Arg183Trp	AAASKLFAK	AAASKLGEFAK	0.0001	45	AAASKLFAK	AAASKLGEFAK	0.3559	0.6371	AAASKLFAK	AAASKLGEFAK	0	50	0.1187	1
17	AASKLGEFAKV	p.Arg183Trp	AALGEFAKV	AASKLGEFAKV	0.004	10.1451	ASKLGEFAK	AASKLGEFAK	0.0025	8.408	AASGEFAKV	AASKLGEFAKV	0	48	0.0022	0
18	ASKLGEFAKVL	p.Arg183Trp	ALGEFAKVL	ASKLGEFAKVL	0.0117	6.2569	ASKLGEFAK	ASKLGEFAK	0.0005	14.7255	ASKLGEFVL	ASKLGEFAKVL	0	33.75	0.0041	0
19	SKLGEFAKVLE	p.Arg183Trp	SLGEFAKVL	SKLGEFAKVL	0.0004	26.3421	SGEFAKVLE	SKLGEFAKVLE	0	67.5	SKLGEFAKL	SKLGEFAKVL	0	70	0.0001	0
20	KLGEFAKVLEL	p.Arg183Trp	KLFAKVLEL	KLGEFAKVLEL	0.4953	0.3982	KLFAKVLEL	KLGEFAKVLEL	0.0002	20.64	KLFAKVLEL	KLGEFAKVLEL	0.0009	11.5163	0.1654	1
0	QYFRNLCSDD	p.Arg183Trp	QYFRNLCSD	QYFRNLCSDD	0	100	QYFRNLCSD	QYFRNLCSDD	0	100	QYFRNLCSD	QYFRNLCSDD	0	37.3333	0	0
1	YFRNLCSDDT	p.Arg183Trp	YFRNLSDDT	YFRNLCSDDT	0	95	YFRNCSDDT	YFRNLCSDDT	0	100	YFRNLSDDT	YFRNLCSDDT	0	58.3333	0	0
2	FRNLCSDDTP	p.Arg183Trp	FRNLSDDTP	FRNLCSDDTP	0	87.5	FRNLSDDTP	FRNLCSDDTP	0	90	FRNLSDDTP	FRNLCSDDTP	0	70	0	0
3	RNLCSDDTPM	p.Arg183Trp	RLCSDDTPM	RNLCSDDTPM	0.0031	11.2705	RLCSDDTPM	RNLCSDDTPM	0	41	RLCSDDTPM	RNLCSDDTPM	0	40.5	0.0011	0
4	NLCSDDTPMV	p.Arg183Trp	NLSDDTPMV	NLCSDDTPMV	0.2483	0.9318	NLSDDTPMV	NLCSDDTPMV	0	65	NLSDDTPMV	NLCSDDTPMV	0	38	0.0828	1
5	LCSDDTPMVR	p.Arg183Trp	LSDDTPMVR	LCSDDTPMVR	0.0004	25.439	LSDDTPMVR	LCSDDTPMVR	0.0312	3.2382	LSDDTPMVR	LCSDDTPMVR	0.0001	33.25	0.0106	0
6	CSDDTPMVRW	p.Arg183Trp	CSDDTPMRW	CSDDTPMVRW	0.0003	29.96	CSDDTPMVR	CSDDTPMVR	0.0008	12.4438	CSDDTPMRW	CSDDTPMVRW	0.0028	7.1312	0.0013	0
7	SDDTPMVRWA	p.Arg183Trp	SDDTPMVRA	SDDTPMVRWA	0.0001	45.3333	SDDTPMVRA	SDDTPMVRWA	0	34.25	SDDTPMVRW	SDDTPMVRW	0.0001	32.6	0.0001	0
8	DDTPMVRWAA	p.Arg183Trp	DTPMVRWAA	DDTPMVRWAA	0.0001	42.1667	DDTPVRWAA	DDTPMVRWAA	0	53.75	DTPMVRWAA	DDTPMVRWAA	0	49	0	0
9	DTPMVRWAAA	p.Arg183Trp	DTPMVRWAA	DTPMVRWAAA	0.0001	40.875	DTMVRWAAA	DTPMVRWAAA	0	49	DTPMVRWAA	DTPMVRWAAA	0	45	0	0
10	TPMVRWAAAS	p.Arg183Trp	TMVRWAAAS	TPMVRWAAAS	0.0001	47.25	TPMVRWAAS	TPMVRWAAAS	0	67.5	TPMVRAAAS	TPMVRWAAAS	0	90	0	0
11	PMVRWAAASK	p.Arg183Trp	PMVWAAASK	PMVRWAAASK	0	65	PVRWAAASK	PMVRWAAASK	0.0015	9.96	PMVRWAASK	PMVRWAAASK	0	58.3333	0.0005	0
12	MVRWAAASKL	p.Arg183Trp	MVWAAASKL	MVRWAAASKL	0.0046	9.5754	MVRWAAASK	MVRWAAASK	0.0004	15.7532	MRWAAASKL	MVRWAAASKL	0.0002	20.7037	0.0017	0
13	VRWAAASKLG	p.Arg183Trp	VRWAAASKL	VRWAAASKL	0	70	VRWAAASKL	VRWAAASKL	0	85	VWAAASKLG	VRWAAASKLG	0.0001	30.5	0	0
14	RWAAASKLGE	p.Arg183Trp	RAAASKLGE	RWAAASKLGE	0	73.75	RAAASKLGE	RWAAASKLGE	0.0001	31.8	RWAAASLGE	RWAAASKLGE	0.0001	28.75	0	0
15	WAAASKLGEF	p.Arg183Trp	WAAASKLEF	WAAASKLGEF	0	60	WAAASKLEF	WAAASKLGEF	0	49	WAAASKLEF	WAAASKLGEF	0.0006	13.6667	0.0002	0
16	AAASKLGEFA	p.Arg183Trp	AAASKLEFA	AAASKLGEFA	0.0009	18.4758	AAASKLEFA	AAASKLGEFA	0.0001	26.7	AAASKLGEF	AAASKLGEF	0	49	0.0003	0
17	AASKLGEFAK	p.Arg183Trp	AASKLGFAK	AASKLGEFAK	0.0001	46.8	AASKLGFAK	AASKLGEFAK	0.319	0.7303	AASLGEFAK	AASKLGEFAK	0	51.25	0.1064	1
18	ASKLGEFAKV	p.Arg183Trp	ASLGEFAKV	ASKLGEFAKV	0.0085	7.2863	ASKLGEFAK	ASKLGEFAK	0.01	5.1708	ASLGEFAKV	ASKLGEFAKV	0	38	0.0062	0
19	SKLGEFAKVL	p.Arg183Trp	SLGEFAKVL	SKLGEFAKVL	0.0235	4.4005	SKLGEFAKL	SKLGEFAKVL	0	55	SKLGEFAKL	SKLGEFAKVL	0.0001	29.1429	0.0079	0
20	KLGEFAKVLE	p.Arg183Trp	KLGEFAKVL	KLGEFAKVL	0.0026	12.2086	KLGEAKVLE	KLGEFAKVLE	0.0001	29.6667	KLGEAKVLE	KLGEFAKVLE	0	53.75	0.0009	0
21	LGEFAKVLEL	p.Arg183Trp	LGFAKVLEL	LGEFAKVLEL	0.001	17.8645	LGFAKVLEL	LGEFAKVLEL	0	39.5	LEFAKVLEL	LGEFAKVLEL	0.0003	18	0.0004	0
0	QYFRNLCSD	p.Arg183Trp	QYFRNLCSD	QYFRNLCSD	0	95	QYFRNLCSD	QYFRNLCSD	0	75	QYFRNLCSD	QYFRNLCSD	0.0004	16.0364	0.0001	0
1	YFRNLCSDD	p.Arg183Trp	YFRNLCSDD	YFRNLCSDD	0	100	YFRNLCSDD	YFRNLCSDD	0	100	YFRNLCSDD	YFRNLCSDD	0	55	0	0
2	FRNLCSDDT	p.Arg183Trp	FRNLCSDDT	FRNLCSDDT	0	95	FRNLCSDDT	FRNLCSDDT	0	100	FRNLCSDDT	FRNLCSDDT	0	80	0	0
3	RNLCSDDTP	p.Arg183Trp	RNLCSDDTP	RNLCSDDTP	0	85	RNLCSDDTP	RNLCSDDTP	0	85	RNLCSDDTP	RNLCSDDTP	0	65	0	0
4	NLCSDDTPM	p.Arg183Trp	NLCSDDTPM	NLCSDDTPM	0.0098	6.8028	NLCSDDTPM	NLCSDDTPM	0	53.75	NLCSDDTPM	NLCSDDTPM	0	34.25	0.0033	0
5	LCSDDTPMV	p.Arg183Trp	LCSDDTPMV	LCSDDTPMV	0.042	3.2384	LCSDDTPMV	LCSDDTPMV	0	55	LCSDDTPMV	LCSDDTPMV	0.0001	29.4286	0.014	0
6	CSDDTPMVR	p.Arg183Trp	CSDDTPMVR	CSDDTPMVR	0.0009	18.9516	CSDDTPMVR	CSDDTPMVR	0.1005	1.7915	CSDDTPMVR	CSDDTPMVR	0.0002	22.0526	0.0338	1
7	SDDTPMVRW	p.Arg183Trp	SDDTPMVRW	SDDTPMVRW	0.0003	27.1613	SDDTPMVRW	SDDTPMVRW	0.0013	10.5746	SDDTPMVRW	SDDTPMVRW	0.0123	3.6985	0.0046	0
8	DDTPMVRWA	p.Arg183Trp	DDTPMVRWA	DDTPMVRWA	0	67.5	DDTPMVRWA	DDTPMVRWA	0	46	DDTPMVRWA	DDTPMVRWA	0	52.5	0	0
9	DTPMVRWAA	p.Arg183Trp	DTPMVRWAA	DTPMVRWAA	0.0009	18.2258	DTPMVRWAA	DTPMVRWAA	0.0001	29.3333	DTPMVRWAA	DTPMVRWAA	0.0002	22.5263	0.0004	0
10	TPMVRWAAA	p.Arg183Trp	TPMVRWAAA	TPMVRWAAA	0.0002	35.6923	TPMVRWAAA	TPMVRWAAA	0.0001	28.7143	TPMVRWAAA	TPMVRWAAA	0	35.5	0.0001	0
11	PMVRWAAAS	p.Arg183Trp	PMVRWAAAS	PMVRWAAAS	0	58.1818	PMVRWAAAS	PMVRWAAAS	0	100	PMVRWAAAS	PMVRWAAAS	0	80	0	0
12	MVRWAAASK	p.Arg183Trp	MVRWAAASK	MVRWAAASK	0.0005	23.5818	MVRWAAASK	MVRWAAASK	0.2064	1.0629	MVRWAAASK	MVRWAAASK	0	36	0.069	1
13	VRWAAASKL	p.Arg183Trp	VRWAAASKL	VRWAAASKL	0.0017	14.6644	VRWAAASKL	VRWAAASKL	0.0001	23.5333	VRWAAASKL	VRWAAASKL	0.0033	6.6399	0.0017	0
14	RWAAASKLG	p.Arg183Trp	RWAAASKLG	RWAAASKLG	0	85	RWAAASKLG	RWAAASKLG	0	51.25	RWAAASKLG	RWAAASKLG	0.0009	11.3261	0.0003	0
15	WAAASKLGE	p.Arg183Trp	WAAASKLGE	WAAASKLGE	0	68.3333	WAAASKLGE	WAAASKLGE	0	39.5	WAAASKLGE	WAAASKLGE	0	90	0	0
16	AAASKLGEF	p.Arg183Trp	AAASKLGEF	AAASKLGEF	0.0009	18.5323	AAASKLGEF	AAASKLGEF	0.0012	10.7746	AAASKLGEF	AAASKLGEF	0.0081	4.4289	0.0034	0
17	AASKLGEFA	p.Arg183Trp	AASKLGEFA	AASKLGEFA	0.0012	16.55	AASKLGEFA	AASKLGEFA	0.0002	21.4	AASKLGEFA	AASKLGEFA	0	51.25	0.0005	0
18	ASKLGEFAK	p.Arg183Trp	ASKLGEFAK	ASKLGEFAK	0.0001	43.8571	ASKLGEFAK	ASKLGEFAK	0.5803	0.2792	ASKLGEFAK	ASKLGEFAK	0	36.3333	0.1935	1
19	SKLGEFAKV	p.Arg183Trp	SKLGEFAKV	SKLGEFAKV	0.0016	14.774	SKLGEFAKV	SKLGEFAKV	0	33.25	SKLGEFAKV	SKLGEFAKV	0.0002	20.7778	0.0006	0
20	KLGEFAKVL	p.Arg183Trp	KLGEFAKVL	KLGEFAKVL	0.46	0.4456	KLGEFAKVL	KLGEFAKVL	0.0001	29	KLGEFAKVL	KLGEFAKVL	0.002	8.2866	0.154	1
21	LGEFAKVLE	p.Arg183Trp	LGEFAKVLE	LGEFAKVLE	0	71.25	LGEFAKVLE	LGEFAKVLE	0	50	LGEFAKVLE	LGEFAKVLE	0	80	0	0
22	GEFAKVLEL	p.Arg183Trp	GEFAKVLEL	GEFAKVLEL	0.0511	2.8907	GEFAKVLEL	GEFAKVLEL	0.0012	10.8338	GEFAKVLEL	GEFAKVLEL	0.0056	5.2701	0.0193	0
0	QYFRNLCS	p.Arg183Trp	#NAME?	QYFRNLCS	0	85	QYFRNLCS-	QYFRNLCS	0	65	QYFRNLCS-	QYFRNLCS	0.0002	20.8148	0.0001	0
1	YFRNLCSD	p.Arg183Trp	YFRNLCSD-	YFRNLCSD	0	100	YFRNLCSD-	YFRNLCSD	0	100	YFRNLCSD-	YFRNLCSD	0	65	0	0
2	FRNLCSDD	p.Arg183Trp	FRNLCSDD-	FRNLCSDD	0	100	FRNLCSDD-	FRNLCSDD	0	100	FRN-LCSDD	FRNLCSDD	0	100	0	0
3	RNLCSDDT	p.Arg183Trp	RNLCSDDT-	RNLCSDDT	0	100	RNLCSDDT-	RNLCSDDT	0	100	RNLCSDDT-	RNLCSDDT	0	100	0	0
4	NLCSDDTP	p.Arg183Trp	NLCSD-DTP	NLCSDDTP	0	73.75	NLCSDDTP-	NLCSDDTP	0	100	NLCSD-DTP	NLCSDDTP	0	90	0	0
5	LCSDDTPM	p.Arg183Trp	#NAME?	LCSDDTPM	0.0001	45.5	LCSDDTP-M	LCSDDTPM	0	85	LCSDDTP-M	LCSDDTPM	0	60	0	0
6	CSDDTPMV	p.Arg183Trp	CSDDT-PMV	CSDDTPMV	0.0004	25.122	CSDDTPMV-	CSDDTPMV	0	49	CS-DDTPMV	CSDDTPMV	0	38.3333	0.0002	0
7	SDDTPMVR	p.Arg183Trp	#NAME?	SDDTPMVR	0.0001	47	S-DDTPMVR	SDDTPMVR	0.0011	11.0717	S-DDTPMVR	SDDTPMVR	0	52.5	0.0004	0
8	DDTPMVRW	p.Arg183Trp	DDTPM-VRW	DDTPMVRW	0	70	DDTP-MVRW	DDTPMVRW	0	38	DDTPMVR-W	DDTPMVRW	0.0003	17.3111	0.0001	0
9	DTPMVRWA	p.Arg183Trp	DTP-MVRWA	DTPMVRWA	0	61.875	DTPMVRWA-	DTPMVRWA	0	58.3333	DTPMVRW-A	DTPMVRWA	0	47	0	0
10	TPMVRWAA	p.Arg183Trp	TPM-VRWAA	TPMVRWAA	0	51.6667	TPM-VRWAA	TPMVRWAA	0	36.5	T-PMVRWAA	TPMVRWAA	0	48	0	0
11	PMVRWAAA	p.Arg183Trp	PMV-RWAAA	PMVRWAAA	0	72.5	#NAME?	PMVRWAAA	0	85	PMV-RWAAA	PMVRWAAA	0	80	0	0
12	MVRWAAAS	p.Arg183Trp	MVR-WAAAS	MVRWAAAS	0	65.8333	MVRWAAAS-	MVRWAAAS	0	56.6667	MVRWAAAS-	MVRWAAAS	0	90	0	0
13	VRWAAASK	p.Arg183Trp	VRW-AAASK	VRWAAASK	0	58.1818	#NAME?	VRWAAASK	0.0003	16.6774	VRWAA-ASK	VRWAAASK	0	49	0.0001	0
14	RWAAASKL	p.Arg183Trp	R-WAAASKL	RWAAASKL	0.0001	43.2857	RWA-AASKL	RWAAASKL	0	45	RWA-AASKL	RWAAASKL	0.0208	2.9032	0.007	0
15	WAAASKLG	p.Arg183Trp	WAAASKLG-	WAAASKLG	0	95	WAAASKLG-	WAAASKLG	0	85	#NAME?	WAAASKLG	0	80	0	0
16	AAASKLGE	p.Arg183Trp	AAASKLGE-	AAASKLGE	0	73.75	AAASKLGE-	AAASKLGE	0	51.25	AAASKLGE-	AAASKLGE	0	90	0	0
17	AASKLGEF	p.Arg183Trp	AASKLG-EF	AASKLGEF	0.0001	46.2	AAS-KLGEF	AASKLGEF	0.0001	32.75	AASKLG-EF	AASKLGEF	0.0004	16.3273	0.0002	0
18	ASKLGEFA	p.Arg183Trp	ASKLG-EFA	ASKLGEFA	0	53	ASKLGEFA-	ASKLGEFA	0.0001	31.6	ASK-LGEFA	ASKLGEFA	0	80	0	0
19	SKLGEFAK	p.Arg183Trp	SKLGE-FAK	SKLGEFAK	0	63.75	#NAME?	SKLGEFAK	0.0008	12.2865	S-KLGEFAK	SKLGEFAK	0	67.5	0.0003	0
20	KLGEFAKV	p.Arg183Trp	KL-GEFAKV	KLGEFAKV	0.1185	1.6582	KLGE-FAKV	KLGEFAKV	0	53.75	KLGE-FAKV	KLGEFAKV	0.0001	24.8571	0.0396	1
21	LGEFAKVL	p.Arg183Trp	#NAME?	LGEFAKVL	0.0007	20.5057	LGE-FAKVL	LGEFAKVL	0	85	LGE-FAKVL	LGEFAKVL	0	35	0.0002	0
22	GEFAKVLE	p.Arg183Trp	GEFAKVLE-	GEFAKVLE	0	73.75	GEFAKVLE-	GEFAKVLE	0	58.3333	GEFAKVLE-	GEFAKVLE	0	70	0	0
23	EFAKVLEL	p.Arg183Trp	EFA-KVLEL	EFAKVLEL	0.0005	23.6364	EFA-KVLEL	EFAKVLEL	0	41.5	EFAKV-LEL	EFAKVLEL	0.0143	3.4465	0.0049	0
0	VTQEAEREEFFDET	p.Arg88Gln	VTQEAFDET	VTQEAEREEFFDET	0	90	VTQEAFDET	VTQEAEREEFFDET	0	100	VREEFFDET	VTQEAEREEFFDET	0	100	0	0
1	TQEAEREEFFDETR	p.Arg88Gln	TQEAFDETR	TQEAEREEFFDETR	0	82.5	TQEAERETR	TQEAEREEFFDETR	0	41.5	TQEAERETR	TQEAEREEFFDETR	0	90	0	0
2	QEAEREEFFDETRQ	p.Arg88Gln	QEAEDETRQ	QEAEREEFFDETRQ	0	100	QEAEDETRQ	QEAEREEFFDETRQ	0	90	QEAEDETRQ	QEAEREEFFDETRQ	0	100	0	0
3	EAEREEFFDETRQL	p.Arg88Gln	EAFDETRQL	EAEREEFFDETRQL	0.0001	44.4	EFFDETRQL	EAEREEFFDETRQL	0	70	EFFDETRQL	EAEREEFFDETRQL	0.0007	12.9931	0.0002	0
4	AEREEFFDETRQLC	p.Arg88Gln	AFDETRQLC	AEREEFFDETRQLC	0	65.8333	AFDETRQLC	AEREEFFDETRQLC	0	90	AFFDETRQL	AEREEFFDETRQL	0	41	0	0
5	EREEFFDETRQLCD	p.Arg88Gln	EFFDETRQL	EREEFFDETRQL	0	95	ERFDETRQL	EREEFFDETRQL	0	100	EFFDETRQL	EREEFFDETRQL	0	80	0	0
6	REEFFDETRQLCDL	p.Arg88Gln	REEFFDETL	REEFFDETRQLCDL	0	82.5	RETRQLCDL	REEFFDETRQLCDL	0	100	RFFDETRQL	REEFFDETRQL	0	51.25	0	0
7	EEFFDETRQLCDLR	p.Arg88Gln	EEFFDETLR	EEFFDETRQLCDLR	0	90	EEFFDETLR	EEFFDETRQLCDLR	0	53.75	EFFDETRQR	EFFDETRQLCDLR	0	70	0	0
8	EFFDETRQLCDLRL	p.Arg88Gln	EFFDETLRL	EFFDETRQLCDLRL	0.0002	32.1667	EFFDETLRL	EFFDETRQLCDLRL	0	65	EFFDETRQL	EFFDETRQLCDLRL	0.001	11.1087	0.0004	0
9	FFDETRQLCDLRLF	p.Arg88Gln	FFDETDLRL	FFDETRQLCDLRL	0.0002	34.2857	FFDETRQLF	FFDETRQLCDLRLF	0	70	FFDETRQLF	FFDETRQLCDLRLF	0.0304	2.4108	0.0102	0
10	FDETRQLCDLRLFQ	p.Arg88Gln	FLCDLRLFQ	FDETRQLCDLRLFQ	0	78.3333	FLCDLRLFQ	FDETRQLCDLRLFQ	0	85	FQLCDLRLF	FDETRQLCDLRLF	0	90	0	0
11	DETRQLCDLRLFQP	p.Arg88Gln	DCDLRLFQP	DETRQLCDLRLFQP	0	100	DETRQLFQP	DETRQLCDLRLFQP	0	100	DETLRLFQP	DETRQLCDLRLFQP	0	100	0	0
12	ETRQLCDLRLFQPF	p.Arg88Gln	ETLRLFQPF	ETRQLCDLRLFQPF	0	95	ETLRLFQPF	ETRQLCDLRLFQPF	0	85	ETLRLFQPF	ETRQLCDLRLFQPF	0	43.5	0	0
13	TRQLCDLRLFQPFL	p.Arg88Gln	TLRLFQPFL	TRQLCDLRLFQPFL	0.0002	33.25	TRQLFQPFL	TRQLCDLRLFQPFL	0	75	TRQLFQPFL	TRQLCDLRLFQPFL	0	55	0.0001	0
14	RQLCDLRLFQPFLK	p.Arg88Gln	RQLFQPFLK	RQLCDLRLFQPFLK	0	61.875	RQLFQPFLK	RQLCDLRLFQPFLK	0.0064	6.1116	RQLFQPFLK	RQLCDLRLFQPFLK	0	49	0.0021	0
15	QLCDLRLFQPFLKV	p.Arg88Gln	QLFQPFLKV	QLCDLRLFQPFLKV	0.0058	8.5983	QLCDQPFLK	QLCDLRLFQPFLK	0	52.5	QLCDPFLKV	QLCDLRLFQPFLKV	0	60	0.0019	0
16	LCDLRLFQPFLKVI	p.Arg88Gln	LLFQPFLKV	LCDLRLFQPFLKV	0	52.3333	RLFQPFLKI	RLFQPFLKVI	0	100	LFQPFLKVI	LCDLRLFQPFLKVI	0.0001	31.1667	0	0
17	CDLRLFQPFLKVIE	p.Arg88Gln	CLFQPFLKV	CDLRLFQPFLKV	0	95	CQPFLKVIE	CDLRLFQPFLKVIE	0	100	CFQPFLKVI	CDLRLFQPFLKVI	0	100	0	0
0	VTQEAEREEFFDE	p.Arg88Gln	VTQEAEREE	VTQEAEREEFFDE	0	90	VTQEAEREE	VTQEAEREEFFDE	0	85	VTAEREEFF	VTQEAEREEFF	0	90	0	0
1	TQEAEREEFFDET	p.Arg88Gln	TQEEFFDET	TQEAEREEFFDET	0	85	TQEEFFDET	TQEAEREEFFDET	0	100	TQAEREEFF	TQEAEREEFF	0	80	0	0
2	QEAEREEFFDETR	p.Arg88Gln	QEAEFDETR	QEAEREEFFDETR	0	87.5	QEAEFDETR	QEAEREEFFDETR	0	40.5	QEAEREETR	QEAEREEFFDETR	0	80	0	0
3	EAEREEFFDETRQ	p.Arg88Gln	EAFFDETRQ	EAEREEFFDETRQ	0	95	EAERFDETR	EAEREEFFDETR	0	85	EEFFDETRQ	EAEREEFFDETRQ	0	100	0	0
4	AEREEFFDETRQL	p.Arg88Gln	AFFDETRQL	AEREEFFDETRQL	0.0007	20.9885	AEFDETRQL	AEREEFFDETRQL	0	44	AFFDETRQL	AEREEFFDETRQL	0.0034	6.5653	0.0014	0
5	EREEFFDETRQLC	p.Arg88Gln	EFDETRQLC	EREEFFDETRQLC	0	68.3333	ERFDETRQL	EREEFFDETRQL	0	90	EFFDETRQL	EREEFFDETRQL	0	38.3333	0	0
6	REEFFDETRQLCD	p.Arg88Gln	RFFDETRQL	REEFFDETRQL	0	75	REFDETRQL	REEFFDETRQL	0	100	RFFDETRQL	REEFFDETRQL	0	39	0	0
7	EEFFDETRQLCDL	p.Arg88Gln	EEFFDETRL	EEFFDETRQLCDL	0	68.3333	EEFFDETRL	EEFFDETRQLCDL	0	90	EFFDETRQL	EFFDETRQLCDL	0	33.75	0	0
8	EFFDETRQLCDLR	p.Arg88Gln	EFFDETDLR	EFFDETRQLCDLR	0	60.625	EFFDETDLR	EFFDETRQLCDLR	0.0001	22.8333	EFFDETRQR	EFFDETRQLCDLR	0.0001	25.5833	0.0001	0
9	FFDETRQLCDLRL	p.Arg88Gln	FFDETDLRL	FFDETRQLCDLRL	0.0042	9.9198	FFDETRQLL	FFDETRQLCDLRL	0	67.5	FFDETRQLL	FFDETRQLCDLRL	0.0038	6.2835	0.0027	0
10	FDETRQLCDLRLF	p.Arg88Gln	FQLCDLRLF	FDETRQLCDLRLF	0	68.3333	FDETRQLLF	FDETRQLCDLRLF	0	85	FQLCDLRLF	FDETRQLCDLRLF	0.0003	17.0667	0.0001	0
11	DETRQLCDLRLFQ	p.Arg88Gln	DLCDLRLFQ	DETRQLCDLRLFQ	0	95	DETDLRLFQ	DETRQLCDLRLFQ	0	85	DETRDLRLF	DETRQLCDLRLF	0	90	0	0
12	ETRQLCDLRLFQP	p.Arg88Gln	ETDLRLFQP	ETRQLCDLRLFQP	0	80	ETDLRLFQP	ETRQLCDLRLFQP	0	75	ETRQLLRLF	ETRQLCDLRLF	0	90	0	0
13	TRQLCDLRLFQPF	p.Arg88Gln	TRQLCDLRF	TRQLCDLRLFQPF	0	90	TRQLLFQPF	TRQLCDLRLFQPF	0	65	TRLRLFQPF	TRQLCDLRLFQPF	0.0001	24.6429	0	0
14	RQLCDLRLFQPFL	p.Arg88Gln	RQLCDLPFL	RQLCDLRLFQPFL	0.0016	14.7158	RQLLFQPFL	RQLCDLRLFQPFL	0	52.5	RQLLFQPFL	RQLCDLRLFQPFL	0.0001	26.7	0.0006	0
15	QLCDLRLFQPFLK	p.Arg88Gln	QLCDLQPFL	QLCDLRLFQPFL	0.0002	34.9286	QLCDQPFLK	QLCDLRLFQPFLK	0.0179	4.1128	QLCDLPFLK	QLCDLRLFQPFLK	0	42.5	0.006	0
16	LCDLRLFQPFLKV	p.Arg88Gln	LLFQPFLKV	LCDLRLFQPFLKV	0.0087	7.189	LLFQPFLKV	LCDLRLFQPFLKV	0	70	LLFQPFLKV	LCDLRLFQPFLKV	0	60	0.0029	0
17	CDLRLFQPFLKVI	p.Arg88Gln	CLFQPFLKV	CDLRLFQPFLKV	0	58.6364	CDLPFLKVI	CDLRLFQPFLKVI	0	90	CFQPFLKVI	CDLRLFQPFLKVI	0	35	0	0
18	DLRLFQPFLKVIE	p.Arg88Gln	DLFQPFLKV	DLRLFQPFLKV	0	80	DLLFQPFLK	DLRLFQPFLK	0	100	DFQPFLKVI	DLRLFQPFLKVI	0	90	0	0
0	VTQEAEREEFFD	p.Arg88Gln	VTQEAEEFF	VTQEAEREEFF	0	90	VTQEAEEFF	VTQEAEREEFF	0	90	VTAEREEFF	VTQEAEREEFF	0	52.5	0	0
1	TQEAEREEFFDE	p.Arg88Gln	TQREEFFDE	TQEAEREEFFDE	0	95	TQREEFFDE	TQEAEREEFFDE	0	90	TQAEREEFF	TQEAEREEFF	0	60	0	0
2	QEAEREEFFDET	p.Arg88Gln	QEAEFFDET	QEAEREEFFDET	0	87.5	QEAEFFDET	QEAEREEFFDET	0	100	QEAEREEFF	QEAEREEFF	0	80	0	0
3	EAEREEFFDETR	p.Arg88Gln	EAEFFDETR	EAEREEFFDETR	0	87.5	EAERFDETR	EAEREEFFDETR	0.0001	31.4	EREEFDETR	EREEFFDETR	0	90	0	0
4	AEREEFFDETRQ	p.Arg88Gln	AEREEFTRQ	AEREEFFDETRQ	0	87.5	AEREEFTRQ	AEREEFFDETRQ	0	58.3333	AEFFDETRQ	AEREEFFDETRQ	0	90	0	0
5	EREEFFDETRQL	p.Arg88Gln	EFFDETRQL	EREEFFDETRQL	0.0003	30.0909	ERFDETRQL	EREEFFDETRQL	0	47	EFFDETRQL	EREEFFDETRQL	0.0048	5.6699	0.0017	0
6	REEFFDETRQLC	p.Arg88Gln	RFDETRQLC	REEFFDETRQLC	0.0001	40.625	RFDETRQLC	REEFFDETRQLC	0	56.6667	RFFDETRQL	REEFFDETRQL	0.0004	15.7681	0.0002	0
7	EEFFDETRQLCD	p.Arg88Gln	EFFDETRQL	EEFFDETRQL	0	78.3333	EEFDETRQL	EEFFDETRQL	0	90	EFFDETRQL	EEFFDETRQL	0	44	0	0
8	EFFDETRQLCDL	p.Arg88Gln	EFFDETRQL	EFFDETRQLCDL	0.0002	31.55	EFFDETRQL	EFFDETRQLCDL	0	62.5	EFFDETRQL	EFFDETRQLCDL	0.0048	5.6767	0.0017	0
9	FFDETRQLCDLR	p.Arg88Gln	FFDETRQLR	FFDETRQLCDLR	0.0001	41.4286	FFDETRQLR	FFDETRQLCDLR	0.0002	20.64	FFDETRQLR	FFDETRQLCDLR	0.0002	19.4839	0.0002	0
10	FDETRQLCDLRL	p.Arg88Gln	FDETRQLRL	FDETRQLCDLRL	0	71.25	FTRQLCDLR	FDETRQLCDLR	0	85	FRQLCDLRL	FDETRQLCDLRL	0	50	0	0
11	DETRQLCDLRLF	p.Arg88Gln	DQLCDLRLF	DETRQLCDLRLF	0	90	DETRDLRLF	DETRQLCDLRLF	0	85	DQLCDLRLF	DETRQLCDLRLF	0.0001	26.4	0	0
12	ETRQLCDLRLFQ	p.Arg88Gln	ELCDLRLFQ	ETRQLCDLRLFQ	0	80	ETCDLRLFQ	ETRQLCDLRLFQ	0	39.5	ETRQLLRLF	ETRQLCDLRLF	0	67.5	0	0
13	TRQLCDLRLFQP	p.Arg88Gln	TCDLRLFQP	TRQLCDLRLFQP	0	76.6667	TRQLRLFQP	TRQLCDLRLFQP	0	90	TRQLDLRLF	TRQLCDLRLF	0	53.75	0	0
14	RQLCDLRLFQPF	p.Arg88Gln	RQLCDLRLF	RQLCDLRLFQPF	0	52.6667	RQLRLFQPF	RQLCDLRLFQPF	0.0001	32.25	RQLRLFQPF	RQLCDLRLFQPF	0.0026	7.4409	0.0009	0
15	QLCDLRLFQPFL	p.Arg88Gln	QLCDLQPFL	QLCDLRLFQPFL	0.0234	4.4128	QLCDFQPFL	QLCDLRLFQPFL	0	62.5	QLCDLRLFL	QLCDLRLFQPFL	0	33.75	0.0078	0
16	LCDLRLFQPFLK	p.Arg88Gln	LLRLFQPFL	LCDLRLFQPFL	0	61.875	LCDFQPFLK	LCDLRLFQPFLK	0.0005	14.4412	LRLFQPFLK	LCDLRLFQPFLK	0	55	0.0002	0
17	CDLRLFQPFLKV	p.Arg88Gln	CLFQPFLKV	CDLRLFQPFLKV	0.0025	12.4172	CLFQPFLKV	CDLRLFQPFLKV	0	65	CDFQPFLKV	CDLRLFQPFLKV	0	53.75	0.0008	0
18	DLRLFQPFLKVI	p.Arg88Gln	RLFQPFLKI	RLFQPFLKVI	0.0001	37.1	DLLFQPFLK	DLRLFQPFLK	0	85	DFQPFLKVI	DLRLFQPFLKVI	0.0002	20.1111	0.0001	0
19	LRLFQPFLKVIE	p.Arg88Gln	LLFQPFLKV	LRLFQPFLKV	0.0001	41.1429	RLFQPFLKE	RLFQPFLKVIE	0	85	LFQPFLKVI	LRLFQPFLKVI	0	53.75	0	0
0	VTQEAEREEFF	p.Arg88Gln	VTQEAEEFF	VTQEAEREEFF	0.0002	31.9	VTQEAEEFF	VTQEAEREEFF	0.0001	31.8	VTQEAEEFF	VTQEAEREEFF	0.0043	5.9236	0.0015	0
1	TQEAEREEFFD	p.Arg88Gln	TQAEREEFF	TQEAEREEFF	0	78.3333	TQAEREEFF	TQEAEREEFF	0	90	TQAEREEFF	TQEAEREEFF	0.0001	30.3333	0	0
2	QEAEREEFFDE	p.Arg88Gln	QEAEEFFDE	QEAEREEFFDE	0	90	QEAEREEFE	QEAEREEFFDE	0	90	QEAEREEFF	QEAEREEFF	0	67.5	0	0
3	EAEREEFFDET	p.Arg88Gln	EAEEFFDET	EAEREEFFDET	0	87.5	EAEEFFDET	EAEREEFFDET	0	90	EREEFFDET	EAEREEFFDET	0	80	0	0
4	AEREEFFDETR	p.Arg88Gln	AEREEFFTR	AEREEFFDETR	0	55	AEREEFFTR	AEREEFFDETR	0.0007	13.1571	AEREEFFTR	AEREEFFDETR	0	52.5	0.0002	0
5	EREEFFDETRQ	p.Arg88Gln	EEFFDETRQ	EREEFFDETRQ	0	85	EREEFFTRQ	EREEFFDETRQ	0	67.5	EREEFDETR	EREEFFDETR	0	70	0	0
6	REEFFDETRQL	p.Arg88Gln	RFFDETRQL	REEFFDETRQL	0.0052	9.0675	RFFDETRQL	REEFFDETRQL	0.0003	18.2368	RFFDETRQL	REEFFDETRQL	0.0838	1.3909	0.0297	1
7	EEFFDETRQLC	p.Arg88Gln	EFDETRQLC	EEFFDETRQLC	0.0001	38.7	EEFDETRQL	EEFFDETRQL	0	62.5	EFFDETRQL	EEFFDETRQL	0.0003	17.7111	0.0001	0
8	EFFDETRQLCD	p.Arg88Gln	EFFDETRQL	EFFDETRQL	0	61.875	EFFDETRQL	EFFDETRQL	0	85	EFFDETRQL	EFFDETRQL	0.0001	24.2143	0.0001	0
9	FFDETRQLCDL	p.Arg88Gln	FFDETRQLL	FFDETRQLCDL	0.0134	5.8637	FFDETRQLL	FFDETRQLCDL	0	50	FFDETRQLL	FFDETRQLCDL	0.0277	2.5017	0.0137	0
10	FDETRQLCDLR	p.Arg88Gln	FTRQLCDLR	FDETRQLCDLR	0	73.75	FTRQLCDLR	FDETRQLCDLR	0.0002	19.8387	FDETRQLLR	FDETRQLCDLR	0	67.5	0.0001	0
11	DETRQLCDLRL	p.Arg88Gln	DETRQDLRL	DETRQLCDLRL	0	68.3333	DETRQDLRL	DETRQLCDLRL	0	67.5	DETRQLLRL	DETRQLCDLRL	0.0001	31	0	0
12	ETRQLCDLRLF	p.Arg88Gln	EQLCDLRLF	ETRQLCDLRLF	0	64.375	ETLCDLRLF	ETRQLCDLRLF	0	38.5	EQLCDLRLF	ETRQLCDLRLF	0.0013	9.9529	0.0004	0
13	TRQLCDLRLFQ	p.Arg88Gln	TLCDLRLFQ	TRQLCDLRLFQ	0.0001	51	TLCDLRLFQ	TRQLCDLRLFQ	0.0001	26.3	TRQLDLRLF	TRQLCDLRLF	0.0001	29.4286	0.0001	0
14	RQLCDLRLFQP	p.Arg88Gln	RQLLRLFQP	RQLCDLRLFQP	0.0003	28.5926	RQLLRLFQP	RQLCDLRLFQP	0	40	RQLCDLRLF	RQLCDLRLF	0	39.5	0.0001	0
15	QLCDLRLFQPF	p.Arg88Gln	QLCDLRLFF	QLCDLRLFQPF	0.001	17.5935	QLCDLRLFF	QLCDLRLFQPF	0	34.25	QLCDLRLFF	QLCDLRLFQPF	0.0027	7.253	0.0013	0
16	LCDLRLFQPFL	p.Arg88Gln	LLRLFQPFL	LCDLRLFQPFL	0.0018	14.1438	LLRLFQPFL	LCDLRLFQPFL	0	67.5	LCDLRLFQL	LCDLRLFQPFL	0	45	0.0006	0
17	CDLRLFQPFLK	p.Arg88Gln	CLRLFQPFL	CDLRLFQPFL	0	61.25	CDLRQPFLK	CDLRLFQPFLK	0.0006	13.7143	CRLFQPFLK	CDLRLFQPFLK	0	50	0.0002	0
18	DLRLFQPFLKV	p.Arg88Gln	RLFQPFLKV	RLFQPFLKV	0.0112	6.3843	DLLFQPFLK	DLRLFQPFLK	0	36.5	DLFQPFLKV	DLRLFQPFLKV	0	33.5	0.0038	0
19	LRLFQPFLKVI	p.Arg88Gln	LLFQPFLKV	LRLFQPFLKV	0.0039	10.2878	LRLFQPFLI	LRLFQPFLKVI	0	56.6667	LFQPFLKVI	LRLFQPFLKVI	0.0015	9.2913	0.0018	0
20	RLFQPFLKVIE	p.Arg88Gln	RLFQPFLKV	RLFQPFLKV	0.0146	5.6214	RLFQPFLKE	RLFQPFLKVIE	0.0006	13.3857	RFQPFLKVI	RLFQPFLKVI	0.0001	24.1429	0.0051	0
0	VTQEAEREEF	p.Arg88Gln	VTQEAEEEF	VTQEAEREEF	0.0003	26.9737	VTQEAREEF	VTQEAEREEF	0.0001	25.8	VTQEAREEF	VTQEAEREEF	0.0059	5.1569	0.0021	0
1	TQEAEREEFF	p.Arg88Gln	TQAEREEFF	TQEAEREEFF	0.0005	22.8769	TQAEREEFF	TQEAEREEFF	0	35.3333	TQAEREEFF	TQEAEREEFF	0.0058	5.1707	0.0021	0
2	QEAEREEFFD	p.Arg88Gln	QEAEREEFF	QEAEREEFF	0	90	QEAEREEFF	QEAEREEFF	0	90	QEAEREEFF	QEAEREEFF	0	44	0	0
3	EAEREEFFDE	p.Arg88Gln	EAREEFFDE	EAEREEFFDE	0	90	EAEREEFFE	EAEREEFFDE	0	85	EAREEFFDE	EAEREEFFDE	0	90	0	0
4	AEREEFFDET	p.Arg88Gln	AEREEFFET	AEREEFFDET	0	63.75	AEREEFFET	AEREEFFDET	0	50	AEREEFFET	AEREEFFDET	0	58.3333	0	0
5	EREEFFDETR	p.Arg88Gln	EREEFFETR	EREEFFDETR	0	60.625	EREEFFETR	EREEFFDETR	0.0002	20.56	EREEFFETR	EREEFFDETR	0	36.3333	0.0001	0
6	REEFFDETRQ	p.Arg88Gln	REFFDETRQ	REEFFDETRQ	0	85	REFFDETRQ	REEFFDETRQ	0	50	REFFDETRQ	REEFFDETRQ	0	80	0	0
7	EEFFDETRQL	p.Arg88Gln	EFFDETRQL	EEFFDETRQL	0.0014	15.6178	EFFDETRQL	EEFFDETRQL	0.0001	31.2	EFFDETRQL	EEFFDETRQL	0.0188	3.0326	0.0067	0
8	EFFDETRQLC	p.Arg88Gln	EFFDETQLC	EFFDETRQLC	0.0004	24.6875	EFFDTRQLC	EFFDETRQLC	0	52.5	EFFDETRQL	EFFDETRQL	0.0009	11.2228	0.0005	0
9	FFDETRQLCD	p.Arg88Gln	FFDETRQLC	FFDETRQLC	0.0001	47	FFDETRQLD	FFDETRQLCD	0	90	FFDETRQLC	FFDETRQLC	0.0001	33	0	0
10	FDETRQLCDL	p.Arg88Gln	FDETRQLCL	FDETRQLCDL	0	63.75	FDETRQLCL	FDETRQLCDL	0	85	FDETRQLCL	FDETRQLCDL	0	46	0	0
11	DETRQLCDLR	p.Arg88Gln	DETRQLDLR	DETRQLCDLR	0	87.5	DTRQLCDLR	DETRQLCDLR	0.0001	23.6667	DTRQLCDLR	DETRQLCDLR	0	80	0	0
12	ETRQLCDLRL	p.Arg88Gln	ETRQLDLRL	ETRQLCDLRL	0.0001	42.3333	ETRQLCDLR	ETRQLCDLR	0	45	ERQLCDLRL	ETRQLCDLRL	0.0001	26.9	0.0001	0
13	TRQLCDLRLF	p.Arg88Gln	TQLCDLRLF	TRQLCDLRLF	0.0001	44.2	TRQLDLRLF	TRQLCDLRLF	0	42.5	TQLCDLRLF	TRQLCDLRLF	0.0052	5.4434	0.0018	0
14	RQLCDLRLFQ	p.Arg88Gln	RQLDLRLFQ	RQLCDLRLFQ	0.0002	32.7778	RQLDLRLFQ	RQLCDLRLFQ	0.0019	9.2273	RQLCDLRLF	RQLCDLRLF	0.0001	24.2857	0.0007	0
15	QLCDLRLFQP	p.Arg88Gln	QLCDLLFQP	QLCDLRLFQP	0.0036	10.6716	QLDLRLFQP	QLCDLRLFQP	0	41	QLCDLLFQP	QLCDLRLFQP	0	50	0.0012	0
16	LCDLRLFQPF	p.Arg88Gln	LCDLRLFQF	LCDLRLFQPF	0	59.5455	LCDLRLFQF	LCDLRLFQPF	0	62.5	LCDLRLFQF	LCDLRLFQPF	0.0004	15.7536	0.0001	0
17	CDLRLFQPFL	p.Arg88Gln	CLRLFQPFL	CDLRLFQPFL	0.0006	21.6316	CDLRFQPFL	CDLRLFQPFL	0	58.3333	CDLRLFQFL	CDLRLFQPFL	0	37.6667	0.0002	0
18	DLRLFQPFLK	p.Arg88Gln	DLLFQPFLK	DLRLFQPFLK	0.0001	39.4444	DLLFQPFLK	DLRLFQPFLK	0.0089	5.3897	DLLFQPFLK	DLRLFQPFLK	0.0001	28	0.003	0
19	LRLFQPFLKV	p.Arg88Gln	LLFQPFLKV	LRLFQPFLKV	0.1512	1.4207	RLFQPFLKV	RLFQPFLKV	0.0001	22.5	LRFQPFLKV	LRLFQPFLKV	0.0002	20.037	0.0505	1
20	RLFQPFLKVI	p.Arg88Gln	RLFQPFLKI	RLFQPFLKVI	0.1276	1.5744	RLFQPFLKI	RLFQPFLKVI	0.0008	12.6236	RFQPFLKVI	RLFQPFLKVI	0.0208	2.9035	0.0497	1
21	LFQPFLKVIE	p.Arg88Gln	LQPFLKVIE	LFQPFLKVIE	0	62.5	LFQPFKVIE	LFQPFLKVIE	0	62.5	LFQPFLKVI	LFQPFLKVI	0.0002	22.0526	0.0001	0
0	VTQEAEREE	p.Arg88Gln	VTQEAEREE	VTQEAEREE	0.0001	43.7143	VTQEAEREE	VTQEAEREE	0.0001	22.7222	VTQEAEREE	VTQEAEREE	0	60	0.0001	0
1	TQEAEREEF	p.Arg88Gln	TQEAEREEF	TQEAEREEF	0.0006	21.8816	TQEAEREEF	TQEAEREEF	0.0001	26.5	TQEAEREEF	TQEAEREEF	0.0142	3.4576	0.005	0
2	QEAEREEFF	p.Arg88Gln	QEAEREEFF	QEAEREEFF	0.0002	31.05	QEAEREEFF	QEAEREEFF	0.0001	27	QEAEREEFF	QEAEREEFF	0.0122	3.7064	0.0042	0
3	EAEREEFFD	p.Arg88Gln	EAEREEFFD	EAEREEFFD	0	95	EAEREEFFD	EAEREEFFD	0	90	EAEREEFFD	EAEREEFFD	0	100	0	0
4	AEREEFFDE	p.Arg88Gln	AEREEFFDE	AEREEFFDE	0	66.6667	AEREEFFDE	AEREEFFDE	0	44.5	AEREEFFDE	AEREEFFDE	0	70	0	0
5	EREEFFDET	p.Arg88Gln	EREEFFDET	EREEFFDET	0	61.25	EREEFFDET	EREEFFDET	0	65	EREEFFDET	EREEFFDET	0	36	0	0
6	REEFFDETR	p.Arg88Gln	REEFFDETR	REEFFDETR	0	63.125	REEFFDETR	REEFFDETR	0.0024	8.6	REEFFDETR	REEFFDETR	0	42	0.0008	0
7	EEFFDETRQ	p.Arg88Gln	EEFFDETRQ	EEFFDETRQ	0	64.375	EEFFDETRQ	EEFFDETRQ	0	56.6667	EEFFDETRQ	EEFFDETRQ	0	65	0	0
8	EFFDETRQL	p.Arg88Gln	EFFDETRQL	EFFDETRQL	0.0166	5.2446	EFFDETRQL	EFFDETRQL	0.0002	19.0645	EFFDETRQL	EFFDETRQL	0.1531	0.95	0.0566	1
9	FFDETRQLC	p.Arg88Gln	FFDETRQLC	FFDETRQLC	0.0265	4.1482	FFDETRQLC	FFDETRQLC	0.0001	30.1667	FFDETRQLC	FFDETRQLC	0.0061	5.0618	0.0109	0
10	FDETRQLCD	p.Arg88Gln	FDETRQLCD	FDETRQLCD	0	95	FDETRQLCD	FDETRQLCD	0	90	FDETRQLCD	FDETRQLCD	0	90	0	0
11	DETRQLCDL	p.Arg88Gln	DETRQLCDL	DETRQLCDL	0	68.3333	DETRQLCDL	DETRQLCDL	0	62.5	DETRQLCDL	DETRQLCDL	0.0001	29.4286	0	0
12	ETRQLCDLR	p.Arg88Gln	ETRQLCDLR	ETRQLCDLR	0	66.6667	ETRQLCDLR	ETRQLCDLR	0.0047	6.8162	ETRQLCDLR	ETRQLCDLR	0	55	0.0016	0
13	TRQLCDLRL	p.Arg88Gln	TRQLCDLRL	TRQLCDLRL	0.0002	36	TRQLCDLRL	TRQLCDLRL	0	49	TRQLCDLRL	TRQLCDLRL	0.0009	11.5652	0.0003	0
14	RQLCDLRLF	p.Arg88Gln	RQLCDLRLF	RQLCDLRLF	0.0025	12.3333	RQLCDLRLF	RQLCDLRLF	0.0003	17.32	RQLCDLRLF	RQLCDLRLF	0.081	1.4182	0.028	1
15	QLCDLRLFQ	p.Arg88Gln	QLCDLRLFQ	QLCDLRLFQ	0.0007	20.3218	QLCDLRLFQ	QLCDLRLFQ	0.004	7.1868	QLCDLRLFQ	QLCDLRLFQ	0	41.5	0.0016	0
16	LCDLRLFQP	p.Arg88Gln	LCDLRLFQP	LCDLRLFQP	0.0002	30.6364	LCDLRLFQP	LCDLRLFQP	0	67.5	LCDLRLFQP	LCDLRLFQP	0	58.3333	0.0001	0
17	CDLRLFQPF	p.Arg88Gln	CDLRLFQPF	CDLRLFQPF	0	56.3636	CDLRLFQPF	CDLRLFQPF	0	37	CDLRLFQPF	CDLRLFQPF	0.0025	7.5751	0.0008	0
18	DLRLFQPFL	p.Arg88Gln	DLRLFQPFL	DLRLFQPFL	0.011	6.4527	DLRLFQPFL	DLRLFQPFL	0	45	DLRLFQPFL	DLRLFQPFL	0.0008	11.7391	0.0039	0
19	LRLFQPFLK	p.Arg88Gln	LRLFQPFLK	LRLFQPFLK	0.0002	33.4375	LRLFQPFLK	LRLFQPFLK	0.0096	5.2525	LRLFQPFLK	LRLFQPFLK	0.0004	15.7246	0.0034	0
20	RLFQPFLKV	p.Arg88Gln	RLFQPFLKV	RLFQPFLKV	0.9356	0.029	RLFQPFLKV	RLFQPFLKV	0.0243	3.6187	RLFQPFLKV	RLFQPFLKV	0.0244	2.6926	0.3281	1
21	LFQPFLKVI	p.Arg88Gln	LFQPFLKVI	LFQPFLKVI	0.0017	14.387	LFQPFLKVI	LFQPFLKVI	0	39	LFQPFLKVI	LFQPFLKVI	0.2025	0.7603	0.0681	1
22	FQPFLKVIE	p.Arg88Gln	FQPFLKVIE	FQPFLKVIE	0.0003	28.1111	FQPFLKVIE	FQPFLKVIE	0	38.5	FQPFLKVIE	FQPFLKVIE	0.0001	27.2	0.0001	0
0	VTQEAERE	p.Arg88Gln	VTQEAERE-	VTQEAERE	0	75	VTQEAERE-	VTQEAERE	0	53.75	VTQEAERE-	VTQEAERE	0	80	0	0
1	TQEAEREE	p.Arg88Gln	TQ-EAEREE	TQEAEREE	0	80	TQEAEREE-	TQEAEREE	0	90	TQEAEREE-	TQEAEREE	0	90	0	0
2	QEAEREEF	p.Arg88Gln	QEAER-EEF	QEAEREEF	0	66.6667	QEA-EREEF	QEAEREEF	0	50	QEAER-EEF	QEAEREEF	0.0005	14.2778	0.0002	0
3	EAEREEFF	p.Arg88Gln	EAE-REEFF	EAEREEFF	0	70	EAE-REEFF	EAEREEFF	0	62.5	EA-EREEFF	EAEREEFF	0.0001	24	0	0
4	AEREEFFD	p.Arg88Gln	AEREEFFD-	AEREEFFD	0	95	AEREEFFD-	AEREEFFD	0	85	AEREEFFD-	AEREEFFD	0	90	0	0
5	EREEFFDE	p.Arg88Gln	EREEFFDE-	EREEFFDE	0	95	EREEFFDE-	EREEFFDE	0	100	EREEFFDE-	EREEFFDE	0	80	0	0
6	REEFFDET	p.Arg88Gln	RE-EFFDET	REEFFDET	0	90	REE-FFDET	REEFFDET	0	90	RE-EFFDET	REEFFDET	0	80	0	0
7	EEFFDETR	p.Arg88Gln	EEF-FDETR	EEFFDETR	0	80	EEF-FDETR	EEFFDETR	0	36	EEFFDETR-	EEFFDETR	0	67.5	0	0
8	EFFDETRQ	p.Arg88Gln	EFFDETRQ-	EFFDETRQ	0	78.3333	EFFDETRQ-	EFFDETRQ	0	65	EFFDETRQ-	EFFDETRQ	0	40.5	0	0
9	FFDETRQL	p.Arg88Gln	FFDE-TRQL	FFDETRQL	0.0224	4.4928	FFDET-RQL	FFDETRQL	0.0001	27.5	FFDE-TRQL	FFDETRQL	0.0219	2.841	0.0148	0
10	FDETRQLC	p.Arg88Gln	F-DETRQLC	FDETRQLC	0	60.625	FDETRQLC-	FDETRQLC	0	85	#NAME?	FDETRQLC	0	33.75	0	0
11	DETRQLCD	p.Arg88Gln	DET-RQLCD	DETRQLCD	0	100	DETRQLCD-	DETRQLCD	0	100	DET-RQLCD	DETRQLCD	0	100	0	0
12	ETRQLCDL	p.Arg88Gln	ETRQLCD-L	ETRQLCDL	0	67.5	ETRQLCDL-	ETRQLCDL	0	70	ETRQLCD-L	ETRQLCDL	0	60	0	0
13	TRQLCDLR	p.Arg88Gln	TRQ-LCDLR	TRQLCDLR	0	87.5	#NAME?	TRQLCDLR	0	35	TRQ-LCDLR	TRQLCDLR	0	67.5	0	0
14	RQLCDLRL	p.Arg88Gln	RQL-CDLRL	RQLCDLRL	0.0009	18.7661	RQL-CDLRL	RQLCDLRL	0	47	RQLCD-LRL	RQLCDLRL	0.0002	21.6364	0.0004	0
15	QLCDLRLF	p.Arg88Gln	QLCDL-RLF	QLCDLRLF	0.0009	18.5081	QLCDLRLF-	QLCDLRLF	0	35.6667	QLCDL-RLF	QLCDLRLF	0.0025	7.5113	0.0012	0
16	LCDLRLFQ	p.Arg88Gln	#NAME?	LCDLRLFQ	0	67.5	LCD-LRLFQ	LCDLRLFQ	0	62.5	LCDLRLFQ-	LCDLRLFQ	0	90	0	0
17	CDLRLFQP	p.Arg88Gln	#NAME?	CDLRLFQP	0	82.5	CDL-RLFQP	CDLRLFQP	0	90	CDL-RLFQP	CDLRLFQP	0	90	0	0
18	DLRLFQPF	p.Arg88Gln	DLR-LFQPF	DLRLFQPF	0.0001	50.6667	DLRL-FQPF	DLRLFQPF	0	70	DLR-LFQPF	DLRLFQPF	0.0008	12.0556	0.0003	0
19	LRLFQPFL	p.Arg88Gln	#NAME?	LRLFQPFL	0.0005	23.1636	LRL-FQPFL	LRLFQPFL	0	58.3333	LRL-FQPFL	LRLFQPFL	0.0002	19.8387	0.0002	0
20	RLFQPFLK	p.Arg88Gln	RLFQPFLK-	RLFQPFLK	0.0032	11.1951	RLF-QPFLK	RLFQPFLK	0.3258	0.7104	RLFQPF-LK	RLFQPFLK	0.0002	20.7778	0.1097	1
21	LFQPFLKV	p.Arg88Gln	#NAME?	LFQPFLKV	0.0298	3.8971	LFQ-PFLKV	LFQPFLKV	0	46	LFQP-FLKV	LFQPFLKV	0.0086	4.3207	0.0128	0
22	FQPFLKVI	p.Arg88Gln	FQP-FLKVI	FQPFLKVI	0.0024	12.5204	FQP-FLKVI	FQPFLKVI	0	67.5	#NAME?	FQPFLKVI	0.0012	10.0382	0.0012	0
23	QPFLKVIE	p.Arg88Gln	QPFLKVIE-	QPFLKVIE	0	70	QPFLKVIE-	QPFLKVIE	0	50	QPFLKVIE-	QPFLKVIE	0	67.5	0	0
0	EALVMPTLRQAAED	p.Ser256Phe	EVMPTLRQA	EALVMPTLRQA	0	100	EAMPTLRQA	EALVMPTLRQA	0	100	ALMPTLRQA	ALVMPTLRQA	0	100	0	0
1	ALVMPTLRQAAEDK	p.Ser256Phe	ALVMPTLRK	ALVMPTLRQAAEDK	0	64.375	ALVMPTLRK	ALVMPTLRQAAEDK	0.0042	7.0811	ALVMPTLRK	ALVMPTLRQAAEDK	0	90	0.0014	0
2	LVMPTLRQAAEDKF	p.Ser256Phe	LVMPTLRQF	LVMPTLRQAAEDKF	0	60	LVMPTLRQK	LVMPTLRQAAEDK	0	33.5	LVMPTLRQF	LVMPTLRQAAEDKF	0.0002	19.9032	0.0001	0
3	VMPTLRQAAEDKFW	p.Ser256Phe	VMAAEDKFW	VMPTLRQAAEDKFW	0	78.3333	VMPTLRQFW	VMPTLRQAAEDKFW	0	75	VMPTLRQFW	VMPTLRQAAEDKFW	0.0013	9.7235	0.0004	0
4	MPTLRQAAEDKFWR	p.Ser256Phe	MAAEDKFWR	MPTLRQAAEDKFWR	0	90	MAAEDKFWR	MPTLRQAAEDKFWR	0	39	MPTLRQFWR	MPTLRQAAEDKFWR	0	80	0	0
5	PTLRQAAEDKFWRV	p.Ser256Phe	PTLDKFWRV	PTLRQAAEDKFWRV	0	61.875	PTEDKFWRV	PTLRQAAEDKFWRV	0	90	PTLDKFWRV	PTLRQAAEDKFWRV	0	67.5	0	0
6	TLRQAAEDKFWRVR	p.Ser256Phe	TLRDKFWRV	TLRQAAEDKFWRV	0	63.125	TLDKFWRVR	TLRQAAEDKFWRVR	0	36	TLRKFWRVR	TLRQAAEDKFWRVR	0	70	0	0
7	LRQAAEDKFWRVRY	p.Ser256Phe	RQAAEDVRY	RQAAEDKFWRVRY	0	90	LRQAARVRY	LRQAAEDKFWRVRY	0	62.5	LRQAWRVRY	LRQAAEDKFWRVRY	0	56.6667	0	0
8	RQAAEDKFWRVRYM	p.Ser256Phe	RQFWRVRYM	RQAAEDKFWRVRYM	0.0001	50.3333	RQFWRVRYM	RQAAEDKFWRVRYM	0	56.6667	RQFWRVRYM	RQAAEDKFWRVRYM	0.0001	29.5714	0	0
9	QAAEDKFWRVRYMV	p.Ser256Phe	QAAEDKFMV	QAAEDKFWRVRYMV	0	57.7273	QAAEVRYMV	QAAEDKFWRVRYMV	0	90	QFWRVRYMV	QAAEDKFWRVRYMV	0	47	0	0
10	AAEDKFWRVRYMVA	p.Ser256Phe	AAEDKFWVA	AAEDKFWRVRYMVA	0	55.9091	AAEDKFWRA	AAEDKFWRVRYMVA	0	75	AWRVRYMVA	AAEDKFWRVRYMVA	0	70	0	0
11	AEDKFWRVRYMVAD	p.Ser256Phe	AEDKFRYMV	AEDKFWRVRYMV	0	100	AEKFWRVRY	AEDKFWRVRY	0	100	AWRVRYMVA	AEDKFWRVRYMVA	0	100	0	0
12	EDKFWRVRYMVADK	p.Ser256Phe	EDKFWRVRK	EDKFWRVRYMVADK	0	100	EVRYMVADK	EDKFWRVRYMVADK	0	75	EDKFWRVRK	EDKFWRVRYMVADK	0	100	0	0
13	DKFWRVRYMVADKF	p.Ser256Phe	DRYMVADKF	DKFWRVRYMVADKF	0	95	DRYMVADKF	DKFWRVRYMVADKF	0	90	KFWRVRYKF	KFWRVRYMVADKF	0.0001	28.125	0	0
14	KFWRVRYMVADKFT	p.Ser256Phe	KFWRVDKFT	KFWRVRYMVADKFT	0	95	KFWRVRYFT	KFWRVRYMVADKFT	0	100	KFWRVRYKF	KFWRVRYMVADKF	0	35.5	0	0
15	FWRVRYMVADKFTE	p.Ser256Phe	FMVADKFTE	FWRVRYMVADKFTE	0	75	FWRADKFTE	FWRVRYMVADKFTE	0	100	FWVADKFTE	FWRVRYMVADKFTE	0	60	0	0
16	WRVRYMVADKFTEL	p.Ser256Phe	WVADKFTEL	WRVRYMVADKFTEL	0.0002	35.8462	WVADKFTEL	WRVRYMVADKFTEL	0	75	RYMDKFTEL	RYMVADKFTEL	0	39	0.0001	0
17	RVRYMVADKFTELQ	p.Ser256Phe	RVADKFTEL	RVRYMVADKFTEL	0	66.6667	RVDKFTELQ	RVRYMVADKFTELQ	0	52.5	RVRDKFTEL	RVRYMVADKFTEL	0	60	0	0
0	EALVMPTLRQAAE	p.Ser256Phe	EVMPTLRQA	EALVMPTLRQA	0	90	EPTLRQAAE	EALVMPTLRQAAE	0	90	EPTLRQAAE	EALVMPTLRQAAE	0	100	0	0
1	ALVMPTLRQAAED	p.Ser256Phe	ALMPTLRQA	ALVMPTLRQA	0.0001	50.6667	AVMPTLRQA	ALVMPTLRQA	0	100	ALMPTLRQA	ALVMPTLRQA	0	100	0	0
2	LVMPTLRQAAEDK	p.Ser256Phe	LVMPTLRQK	LVMPTLRQAAEDK	0.0001	51	LVMPTLRQK	LVMPTLRQAAEDK	0.0368	2.98	LVMPTLRQK	LVMPTLRQAAEDK	0	70	0.0123	0
3	VMPTLRQAAEDKF	p.Ser256Phe	VMQAAEDKF	VMPTLRQAAEDKF	0	61.25	VMPTLRQKF	VMPTLRQAAEDKF	0	70	VMPTLRQKF	VMPTLRQAAEDKF	0.0201	2.9412	0.0067	0
4	MPTLRQAAEDKFW	p.Ser256Phe	MQAAEDKFW	MPTLRQAAEDKFW	0	63.125	MPAAEDKFW	MPTLRQAAEDKFW	0	75	MQAAEDKFW	MPTLRQAAEDKFW	0.0001	32.6	0	0
5	PTLRQAAEDKFWR	p.Ser256Phe	TLAEDKFWR	TLRQAAEDKFWR	0	90	PTLEDKFWR	PTLRQAAEDKFWR	0.0001	31	RQAAEKFWR	RQAAEDKFWR	0	90	0	0
6	TLRQAAEDKFWRV	p.Ser256Phe	TLEDKFWRV	TLRQAAEDKFWRV	0.0072	7.8497	TLEDKFWRV	TLRQAAEDKFWRV	0	58.3333	TLRDKFWRV	TLRQAAEDKFWRV	0	41	0.0024	0
7	LRQAAEDKFWRVR	p.Ser256Phe	LRQAAEDKR	LRQAAEDKFWRVR	0	87.5	RQAAFWRVR	RQAAEDKFWRVR	0	50	LRQAAERVR	LRQAAEDKFWRVR	0	70	0	0
8	RQAAEDKFWRVRY	p.Ser256Phe	RQAAEDVRY	RQAAEDKFWRVRY	0.0001	46.6	RQAAWRVRY	RQAAEDKFWRVRY	0.0004	15.2727	RQAAEDVRY	RQAAEDKFWRVRY	0.0001	31.1667	0.0002	0
9	QAAEDKFWRVRYM	p.Ser256Phe	QAAEDKFYM	QAAEDKFWRVRYM	0	58.6364	QAAEDKFYM	QAAEDKFWRVRYM	0	62.5	QAAEDKFYM	QAAEDKFWRVRYM	0	55	0	0
10	AAEDKFWRVRYMV	p.Ser256Phe	AAEDKFWMV	AAEDKFWRVRYMV	0.0002	34.8571	AAEDKFWRV	AAEDKFWRVRYMV	0	60	AFWRVRYMV	AAEDKFWRVRYMV	0	44	0.0001	0
11	AEDKFWRVRYMVA	p.Ser256Phe	AEDKRYMVA	AEDKFWRVRYMVA	0	80	AEKFWRVRY	AEDKFWRVRY	0	85	AWRVRYMVA	AEDKFWRVRYMVA	0	65	0	0
12	EDKFWRVRYMVAD	p.Ser256Phe	EFWRVRYMV	EDKFWRVRYMV	0	100	EDKFWRVRY	EDKFWRVRY	0	100	EWRVRYMVA	EDKFWRVRYMVA	0	90	0	0
13	DKFWRVRYMVADK	p.Ser256Phe	DKFWRVRYK	DKFWRVRYMVADK	0	95	DKFWRVRYK	DKFWRVRYMVADK	0	58.3333	KFWRVRYMK	KFWRVRYMVADK	0	80	0	0
14	KFWRVRYMVADKF	p.Ser256Phe	KRYMVADKF	KFWRVRYMVADKF	0	73.75	KFWRVRYKF	KFWRVRYMVADKF	0	60	KFWRVRYKF	KFWRVRYMVADKF	0.0097	4.0683	0.0033	0
15	FWRVRYMVADKFT	p.Ser256Phe	FWMVADKFT	FWRVRYMVADKFT	0	95	FYMVADKFT	FWRVRYMVADKFT	0	100	FWYMVADKF	FWRVRYMVADKF	0	34	0	0
16	WRVRYMVADKFTE	p.Ser256Phe	WMVADKFTE	WRVRYMVADKFTE	0	90	RVVADKFTE	RVRYMVADKFTE	0	100	RYMVADFTE	RYMVADKFTE	0	90	0	0
17	RVRYMVADKFTEL	p.Ser256Phe	RVADKFTEL	RVRYMVADKFTEL	0.0026	12.1785	RVADKFTEL	RVRYMVADKFTEL	0.0001	30.6667	RYMDKFTEL	RYMVADKFTEL	0.0003	18.3158	0.001	0
18	VRYMVADKFTELQ	p.Ser256Phe	VVADKFTEL	VRYMVADKFTEL	0	56.3636	VADKFTELQ	VRYMVADKFTELQ	0	75	VRYDKFTEL	VRYMVADKFTEL	0	51.25	0	0
0	EALVMPTLRQAA	p.Ser256Phe	ALVMPTQAA	ALVMPTLRQAA	0.0001	37	EAMPTLRQA	EALVMPTLRQA	0	85	EMPTLRQAA	EALVMPTLRQAA	0	80	0	0
1	ALVMPTLRQAAE	p.Ser256Phe	ALMPTLRQA	ALVMPTLRQA	0.0004	25.7561	ALVMPTLRE	ALVMPTLRQAAE	0	62.5	ALVMPTLRE	ALVMPTLRQAAE	0	90	0.0001	0
2	LVMPTLRQAAED	p.Ser256Phe	LVMPTLQAA	LVMPTLRQAA	0	70	LVMPTLRQD	LVMPTLRQAAED	0	90	LVMPTLRQD	LVMPTLRQAAED	0	100	0	0
3	VMPTLRQAAEDK	p.Ser256Phe	VMPTLRQAK	VMPTLRQAAEDK	0	63.125	VMPTLRQAK	VMPTLRQAAEDK	0.0008	12.3933	VMPTLRQAK	VMPTLRQAAEDK	0	45	0.0003	0
4	MPTLRQAAEDKF	p.Ser256Phe	MPQAAEDKF	MPTLRQAAEDKF	0	85	MPQAAEDKF	MPTLRQAAEDKF	0	65	MRQAAEDKF	MPTLRQAAEDKF	0.0003	16.8364	0.0001	0
5	PTLRQAAEDKFW	p.Ser256Phe	TLAAEDKFW	TLRQAAEDKFW	0	90	PTLRQAAFW	PTLRQAAEDKFW	0	85	PQAAEDKFW	PTLRQAAEDKFW	0	38	0	0
6	TLRQAAEDKFWR	p.Ser256Phe	TLAEDKFWR	TLRQAAEDKFWR	0	51.6667	TLAEDKFWR	TLRQAAEDKFWR	0.0004	15.3506	TLAEDKFWR	TLRQAAEDKFWR	0	52.5	0.0002	0
7	LRQAAEDKFWRV	p.Ser256Phe	RQADKFWRV	RQAAEDKFWRV	0.0004	26.3421	LAEDKFWRV	LRQAAEDKFWRV	0	65	RQADKFWRV	RQAAEDKFWRV	0.0001	30.8333	0.0001	0
8	RQAAEDKFWRVR	p.Ser256Phe	RQADKFWRV	RQAAEDKFWRV	0.0004	25.7561	RQAAFWRVR	RQAAEDKFWRVR	0.0015	9.994	RQADKFWRV	RQAAEDKFWRV	0	39	0.0006	0
9	QAAEDKFWRVRY	p.Ser256Phe	QAAEDRVRY	QAAEDKFWRVRY	0	60	QAAEWRVRY	QAAEDKFWRVRY	0.0003	18.0263	QAAEWRVRY	QAAEDKFWRVRY	0	43.5	0.0001	0
10	AAEDKFWRVRYM	p.Ser256Phe	AAEDKFWYM	AAEDKFWRVRYM	0.0001	43.8571	AAEDKFWYM	AAEDKFWRVRYM	0	34.5	AAEDKFWYM	AAEDKFWRVRYM	0	37.6667	0.0001	0
11	AEDKFWRVRYMV	p.Ser256Phe	AFWRVRYMV	AEDKFWRVRYMV	0.0001	49.75	AEDKVRYMV	AEDKFWRVRYMV	0	56.6667	AFWRVRYMV	AEDKFWRVRYMV	0	34	0	0
12	EDKFWRVRYMVA	p.Ser256Phe	EDKFWRVVA	EDKFWRVRYMVA	0	95	EDKFWRVVA	EDKFWRVRYMVA	0	90	EWRVRYMVA	EDKFWRVRYMVA	0	67.5	0	0
13	DKFWRVRYMVAD	p.Ser256Phe	DFWRVRYMV	DKFWRVRYMV	0	100	DKFWRVRAD	DKFWRVRYMVAD	0	100	DWRVRYMVA	DKFWRVRYMVA	0	90	0	0
14	KFWRVRYMVADK	p.Ser256Phe	KFWRVRYMK	KFWRVRYMVADK	0	85	KFWRVRYMK	KFWRVRYMVADK	0.0004	16.1774	KFWRVRYMK	KFWRVRYMVADK	0.0001	29.8571	0.0001	0
15	FWRVRYMVADKF	p.Ser256Phe	FRYMVADKF	FWRVRYMVADKF	0	87.5	FRYMVADKF	FWRVRYMVADKF	0	70	FWYMVADKF	FWRVRYMVADKF	0.0069	4.7946	0.0023	0
16	WRVRYMVADKFT	p.Ser256Phe	WRMVADKFT	WRVRYMVADKFT	0	95	RVRVADKFT	RVRYMVADKFT	0	100	WYMVADKFT	WRVRYMVADKFT	0	67.5	0	0
17	RVRYMVADKFTE	p.Ser256Phe	RMVADKFTE	RVRYMVADKFTE	0	56.3636	RVVADKFTE	RVRYMVADKFTE	0	39	RRYMVADKF	RVRYMVADKF	0	60	0	0
18	VRYMVADKFTEL	p.Ser256Phe	VVADKFTEL	VRYMVADKFTEL	0.0025	12.3677	VVADKFTEL	VRYMVADKFTEL	0	34.75	RYMDKFTEL	RYMVADKFTEL	0.0045	5.8522	0.0023	0
19	RYMVADKFTELQ	p.Ser256Phe	RVADKFTEL	RYMVADKFTEL	0.0001	36.9167	RADKFTELQ	RYMVADKFTELQ	0	35.3333	RYMDKFTEL	RYMVADKFTEL	0.004	6.1601	0.0014	0
0	EALVMPTLRQA	p.Ser256Phe	ALMPTLRQA	ALVMPTLRQA	0.0081	7.4237	EAMPTLRQA	EALVMPTLRQA	0.0001	28.2857	EAMPTLRQA	EALVMPTLRQA	0	58.3333	0.0027	0
1	ALVMPTLRQAA	p.Ser256Phe	ALVMPTQAA	ALVMPTLRQAA	0.021	4.6499	ALVMPTLAA	ALVMPTLRQAA	0	39.5	AMPTLRQAA	ALVMPTLRQAA	0	47	0.007	0
2	LVMPTLRQAAE	p.Ser256Phe	LVMPTLRQE	LVMPTLRQAAE	0.0003	29.52	LVMPTLRQE	LVMPTLRQAAE	0.0001	24.6923	LVMPTLRQE	LVMPTLRQAAE	0	80	0.0001	0
3	VMPTLRQAAED	p.Ser256Phe	VMPTLRQAA	VMPTLRQAA	0	87.5	VTLRQAAED	VMPTLRQAAED	0	100	VMPRQAAED	VMPTLRQAAED	0	70	0	0
4	MPTLRQAAEDK	p.Ser256Phe	MLRQAAEDK	MPTLRQAAEDK	0	72.5	MLRQAAEDK	MPTLRQAAEDK	0.0006	13.9071	MPTLRQAAK	MPTLRQAAEDK	0	80	0.0002	0
5	PTLRQAAEDKF	p.Ser256Phe	TLRQAEDKF	TLRQAAEDKF	0	72.5	PTLRQAAEK	PTLRQAAEDK	0	62.5	PRQAAEDKF	PTLRQAAEDKF	0.0005	14.0333	0.0002	0
6	TLRQAAEDKFW	p.Ser256Phe	TLAAEDKFW	TLRQAAEDKFW	0.0001	41.4286	TLRQAAEFW	TLRQAAEDKFW	0	48	TLRQAAEFW	TLRQAAEDKFW	0.0009	11.6848	0.0003	0
7	LRQAAEDKFWR	p.Ser256Phe	LAAEDKFWR	LRQAAEDKFWR	0	65.8333	LAAEDKFWR	LRQAAEDKFWR	0.0003	16.5968	LRQAAEDKW	LRQAAEDKFW	0	43	0.0001	0
8	RQAAEDKFWRV	p.Ser256Phe	RQADKFWRV	RQAAEDKFWRV	0.1157	1.6886	RQADKFWRV	RQAAEDKFWRV	0.0002	19.0323	RQADKFWRV	RQAAEDKFWRV	0.0028	7.1714	0.0396	1
9	QAAEDKFWRVR	p.Ser256Phe	QAADKFWRV	QAAEDKFWRV	0.0001	38.4	QAAEDKFVR	QAAEDKFWRVR	0.0014	10.2254	QAAEDKFVR	QAAEDKFWRVR	0	48	0.0005	0
10	AAEDKFWRVRY	p.Ser256Phe	AAEDKFVRY	AAEDKFWRVRY	0.0001	41	AAEDKFVRY	AAEDKFWRVRY	0.0024	8.5333	AAEDKFWRY	AAEDKFWRVRY	0.0001	30	0.0009	0
11	AEDKFWRVRYM	p.Ser256Phe	AEDKFVRYM	AEDKFWRVRYM	0.0001	37	AEFWRVRYM	AEDKFWRVRYM	0.0001	28.1429	AEDKFWRYM	AEDKFWRVRYM	0.0001	25.3333	0.0001	0
12	EDKFWRVRYMV	p.Ser256Phe	EFWRVRYMV	EDKFWRVRYMV	0	63.75	EDWRVRYMV	EDKFWRVRYMV	0	75	EFWRVRYMV	EDKFWRVRYMV	0.0001	26	0	0
13	DKFWRVRYMVA	p.Ser256Phe	DKFWRVMVA	DKFWRVRYMVA	0	85	KFWRVRYMA	KFWRVRYMVA	0	90	DWRVRYMVA	DKFWRVRYMVA	0	56.6667	0	0
14	KFWRVRYMVAD	p.Ser256Phe	KFWRVRYMV	KFWRVRYMV	0	87.5	KFWRVRYMA	KFWRVRYMVA	0	100	KFWRVRYMV	KFWRVRYMV	0	49	0	0
15	FWRVRYMVADK	p.Ser256Phe	FVRYMVADK	FWRVRYMVADK	0	90	FVRYMVADK	FWRVRYMVADK	0.0001	22.4444	FWRVRYMVK	FWRVRYMVADK	0	55	0.0001	0
16	WRVRYMVADKF	p.Ser256Phe	RVYMVADKF	RVRYMVADKF	0	78.3333	RVYMVADKF	RVRYMVADKF	0	60	WRVRVADKF	WRVRYMVADKF	0.0002	19.2258	0.0001	0
17	RVRYMVADKFT	p.Ser256Phe	RVMVADKFT	RVRYMVADKFT	0	56.8182	RVYMVADKF	RVRYMVADKF	0	55	RYMVADKFT	RVRYMVADKFT	0.0001	25.5833	0.0001	0
18	VRYMVADKFTE	p.Ser256Phe	VMVADKFTE	VRYMVADKFTE	0.0001	45.6667	VRYADKFTE	VRYMVADKFTE	0	58.3333	RYMVADFTE	RYMVADKFTE	0	38.3333	0	0
19	RYMVADKFTEL	p.Ser256Phe	RVADKFTEL	RYMVADKFTEL	0.0368	3.4741	RVADKFTEL	RYMVADKFTEL	0.0006	13.4429	RYMDKFTEL	RYMVADKFTEL	0.6232	0.2094	0.2202	1
20	YMVADKFTELQ	p.Ser256Phe	YMADKFTEL	YMVADKFTEL	0.0197	4.7961	YADKFTELQ	YMVADKFTELQ	0	42	YMADKFTEL	YMVADKFTEL	0.0001	24.9286	0.0066	0
0	EALVMPTLRQ	p.Ser256Phe	ELVMPTLRQ	EALVMPTLRQ	0.0001	45.6667	EALMPTLRQ	EALVMPTLRQ	0.0001	24.3846	EALMPTLRQ	EALVMPTLRQ	0	80	0.0001	0
1	ALVMPTLRQA	p.Ser256Phe	ALMPTLRQA	ALVMPTLRQA	0.2847	0.8069	AVMPTLRQA	ALVMPTLRQA	0.0021	8.932	ALMPTLRQA	ALVMPTLRQA	0	45.5	0.0956	1
2	LVMPTLRQAA	p.Ser256Phe	LVMPTLQAA	LVMPTLRQAA	0.0178	5.0287	LVMPTLRQA	LVMPTLRQAA	0.0002	20.44	LMPTLRQAA	LVMPTLRQAA	0	42	0.006	0
3	VMPTLRQAAE	p.Ser256Phe	VMPTLQAAE	VMPTLRQAAE	0.0001	42	VPTLRQAAE	VMPTLRQAAE	0	62.5	VMPLRQAAE	VMPTLRQAAE	0	41.5	0	0
4	MPTLRQAAED	p.Ser256Phe	MTLRQAAED	MPTLRQAAED	0	95	MPTLQAAED	MPTLRQAAED	0	90	MPTLRQAAD	MPTLRQAAED	0	90	0	0
5	PTLRQAAEDK	p.Ser256Phe	PTLRQAAEK	PTLRQAAEDK	0	82.5	PTLRQAAEK	PTLRQAAEDK	0.0052	6.5338	PTLRQAAEK	PTLRQAAEDK	0	90	0.0017	0
6	TLRQAAEDKF	p.Ser256Phe	TLQAAEDKF	TLRQAAEDKF	0.0008	19.835	TLRQAAEDK	TLRQAAEDK	0	35.6667	TLQAAEDKF	TLRQAAEDKF	0.0032	6.8032	0.0013	0
7	LRQAAEDKFW	p.Ser256Phe	LQAAEDKFW	LRQAAEDKFW	0.0001	40	LQAAEDKFW	LRQAAEDKFW	0	53.75	LRQAAEDKW	LRQAAEDKFW	0.0005	14.9333	0.0002	0
8	RQAAEDKFWR	p.Ser256Phe	RQAEDKFWR	RQAAEDKFWR	0.0003	29.72	RAAEDKFWR	RQAAEDKFWR	0.0159	4.3153	RQAEDKFWR	RQAAEDKFWR	0.0001	29.7143	0.0054	0
9	QAAEDKFWRV	p.Ser256Phe	QAAEDFWRV	QAAEDKFWRV	0.0101	6.7	QAADKFWRV	QAAEDKFWRV	0.0002	21.95	QAADKFWRV	QAAEDKFWRV	0.0002	20.5556	0.0035	0
10	AAEDKFWRVR	p.Ser256Phe	AAEDKFWRR	AAEDKFWRVR	0.0003	29.92	AAEDKFWRR	AAEDKFWRVR	0.0151	4.3998	AAEDKFWVR	AAEDKFWRVR	0	41.5	0.0051	0
11	AEDKFWRVRY	p.Ser256Phe	AEDKFRVRY	AEDKFWRVRY	0.0001	50.3333	AEDFWRVRY	AEDKFWRVRY	0.0009	11.9358	AEDKFRVRY	AEDKFWRVRY	0.0002	21.5455	0.0004	0
12	EDKFWRVRYM	p.Ser256Phe	EDFWRVRYM	EDKFWRVRYM	0	73.75	EDFWRVRYM	EDKFWRVRYM	0	55	EDFWRVRYM	EDKFWRVRYM	0	42.5	0	0
13	DKFWRVRYMV	p.Ser256Phe	DFWRVRYMV	DKFWRVRYMV	0	54.6667	DKFWRVYMV	DKFWRVRYMV	0	75	DFWRVRYMV	DKFWRVRYMV	0.0002	19.5484	0.0001	0
14	KFWRVRYMVA	p.Ser256Phe	KFWRVRMVA	KFWRVRYMVA	0.0002	32	KFWRVRYMA	KFWRVRYMVA	0	50	KWRVRYMVA	KFWRVRYMVA	0.0003	16.7818	0.0002	0
15	FWRVRYMVAD	p.Ser256Phe	FRVRYMVAD	FWRVRYMVAD	0	100	FWRVRYMVA	FWRVRYMVA	0	100	FWRVRYMAD	FWRVRYMVAD	0	65	0	0
16	WRVRYMVADK	p.Ser256Phe	WRVRYMVAK	WRVRYMVADK	0	87.5	WVRYMVADK	WRVRYMVADK	0.0003	17	WRVRYMVAK	WRVRYMVADK	0	90	0.0001	0
17	RVRYMVADKF	p.Ser256Phe	RVYMVADKF	RVRYMVADKF	0.0002	34.1429	RVYMVADKF	RVRYMVADKF	0.0005	14.9216	RVYMVADKF	RVRYMVADKF	0.0036	6.4154	0.0014	0
18	VRYMVADKFT	p.Ser256Phe	VRYMVDKFT	VRYMVADKFT	0	82.5	VRYMVADKF	VRYMVADKF	0	70	VYMVADKFT	VRYMVADKFT	0.0001	22.9474	0.0001	0
19	RYMVADKFTE	p.Ser256Phe	RMVADKFTE	RYMVADKFTE	0.0002	34.3571	RYMADKFTE	RYMVADKFTE	0.0001	29.5	RYMVAKFTE	RYMVADKFTE	0.0018	8.6471	0.0007	0
20	YMVADKFTEL	p.Ser256Phe	YMADKFTEL	YMVADKFTEL	0.5728	0.3083	YVADKFTEL	YMVADKFTEL	0.0004	16.3226	YMADKFTEL	YMVADKFTEL	0.0106	3.9311	0.1946	1
21	MVADKFTELQ	p.Ser256Phe	MVADKFTEL	MVADKFTEL	0.0024	12.6903	MVADKFTLQ	MVADKFTELQ	0.0018	9.3393	MVADKFTEL	MVADKFTEL	0.0001	31	0.0014	0
0	EALVMPTLR	p.Ser256Phe	EALVMPTLR	EALVMPTLR	0.0001	49.25	EALVMPTLR	EALVMPTLR	0.0094	5.296	EALVMPTLR	EALVMPTLR	0.0001	31.1667	0.0032	0
1	ALVMPTLRQ	p.Ser256Phe	ALVMPTLRQ	ALVMPTLRQ	0.0015	15.2756	ALVMPTLRQ	ALVMPTLRQ	0.0049	6.7059	ALVMPTLRQ	ALVMPTLRQ	0	50	0.0021	0
2	LVMPTLRQA	p.Ser256Phe	LVMPTLRQA	LVMPTLRQA	0.1939	1.1704	LVMPTLRQA	LVMPTLRQA	0.0031	7.8774	LVMPTLRQA	LVMPTLRQA	0.0001	28.125	0.0657	1
3	VMPTLRQAA	p.Ser256Phe	VMPTLRQAA	VMPTLRQAA	0.0135	5.8329	VMPTLRQAA	VMPTLRQAA	0	38	VMPTLRQAA	VMPTLRQAA	0.0006	13.5856	0.0047	0
4	MPTLRQAAE	p.Ser256Phe	MPTLRQAAE	MPTLRQAAE	0	85	MPTLRQAAE	MPTLRQAAE	0	41	MPTLRQAAE	MPTLRQAAE	0	70	0	0
5	PTLRQAAED	p.Ser256Phe	PTLRQAAED	PTLRQAAED	0	95	PTLRQAAED	PTLRQAAED	0	100	PTLRQAAED	PTLRQAAED	0	100	0	0
6	TLRQAAEDK	p.Ser256Phe	TLRQAAEDK	TLRQAAEDK	0.0002	32.2222	TLRQAAEDK	TLRQAAEDK	0.032	3.1981	TLRQAAEDK	TLRQAAEDK	0	60	0.0107	0
7	LRQAAEDKF	p.Ser256Phe	LRQAAEDKF	LRQAAEDKF	0	53	LRQAAEDKF	LRQAAEDKF	0	41	LRQAAEDKF	LRQAAEDKF	0.0043	5.9332	0.0015	0
8	RQAAEDKFW	p.Ser256Phe	RQAAEDKFW	RQAAEDKFW	0.0008	19.6893	RQAAEDKFW	RQAAEDKFW	0.0005	14.1863	RQAAEDKFW	RQAAEDKFW	0.0118	3.7673	0.0044	0
9	QAAEDKFWR	p.Ser256Phe	QAAEDKFWR	QAAEDKFWR	0.0001	42.5	QAAEDKFWR	QAAEDKFWR	0.0209	3.8623	QAAEDKFWR	QAAEDKFWR	0.0001	29.2857	0.007	0
10	AAEDKFWRV	p.Ser256Phe	AAEDKFWRV	AAEDKFWRV	0.2195	1.0509	AAEDKFWRV	AAEDKFWRV	0.0014	10.2141	AAEDKFWRV	AAEDKFWRV	0.0022	7.9249	0.0744	1
11	AEDKFWRVR	p.Ser256Phe	AEDKFWRVR	AEDKFWRVR	0.0001	40.125	AEDKFWRVR	AEDKFWRVR	0.0037	7.4202	AEDKFWRVR	AEDKFWRVR	0	35.25	0.0013	0
12	EDKFWRVRY	p.Ser256Phe	EDKFWRVRY	EDKFWRVRY	0	60	EDKFWRVRY	EDKFWRVRY	0.0003	16.5645	EDKFWRVRY	EDKFWRVRY	0.0001	22.8421	0.0002	0
13	DKFWRVRYM	p.Ser256Phe	DKFWRVRYM	DKFWRVRYM	0.0002	33.1875	DKFWRVRYM	DKFWRVRYM	0	36.5	DKFWRVRYM	DKFWRVRYM	0.0002	21.7727	0.0001	0
14	KFWRVRYMV	p.Ser256Phe	KFWRVRYMV	KFWRVRYMV	0.0113	6.3558	KFWRVRYMV	KFWRVRYMV	0.0001	23.8	KFWRVRYMV	KFWRVRYMV	0.0611	1.6544	0.0242	1
15	FWRVRYMVA	p.Ser256Phe	FWRVRYMVA	FWRVRYMVA	0.0001	50.3333	FWRVRYMVA	FWRVRYMVA	0	60	FWRVRYMVA	FWRVRYMVA	0.0006	13.2523	0.0002	0
16	WRVRYMVAD	p.Ser256Phe	WRVRYMVAD	WRVRYMVAD	0	95	WRVRYMVAD	WRVRYMVAD	0	100	WRVRYMVAD	WRVRYMVAD	0	90	0	0
17	RVRYMVADK	p.Ser256Phe	RVRYMVADK	RVRYMVADK	0	52.3333	RVRYMVADK	RVRYMVADK	0.1107	1.6838	RVRYMVADK	RVRYMVADK	0	52.5	0.0369	1
18	VRYMVADKF	p.Ser256Phe	VRYMVADKF	VRYMVADKF	0.0001	41.8571	VRYMVADKF	VRYMVADKF	0.0003	17.5	VRYMVADKF	VRYMVADKF	0.0286	2.4714	0.0097	0
19	RYMVADKFT	p.Ser256Phe	RYMVADKFT	RYMVADKFT	0	63.75	RYMVADKFT	RYMVADKFT	0	44	RYMVADKFT	RYMVADKFT	0.0028	7.1229	0.001	0
20	YMVADKFTE	p.Ser256Phe	YMVADKFTE	YMVADKFTE	0.0045	9.6307	YMVADKFTE	YMVADKFTE	0	44	YMVADKFTE	YMVADKFTE	0.0001	25.25	0.0015	0
21	MVADKFTEL	p.Ser256Phe	MVADKFTEL	MVADKFTEL	0.6892	0.1941	MVADKFTEL	MVADKFTEL	0.0129	4.6828	MVADKFTEL	MVADKFTEL	0.0353	2.2407	0.2458	1
22	VADKFTELQ	p.Ser256Phe	VADKFTELQ	VADKFTELQ	0.0001	38.7	VADKFTELQ	VADKFTELQ	0.0004	15.3896	VADKFTELQ	VADKFTELQ	0	40	0.0002	0
0	EALVMPTL	p.Ser256Phe	EAL-VMPTL	EALVMPTL	0.0006	21.5921	EAL-VMPTL	EALVMPTL	0	58.3333	EAL-VMPTL	EALVMPTL	0.0003	18.8158	0.0003	0
1	ALVMPTLR	p.Ser256Phe	ALVMPTLR-	ALVMPTLR	0.0004	24.7708	ALVMPTL-R	ALVMPTLR	0.0038	7.3524	AL-VMPTLR	ALVMPTLR	0	41	0.0014	0
2	LVMPTLRQ	p.Ser256Phe	LVMPTLRQ-	LVMPTLRQ	0.0001	38.1	LVM-PTLRQ	LVMPTLRQ	0.0005	14.8529	LVMPTLRQ-	LVMPTLRQ	0	67.5	0.0002	0
3	VMPTLRQA	p.Ser256Phe	VM-PTLRQA	VMPTLRQA	0.004	10.1464	#NAME?	VMPTLRQA	0	44	VMP-TLRQA	VMPTLRQA	0.0001	29.7143	0.0014	0
4	MPTLRQAA	p.Ser256Phe	#NAME?	MPTLRQAA	0	67.5	MPTLRQ-AA	MPTLRQAA	0	56.6667	#NAME?	MPTLRQAA	0	60	0	0
5	PTLRQAAE	p.Ser256Phe	PTL-RQAAE	PTLRQAAE	0	90	PTLRQAAE-	PTLRQAAE	0	85	PTLRQAAE-	PTLRQAAE	0	90	0	0
6	TLRQAAED	p.Ser256Phe	TLRQAAED-	TLRQAAED	0	78.3333	TLRQAAED-	TLRQAAED	0	90	TLR-QAAED	TLRQAAED	0	100	0	0
7	LRQAAEDK	p.Ser256Phe	#NAME?	LRQAAEDK	0	85	#NAME?	LRQAAEDK	0	46	LRQAAEDK-	LRQAAEDK	0	90	0	0
8	RQAAEDKF	p.Ser256Phe	RQA-AEDKF	RQAAEDKF	0.0001	46.4	RQA-AEDKF	RQAAEDKF	0	49	RQAAE-DKF	RQAAEDKF	0.0009	11.6413	0.0003	0
9	QAAEDKFW	p.Ser256Phe	QAAEDKF-W	QAAEDKFW	0	62.5	QAAEDKF-W	QAAEDKFW	0	47	QAAEDKF-W	QAAEDKFW	0.0003	18.6053	0.0001	0
10	AAEDKFWR	p.Ser256Phe	AAEDKFW-R	AAEDKFWR	0	53.3333	AAEDKFW-R	AAEDKFWR	0.0005	14.0784	AAEDKFW-R	AAEDKFWR	0	65	0.0002	0
11	AEDKFWRV	p.Ser256Phe	AED-KFWRV	AEDKFWRV	0.001	17.5226	AED-KFWRV	AEDKFWRV	0	38	AED-KFWRV	AEDKFWRV	0.0005	14.4667	0.0005	0
12	EDKFWRVR	p.Ser256Phe	EDK-FWRVR	EDKFWRVR	0	87.5	E-DKFWRVR	EDKFWRVR	0	36	E-DKFWRVR	EDKFWRVR	0	70	0	0
13	DKFWRVRY	p.Ser256Phe	DKF-WRVRY	DKFWRVRY	0	71.25	DKF-WRVRY	DKFWRVRY	0	44.5	DKF-WRVRY	DKFWRVRY	0	35.75	0	0
14	KFWRVRYM	p.Ser256Phe	KFW-RVRYM	KFWRVRYM	0.0001	36.5833	KFW-RVRYM	KFWRVRYM	0.0001	24.6154	KFW-RVRYM	KFWRVRYM	0.0091	4.2086	0.0031	0
15	FWRVRYMV	p.Ser256Phe	F-WRVRYMV	FWRVRYMV	0.0001	48.8	FWR-VRYMV	FWRVRYMV	0	85	FW-RVRYMV	FWRVRYMV	0.0006	13.1261	0.0002	0
16	WRVRYMVA	p.Ser256Phe	WRV-RYMVA	WRVRYMVA	0	90	WRV-RYMVA	WRVRYMVA	0	90	#NAME?	WRVRYMVA	0	58.3333	0	0
17	RVRYMVAD	p.Ser256Phe	RVRYMVAD-	RVRYMVAD	0	90	RVRYMVAD-	RVRYMVAD	0	67.5	RVRYMVAD-	RVRYMVAD	0	100	0	0
18	VRYMVADK	p.Ser256Phe	VRY-MVADK	VRYMVADK	0	82.5	VRYMVAD-K	VRYMVADK	0.0001	29.5	VRYMV-ADK	VRYMVADK	0	70	0	0
19	RYMVADKF	p.Ser256Phe	RYM-VADKF	RYMVADKF	0	56.3636	RYM-VADKF	RYMVADKF	0.0001	25.7	RYM-VADKF	RYMVADKF	0.5507	0.2623	0.1836	1
20	YMVADKFT	p.Ser256Phe	YMVADKFT-	YMVADKFT	0.0002	32.5	YMVADKFT-	YMVADKFT	0	85	YMVADKFT-	YMVADKFT	0	58.3333	0.0001	0
21	MVADKFTE	p.Ser256Phe	MVADKFTE-	MVADKFTE	0.0002	32.5	MVADKFTE-	MVADKFTE	0.0001	28.5714	MVADKFTE-	MVADKFTE	0	67.5	0.0001	0
22	VADKFTEL	p.Ser256Phe	VAD-KFTEL	VADKFTEL	0.016	5.3454	VAD-KFTEL	VADKFTEL	0.0003	17.54	VADK-FTEL	VADKFTEL	0.002	8.3057	0.0061	0
23	ADKFTELQ	p.Ser256Phe	ADK-FTELQ	ADKFTELQ	0	87.5	ADK-FTELQ	ADKFTELQ	0	60	A-DKFTELQ	ADKFTELQ	0	90	0	0
0	EISHIGSRGKYSSG	p.Arg337Cys	EISHIGSSG	EISHIGSRGKYSSG	0	100	ESRGKYSSG	EISHIGSRGKYSSG	0	100	EIRGKYSSG	EISHIGSRGKYSSG	0	100	0	0
1	ISHIGSRGKYSSGF	p.Arg337Cys	ISHIGSSGF	ISHIGSRGKYSSGF	0	90	ISHIGSSGF	ISHIGSRGKYSSGF	0	90	IRGKYSSGF	ISHIGSRGKYSSGF	0	40.5	0	0
2	SHIGSRGKYSSGFC	p.Arg337Cys	SHIGSSGFC	SHIGSRGKYSSGFC	0	100	SHIGSRGKY	SHIGSRGKY	0	90	SHIGSSSGF	SHIGSRGKYSSGF	0	65	0	0
3	HIGSRGKYSSGFCN	p.Arg337Cys	HIYSSGFCN	HIGSRGKYSSGFCN	0	100	HIYSSGFCN	HIGSRGKYSSGFCN	0	100	HRGKYSSGF	HIGSRGKYSSGF	0	100	0	0
4	IGSRGKYSSGFCNI	p.Arg337Cys	IGSRGKYSI	IGSRGKYSSGFCNI	0	95	IYSSGFCNI	IGSRGKYSSGFCNI	0	90	IYSSGFCNI	IGSRGKYSSGFCNI	0.0004	15.8841	0.0001	0
5	GSRGKYSSGFCNIA	p.Arg337Cys	GSSGFCNIA	GSRGKYSSGFCNIA	0	90	GSRGKYSSA	GSRGKYSSGFCNIA	0	90	GYSSGFCNI	GSRGKYSSGFCNI	0	90	0	0
6	SRGKYSSGFCNIAV	p.Arg337Cys	SSGFCNIAV	SRGKYSSGFCNIAV	0	85	SRGKYNIAV	SRGKYSSGFCNIAV	0	90	SRGKYSIAV	SRGKYSSGFCNIAV	0	90	0	0
7	RGKYSSGFCNIAVK	p.Arg337Cys	RGFCNIAVK	RGKYSSGFCNIAVK	0	95	RGKYSIAVK	RGKYSSGFCNIAVK	0.0002	20.08	RGKYSSAVK	RGKYSSGFCNIAVK	0	90	0.0001	0
8	GKYSSGFCNIAVKE	p.Arg337Cys	GKYSSGVKE	GKYSSGFCNIAVKE	0	100	GKYSSIAVK	GKYSSGFCNIAVK	0	90	KYSSGFVKE	KYSSGFCNIAVKE	0	80	0	0
9	KYSSGFCNIAVKEN	p.Arg337Cys	KYSSGFIAV	KYSSGFCNIAV	0	100	KYSSGFCNK	KYSSGFCNIAVK	0	85	KYSSGFVKE	KYSSGFCNIAVKE	0	80	0	0
10	YSSGFCNIAVKENL	p.Arg337Cys	YSSGVKENL	YSSGFCNIAVKENL	0	60	YSSGVKENL	YSSGFCNIAVKENL	0	85	YSSGVKENL	YSSGFCNIAVKENL	0	56.6667	0	0
11	SSGFCNIAVKENLI	p.Arg337Cys	SIAVKENLI	SSGFCNIAVKENLI	0	72.5	SSAVKENLI	SSGFCNIAVKENLI	0	90	SIAVKENLI	SSGFCNIAVKENLI	0	80	0	0
12	SGFCNIAVKENLIE	p.Arg337Cys	SAVKENLIE	SGFCNIAVKENLIE	0	95	SGFKENLIE	SGFCNIAVKENLIE	0	90	SIAVKENLI	SGFCNIAVKENLI	0	100	0	0
13	GFCNIAVKENLIEL	p.Arg337Cys	GVKENLIEL	GFCNIAVKENLIEL	0.0005	23.6182	GVKENLIEL	GFCNIAVKENLIEL	0	85	GFKENLIEL	GFCNIAVKENLIEL	0.0001	26.2	0.0002	0
14	FCNIAVKENLIELM	p.Arg337Cys	FVKENLIEL	FCNIAVKENLIEL	0	65	FCNNLIELM	FCNIAVKENLIELM	0	100	FKENLIELM	FCNIAVKENLIELM	0	90	0	0
15	CNIAVKENLIELMA	p.Arg337Cys	AVKENLIEA	AVKENLIELMA	0	95	CNIAVKENA	CNIAVKENLIELMA	0	100	CENLIELMA	CNIAVKENLIELMA	0	100	0	0
16	NIAVKENLIELMAD	p.Arg337Cys	NIAENLIEL	NIAVKENLIEL	0	95	NVKENLIEL	NIAVKENLIEL	0	100	NIAVKLIEL	NIAVKENLIEL	0	100	0	0
17	IAVKENLIELMADI	p.Arg337Cys	ILIELMADI	IAVKENLIELMADI	0.0002	35.5385	AVKENLIEI	AVKENLIELMADI	0	100	AVKENLIEI	AVKENLIELMADI	0	90	0.0001	0
0	EISHIGSRGKYSS	p.Arg337Cys	EISHIGSSS	EISHIGSRGKYSS	0	90	EISHIGSSS	EISHIGSRGKYSS	0	100	EHIGSRGKY	EISHIGSRGKY	0	100	0	0
1	ISHIGSRGKYSSG	p.Arg337Cys	ISHIGSSSG	ISHIGSRGKYSSG	0	100	ISHIGSRGK	ISHIGSRGK	0	90	IHIGSRGKY	ISHIGSRGKY	0	100	0	0
2	SHIGSRGKYSSGF	p.Arg337Cys	SHIGSSSGF	SHIGSRGKYSSGF	0	73.75	SHIGSSSGF	SHIGSRGKYSSGF	0	62.5	SHIGSSSGF	SHIGSRGKYSSGF	0.0014	9.4757	0.0005	0
3	HIGSRGKYSSGFC	p.Arg337Cys	HIKYSSGFC	HIGSRGKYSSGFC	0	87.5	HGKYSSGFC	HIGSRGKYSSGFC	0	100	HRGKYSSGF	HIGSRGKYSSGF	0	90	0	0
4	IGSRGKYSSGFCN	p.Arg337Cys	IGYSSGFCN	IGSRGKYSSGFCN	0	100	IGYSSGFCN	IGSRGKYSSGFCN	0	100	IGSRGKYSF	IGSRGKYSSGF	0	100	0	0
5	GSRGKYSSGFCNI	p.Arg337Cys	GSSSGFCNI	GSRGKYSSGFCNI	0	78.3333	GSRGKYSNI	GSRGKYSSGFCNI	0	75	GYSSGFCNI	GSRGKYSSGFCNI	0.0003	18.0789	0.0001	0
6	SRGKYSSGFCNIA	p.Arg337Cys	SSSGFCNIA	SRGKYSSGFCNIA	0	73.75	SSSGFCNIA	SRGKYSSGFCNIA	0	85	SYSSGFCNI	SRGKYSSGFCNI	0	53.75	0	0
7	RGKYSSGFCNIAV	p.Arg337Cys	RGKYSSIAV	RGKYSSGFCNIAV	0	69.1667	RGKYSSIAV	RGKYSSGFCNIAV	0	85	KYSSGFIAV	KYSSGFCNIAV	0	67.5	0	0
8	GKYSSGFCNIAVK	p.Arg337Cys	GKYSSGFVK	GKYSSGFCNIAVK	0	75	GKYSSGFVK	GKYSSGFCNIAVK	0.0003	18	KYSSGFAVK	KYSSGFCNIAVK	0	56.6667	0.0001	0
9	KYSSGFCNIAVKE	p.Arg337Cys	KYSSIAVKE	KYSSGFCNIAVKE	0	95	KYSSGIAVK	KYSSGFCNIAVK	0	45	KYSSGFVKE	KYSSGFCNIAVKE	0.0001	27.4	0	0
10	YSSGFCNIAVKEN	p.Arg337Cys	YSSGFNIAV	YSSGFCNIAV	0	95	YSSGFIAVK	YSSGFCNIAVK	0	62.5	YFCNIAVKE	YSSGFCNIAVKE	0	100	0	0
11	SSGFCNIAVKENL	p.Arg337Cys	SSIAVKENL	SSGFCNIAVKENL	0	61.875	SSIAVKENL	SSGFCNIAVKENL	0	62.5	SSIAVKENL	SSGFCNIAVKENL	0	60	0	0
12	SGFCNIAVKENLI	p.Arg337Cys	SIAVKENLI	SGFCNIAVKENLI	0	55.9091	SGFVKENLI	SGFCNIAVKENLI	0	85	GFCNIENLI	GFCNIAVKENLI	0	53.75	0	0
13	GFCNIAVKENLIE	p.Arg337Cys	GAVKENLIE	GFCNIAVKENLIE	0	95	GAVKENLIE	GFCNIAVKENLIE	0	90	GFCNIENLI	GFCNIAVKENLI	0	67.5	0	0
14	FCNIAVKENLIEL	p.Arg337Cys	FVKENLIEL	FCNIAVKENLIEL	0.0041	10.0541	FVKENLIEL	FCNIAVKENLIEL	0	75	FVKENLIEL	FCNIAVKENLIEL	0	47	0.0014	0
15	CNIAVKENLIELM	p.Arg337Cys	CVKENLIEL	CNIAVKENLIEL	0	82.5	CNIAVKELM	CNIAVKENLIELM	0	100	CNIAVIELM	CNIAVKENLIELM	0	70	0	0
16	NIAVKENLIELMA	p.Arg337Cys	NIALIELMA	NIAVKENLIELMA	0.0001	50	NINLIELMA	NIAVKENLIELMA	0	100	NENLIELMA	NIAVKENLIELMA	0	100	0	0
17	IAVKENLIELMAD	p.Arg337Cys	IVKENLIEL	IAVKENLIEL	0	85	IVKENLIEL	IAVKENLIEL	0	100	IVKENLIEL	IAVKENLIEL	0	100	0	0
18	AVKENLIELMADI	p.Arg337Cys	ALIELMADI	AVKENLIELMADI	0.0011	17.1677	AVKENLIEI	AVKENLIELMADI	0	58.3333	AVKENLIEI	AVKENLIELMADI	0	65	0.0004	0
0	EISHIGSRGKYS	p.Arg337Cys	EISHIGSYS	EISHIGSRGKYS	0	82.5	EIIGSRGKY	EISHIGSRGKY	0	85	EHIGSRGKY	EISHIGSRGKY	0	90	0	0
1	ISHIGSRGKYSS	p.Arg337Cys	ISHIGSRSS	ISHIGSRGKYSS	0	87.5	ISSRGKYSS	ISHIGSRGKYSS	0	75	IHIGSRGKY	ISHIGSRGKY	0	80	0	0
2	SHIGSRGKYSSG	p.Arg337Cys	SHIGKYSSG	SHIGSRGKYSSG	0	95	SSRGKYSSG	SHIGSRGKYSSG	0	75	SHIGSRSSG	SHIGSRGKYSSG	0	65	0	0
3	HIGSRGKYSSGF	p.Arg337Cys	HIGSYSSGF	HIGSRGKYSSGF	0	68.3333	HIGSRGKYF	HIGSRGKYSSGF	0	75	HRGKYSSGF	HIGSRGKYSSGF	0.0001	28.875	0	0
4	IGSRGKYSSGFC	p.Arg337Cys	IGSYSSGFC	IGSRGKYSSGFC	0	95	IGSRGKYSC	IGSRGKYSSGFC	0	90	IGSRGKYSF	IGSRGKYSSGF	0	70	0	0
5	GSRGKYSSGFCN	p.Arg337Cys	GSYSSGFCN	GSRGKYSSGFCN	0	100	GSYSSGFCN	GSRGKYSSGFCN	0	75	GSRGKYSSF	GSRGKYSSGF	0	70	0	0
6	SRGKYSSGFCNI	p.Arg337Cys	SYSSGFCNI	SRGKYSSGFCNI	0	78.3333	SYSSGFCNI	SRGKYSSGFCNI	0	67.5	SYSSGFCNI	SRGKYSSGFCNI	0.0047	5.7288	0.0016	0
7	RGKYSSGFCNIA	p.Arg337Cys	RSSGFCNIA	RGKYSSGFCNIA	0	70	RSSGFCNIA	RGKYSSGFCNIA	0	67.5	RYSSGFCNI	RGKYSSGFCNI	0	35.5	0	0
8	GKYSSGFCNIAV	p.Arg337Cys	GKYSSNIAV	GKYSSGFCNIAV	0	56.8182	GKYSSGIAV	GKYSSGFCNIAV	0	70	KYSSGFIAV	KYSSGFCNIAV	0	35	0	0
9	KYSSGFCNIAVK	p.Arg337Cys	KYSSGIAVK	KYSSGFCNIAVK	0	66.6667	KYSSGIAVK	KYSSGFCNIAVK	0.0019	9.3019	KYSSGFAVK	KYSSGFCNIAVK	0.0006	13.7928	0.0008	0
10	YSSGFCNIAVKE	p.Arg337Cys	YSSGIAVKE	YSSGFCNIAVKE	0	70	YSSGFIAVK	YSSGFCNIAVK	0.0002	21.6	YFCNIAVKE	YSSGFCNIAVKE	0	67.5	0.0001	0
11	SSGFCNIAVKEN	p.Arg337Cys	SSFCNIAVK	SSGFCNIAVK	0	95	SSFCNIAVK	SSGFCNIAVK	0	39.5	SFCNIAVKE	SSGFCNIAVKE	0	100	0	0
12	SGFCNIAVKENL	p.Arg337Cys	SGFAVKENL	SGFCNIAVKENL	0.0001	49.5	SGFAVKENL	SGFCNIAVKENL	0	67.5	SGFAVKENL	SGFCNIAVKENL	0	49	0	0
13	GFCNIAVKENLI	p.Arg337Cys	GIAVKENLI	GFCNIAVKENLI	0.0001	48.4	GFCNIENLI	GFCNIAVKENLI	0	90	GFCNIENLI	GFCNIAVKENLI	0.0002	20.2222	0.0001	0
14	FCNIAVKENLIE	p.Arg337Cys	FIAVKENLI	FCNIAVKENLI	0	85	FAVKENLIE	FCNIAVKENLIE	0	90	FIAVKENLI	FCNIAVKENLI	0	100	0	0
15	CNIAVKENLIEL	p.Arg337Cys	CVKENLIEL	CNIAVKENLIEL	0.0002	30.7727	CVKENLIEL	CNIAVKENLIEL	0	75	CVKENLIEL	CNIAVKENLIEL	0	46	0.0001	0
16	NIAVKENLIELM	p.Arg337Cys	NIAENLIEL	NIAVKENLIEL	0.0001	40.625	NIANLIELM	NIAVKENLIELM	0	67.5	NIANLIELM	NIAVKENLIELM	0	56.6667	0	0
17	IAVKENLIELMA	p.Arg337Cys	AVKENLIEA	AVKENLIELMA	0.0001	45.1667	AVKENLIEA	AVKENLIELMA	0	85	IAVKENLMA	IAVKENLIELMA	0	90	0	0
18	AVKENLIELMAD	p.Arg337Cys	AVKENLIEL	AVKENLIEL	0.0001	45.1667	AVKENLIEA	AVKENLIELMA	0	90	AVKENLIEL	AVKENLIEL	0	90	0	0
19	VKENLIELMADI	p.Arg337Cys	VLIELMADI	VKENLIELMADI	0.0008	19.9709	VKIELMADI	VKENLIELMADI	0	100	VKENLIELI	VKENLIELMADI	0	70	0.0003	0
0	EISHIGSRGKY	p.Arg337Cys	EISHIGSKY	EISHIGSRGKY	0	63.125	EIIGSRGKY	EISHIGSRGKY	0.0003	17.04	EHIGSRGKY	EISHIGSRGKY	0.0002	20.9259	0.0002	0
1	ISHIGSRGKYS	p.Arg337Cys	IIGSRGKYS	ISHIGSRGKYS	0	78.3333	ISIGSRGKY	ISHIGSRGKY	0	42.5	IHIGSRGKY	ISHIGSRGKY	0	50	0	0
2	SHIGSRGKYSS	p.Arg337Cys	SHIGGKYSS	SHIGSRGKYSS	0	72.5	SHIGGKYSS	SHIGSRGKYSS	0	53.75	SHIGGKYSS	SHIGSRGKYSS	0	39	0	0
3	HIGSRGKYSSG	p.Arg337Cys	HIRGKYSSG	HIGSRGKYSSG	0	87.5	HSRGKYSSG	HIGSRGKYSSG	0	85	HIGGKYSSG	HIGSRGKYSSG	0	90	0	0
4	IGSRGKYSSGF	p.Arg337Cys	IGSRGSSGF	IGSRGKYSSGF	0	73.75	IGSRGKYSF	IGSRGKYSSGF	0	58.3333	IGSRGKYSF	IGSRGKYSSGF	0.001	10.8244	0.0003	0
5	GSRGKYSSGFC	p.Arg337Cys	GSRGSSGFC	GSRGKYSSGFC	0	75	GSRGKYSSC	GSRGKYSSGFC	0	56.6667	GSRGKYSSF	GSRGKYSSGF	0	51.25	0	0
6	SRGKYSSGFCN	p.Arg337Cys	SRYSSGFCN	SRGKYSSGFCN	0	100	SRYSSGFCN	SRGKYSSGFCN	0	70	SRGKYSSGF	SRGKYSSGF	0	70	0	0
7	RGKYSSGFCNI	p.Arg337Cys	RGSSGFCNI	RGKYSSGFCNI	0	57.7273	RYSSGFCNI	RGKYSSGFCNI	0	55	RYSSGFCNI	RGKYSSGFCNI	0.0416	2.024	0.0139	0
8	GKYSSGFCNIA	p.Arg337Cys	GSSGFCNIA	GKYSSGFCNIA	0	58.6364	GSSGFCNIA	GKYSSGFCNIA	0	65	GYSSGFCNI	GKYSSGFCNI	0	36	0	0
9	KYSSGFCNIAV	p.Arg337Cys	KYSSGFIAV	KYSSGFCNIAV	0.0003	28.4444	KYSSGNIAV	KYSSGFCNIAV	0	34	KYSSGFIAV	KYSSGFCNIAV	0.0247	2.6771	0.0083	0
10	YSSGFCNIAVK	p.Arg337Cys	YSSGFIAVK	YSSGFCNIAVK	0.0001	41.7143	YSSGFIAVK	YSSGFCNIAVK	0.0782	2.0859	YSSGNIAVK	YSSGFCNIAVK	0	58.3333	0.0261	0
11	SSGFCNIAVKE	p.Arg337Cys	SSCNIAVKE	SSGFCNIAVKE	0	70	SSFCNIAVK	SSGFCNIAVK	0.0007	12.927	SFCNIAVKE	SSGFCNIAVKE	0	46	0.0002	0
12	SGFCNIAVKEN	p.Arg337Cys	SGFCNIAVK	SGFCNIAVK	0	90	SGFCNIAVK	SGFCNIAVK	0	56.6667	SFCNIAVKE	SGFCNIAVKE	0	90	0	0
13	GFCNIAVKENL	p.Arg337Cys	GFCNIAVKL	GFCNIAVKENL	0.0003	29.48	GFCNIAVKL	GFCNIAVKENL	0	60	GFIAVKENL	GFCNIAVKENL	0.0018	8.6933	0.0007	0
14	FCNIAVKENLI	p.Arg337Cys	FIAVKENLI	FCNIAVKENLI	0.0006	21.75	FIAVKENLI	FCNIAVKENLI	0	90	FIAVKENLI	FCNIAVKENLI	0	52.5	0.0002	0
15	CNIAVKENLIE	p.Arg337Cys	CIAVKENLI	CNIAVKENLI	0	90	CAVKENLIE	CNIAVKENLIE	0	90	CIAVKENLI	CNIAVKENLI	0	90	0	0
16	NIAVKENLIEL	p.Arg337Cys	NIAENLIEL	NIAVKENLIEL	0.0359	3.5194	NVKENLIEL	NIAVKENLIEL	0	41	NIAENLIEL	NIAVKENLIEL	0.0001	26.2	0.012	0
17	IAVKENLIELM	p.Arg337Cys	IVKENLIEL	IAVKENLIEL	0.0004	24.7292	IAVKENLLM	IAVKENLIELM	0	55	IAVKENLLM	IAVKENLIELM	0.0001	28.25	0.0002	0
18	AVKENLIELMA	p.Arg337Cys	AVKENLIEA	AVKENLIELMA	0.0109	6.473	AVKENLIEA	AVKENLIELMA	0.0002	18.5789	AVKENLIMA	AVKENLIELMA	0	52.5	0.0037	0
19	VKENLIELMAD	p.Arg337Cys	VENLIELMA	VKENLIELMA	0	100	VENLIELMA	VKENLIELMA	0	100	VKENLIELM	VKENLIELM	0	100	0	0
20	KENLIELMADI	p.Arg337Cys	KLIELMADI	KENLIELMADI	0.015	5.5219	KENLIELMI	KENLIELMADI	0	70	KENLIELMI	KENLIELMADI	0	36.6667	0.005	0
0	EISHIGSRGK	p.Arg337Cys	EISHIGSRK	EISHIGSRGK	0	58.6364	EISHIGSRK	EISHIGSRGK	0.016	4.3006	EISHISRGK	EISHIGSRGK	0	67.5	0.0054	0
1	ISHIGSRGKY	p.Arg337Cys	ISIGSRGKY	ISHIGSRGKY	0	57.7273	ISIGSRGKY	ISHIGSRGKY	0.0026	8.3027	IHIGSRGKY	ISHIGSRGKY	0.0004	15.3043	0.001	0
2	SHIGSRGKYS	p.Arg337Cys	SIGSRGKYS	SHIGSRGKYS	0	70	SHIGSRGKY	SHIGSRGKY	0	45	SHIGSRGKY	SHIGSRGKY	0	37.6667	0	0
3	HIGSRGKYSS	p.Arg337Cys	HIGSGKYSS	HIGSRGKYSS	0	61.25	HIGSGKYSS	HIGSRGKYSS	0	62.5	HIGSGKYSS	HIGSRGKYSS	0	80	0	0
4	IGSRGKYSSG	p.Arg337Cys	ISRGKYSSG	IGSRGKYSSG	0	95	ISRGKYSSG	IGSRGKYSSG	0	70	IGSGKYSSG	IGSRGKYSSG	0	80	0	0
5	GSRGKYSSGF	p.Arg337Cys	GSRGKSSGF	GSRGKYSSGF	0	53	GSRGKYSSF	GSRGKYSSGF	0.0001	25.9	GSRGKYSSF	GSRGKYSSGF	0.0004	16	0.0002	0
6	SRGKYSSGFC	p.Arg337Cys	SGKYSSGFC	SRGKYSSGFC	0	85	SGKYSSGFC	SRGKYSSGFC	0	67.5	SRGKYSSGF	SRGKYSSGF	0	49	0	0
7	RGKYSSGFCN	p.Arg337Cys	RGYSSGFCN	RGKYSSGFCN	0	90	RGYSSGFCN	RGKYSSGFCN	0	62.5	RGYSSGFCN	RGKYSSGFCN	0	90	0	0
8	GKYSSGFCNI	p.Arg337Cys	GKYSSGFNI	GKYSSGFCNI	0.0001	48.6	GYSSGFCNI	GKYSSGFCNI	0	48	GYSSGFCNI	GKYSSGFCNI	0.0123	3.6996	0.0041	0
9	KYSSGFCNIA	p.Arg337Cys	KSSGFCNIA	KYSSGFCNIA	0.0001	37	KSSGFCNIA	KYSSGFCNIA	0	34	KYSSGFCNI	KYSSGFCNI	0.0017	8.7416	0.0006	0
10	YSSGFCNIAV	p.Arg337Cys	YSSGFNIAV	YSSGFCNIAV	0.0068	8.0246	YSSGFNIAV	YSSGFCNIAV	0	34.5	YSSGFNIAV	YSSGFCNIAV	0	49	0.0023	0
11	SSGFCNIAVK	p.Arg337Cys	SGFCNIAVK	SSGFCNIAVK	0	56.8182	SSFCNIAVK	SSGFCNIAVK	0.1583	1.3212	SSGFNIAVK	SSGFCNIAVK	0	58.3333	0.0528	1
12	SGFCNIAVKE	p.Arg337Cys	SGFNIAVKE	SGFCNIAVKE	0	60	SGFCNIAVK	SGFCNIAVK	0.0003	17.42	SFCNIAVKE	SGFCNIAVKE	0	38.6667	0.0001	0
13	GFCNIAVKEN	p.Arg337Cys	GFCNIAVEN	GFCNIAVKEN	0	95	GFCNIAVEN	GFCNIAVKEN	0	90	GFCNIAVKN	GFCNIAVKEN	0	60	0	0
14	FCNIAVKENL	p.Arg337Cys	FCIAVKENL	FCNIAVKENL	0.0006	22.2308	FNIAVKENL	FCNIAVKENL	0	75	FNIAVKENL	FCNIAVKENL	0	35.75	0.0002	0
15	CNIAVKENLI	p.Arg337Cys	CIAVKENLI	CNIAVKENLI	0.0001	39	CNIAVKNLI	CNIAVKENLI	0	75	CNIVKENLI	CNIAVKENLI	0	43.5	0	0
16	NIAVKENLIE	p.Arg337Cys	NIVKENLIE	NIAVKENLIE	0	63.75	NIAKENLIE	NIAVKENLIE	0	65	NIAKENLIE	NIAVKENLIE	0	90	0	0
17	IAVKENLIEL	p.Arg337Cys	IVKENLIEL	IAVKENLIEL	0.0179	4.9979	IVKENLIEL	IAVKENLIEL	0.0001	30.5	IVKENLIEL	IAVKENLIEL	0.0004	15.4493	0.0061	0
18	AVKENLIELM	p.Arg337Cys	AVKENLIEM	AVKENLIELM	0.008	7.477	AVKENLILM	AVKENLIELM	0.0008	12.2247	AVKENIELM	AVKENLIELM	0.0003	17.6	0.003	0
19	VKENLIELMA	p.Arg337Cys	VENLIELMA	VKENLIELMA	0	64.375	VENLIELMA	VKENLIELMA	0	85	VENLIELMA	VKENLIELMA	0	80	0	0
20	KENLIELMAD	p.Arg337Cys	KENLIELMA	KENLIELMA	0	95	KENLILMAD	KENLIELMAD	0	100	KENLIELAD	KENLIELMAD	0	90	0	0
21	ENLIELMADI	p.Arg337Cys	ELIELMADI	ENLIELMADI	0.0007	20.1034	ENLIELMAI	ENLIELMADI	0	90	ENLIELMAI	ENLIELMADI	0	49	0.0003	0
0	EISHIGSRG	p.Arg337Cys	EISHIGSRG	EISHIGSRG	0	71.25	EISHIGSRG	EISHIGSRG	0	75	EISHIGSRG	EISHIGSRG	0	70	0	0
1	ISHIGSRGK	p.Arg337Cys	ISHIGSRGK	ISHIGSRGK	0	54.3333	ISHIGSRGK	ISHIGSRGK	0.155	1.3417	ISHIGSRGK	ISHIGSRGK	0	52.5	0.0517	1
2	SHIGSRGKY	p.Arg337Cys	SHIGSRGKY	SHIGSRGKY	0.0001	48.4	SHIGSRGKY	SHIGSRGKY	0.0017	9.654	SHIGSRGKY	SHIGSRGKY	0.0034	6.569	0.0017	0
3	HIGSRGKYS	p.Arg337Cys	HIGSRGKYS	HIGSRGKYS	0	52.3333	HIGSRGKYS	HIGSRGKYS	0	46	HIGSRGKYS	HIGSRGKYS	0	80	0	0
4	IGSRGKYSS	p.Arg337Cys	IGSRGKYSS	IGSRGKYSS	0	68.3333	IGSRGKYSS	IGSRGKYSS	0	46	IGSRGKYSS	IGSRGKYSS	0	53.75	0	0
5	GSRGKYSSG	p.Arg337Cys	GSRGKYSSG	GSRGKYSSG	0	75	GSRGKYSSG	GSRGKYSSG	0	38	GSRGKYSSG	GSRGKYSSG	0	70	0	0
6	SRGKYSSGF	p.Arg337Cys	SRGKYSSGF	SRGKYSSGF	0	52.6667	SRGKYSSGF	SRGKYSSGF	0.0001	26.8	SRGKYSSGF	SRGKYSSGF	0.0048	5.6319	0.0017	0
7	RGKYSSGFC	p.Arg337Cys	RGKYSSGFC	RGKYSSGFC	0	61.875	RGKYSSGFC	RGKYSSGFC	0	34.75	RGKYSSGFC	RGKYSSGFC	0	53.75	0	0
8	GKYSSGFCN	p.Arg337Cys	GKYSSGFCN	GKYSSGFCN	0	95	GKYSSGFCN	GKYSSGFCN	0	65	GKYSSGFCN	GKYSSGFCN	0	90	0	0
9	KYSSGFCNI	p.Arg337Cys	KYSSGFCNI	KYSSGFCNI	0.0003	29.44	KYSSGFCNI	KYSSGFCNI	0.0002	21.15	KYSSGFCNI	KYSSGFCNI	0.6177	0.2132	0.2061	1
10	YSSGFCNIA	p.Arg337Cys	YSSGFCNIA	YSSGFCNIA	0.002	13.5979	YSSGFCNIA	YSSGFCNIA	0.0001	25.8	YSSGFCNIA	YSSGFCNIA	0	47	0.0007	0
11	SSGFCNIAV	p.Arg337Cys	SSGFCNIAV	SSGFCNIAV	0.0032	11.1803	SSGFCNIAV	SSGFCNIAV	0.0001	28.4286	SSGFCNIAV	SSGFCNIAV	0	35.25	0.0011	0
12	SGFCNIAVK	p.Arg337Cys	SGFCNIAVK	SGFCNIAVK	0.0001	38.4	SGFCNIAVK	SGFCNIAVK	0.0909	1.9106	SGFCNIAVK	SGFCNIAVK	0	39.5	0.0303	1
13	GFCNIAVKE	p.Arg337Cys	GFCNIAVKE	GFCNIAVKE	0	55.4545	GFCNIAVKE	GFCNIAVKE	0	36	GFCNIAVKE	GFCNIAVKE	0.0002	20.6296	0.0001	0
14	FCNIAVKEN	p.Arg337Cys	FCNIAVKEN	FCNIAVKEN	0	85	FCNIAVKEN	FCNIAVKEN	0	90	FCNIAVKEN	FCNIAVKEN	0	90	0	0
15	CNIAVKENL	p.Arg337Cys	CNIAVKENL	CNIAVKENL	0.0002	30.3182	CNIAVKENL	CNIAVKENL	0	47	CNIAVKENL	CNIAVKENL	0.0002	19.6452	0.0002	0
16	NIAVKENLI	p.Arg337Cys	NIAVKENLI	NIAVKENLI	0.0041	9.9971	NIAVKENLI	NIAVKENLI	0	43	NIAVKENLI	NIAVKENLI	0.0003	17.2444	0.0015	0
17	IAVKENLIE	p.Arg337Cys	IAVKENLIE	IAVKENLIE	0	55	IAVKENLIE	IAVKENLIE	0	41	IAVKENLIE	IAVKENLIE	0	80	0	0
18	AVKENLIEL	p.Arg337Cys	AVKENLIEL	AVKENLIEL	0.4634	0.441	AVKENLIEL	AVKENLIEL	0.0113	4.9234	AVKENLIEL	AVKENLIEL	0.0074	4.6115	0.1607	1
19	VKENLIELM	p.Arg337Cys	VKENLIELM	VKENLIELM	0.0001	41	VKENLIELM	VKENLIELM	0	53.75	VKENLIELM	VKENLIELM	0.0004	15.3188	0.0002	0
20	KENLIELMA	p.Arg337Cys	KENLIELMA	KENLIELMA	0.0002	35.8462	KENLIELMA	KENLIELMA	0.0001	32.75	KENLIELMA	KENLIELMA	0	37	0.0001	0
21	ENLIELMAD	p.Arg337Cys	ENLIELMAD	ENLIELMAD	0	95	ENLIELMAD	ENLIELMAD	0	90	ENLIELMAD	ENLIELMAD	0	90	0	0
22	NLIELMADI	p.Arg337Cys	NLIELMADI	NLIELMADI	0.1917	1.1808	NLIELMADI	NLIELMADI	0	65	NLIELMADI	NLIELMADI	0.0001	26.6	0.0639	1
0	EISHIGSR	p.Arg337Cys	EI-SHIGSR	EISHIGSR	0	59.0909	EISHIG-SR	EISHIGSR	0.0002	21.3	EISHIG-SR	EISHIGSR	0	67.5	0.0001	0
1	ISHIGSRG	p.Arg337Cys	ISHIGSRG-	ISHIGSRG	0	87.5	ISHIGSRG-	ISHIGSRG	0	65	ISH-IGSRG	ISHIGSRG	0	90	0	0
2	SHIGSRGK	p.Arg337Cys	SHI-GSRGK	SHIGSRGK	0	65.8333	#NAME?	SHIGSRGK	0.0003	16.6774	SHI-GSRGK	SHIGSRGK	0.0001	28.5	0.0001	0
3	HIGSRGKY	p.Arg337Cys	HIGSRG-KY	HIGSRGKY	0	70	HIGS-RGKY	HIGSRGKY	0.0002	20.92	#NAME?	HIGSRGKY	0	42	0.0001	0
4	IGSRGKYS	p.Arg337Cys	IGSRGKYS-	IGSRGKYS	0	90	IGSRGKYS-	IGSRGKYS	0	70	IGSRGKYS-	IGSRGKYS	0	80	0	0
5	GSRGKYSS	p.Arg337Cys	GSRGKYSS-	GSRGKYSS	0	85	GSRGKYSS-	GSRGKYSS	0	52.5	GSRGKYSS-	GSRGKYSS	0	90	0	0
6	SRGKYSSG	p.Arg337Cys	SR-GKYSSG	SRGKYSSG	0	95	SRGKYSSG-	SRGKYSSG	0	90	SR-GKYSSG	SRGKYSSG	0	80	0	0
7	RGKYSSGF	p.Arg337Cys	RGK-YSSGF	RGKYSSGF	0	76.6667	RGK-YSSGF	RGKYSSGF	0	40.5	RGK-YSSGF	RGKYSSGF	0.0002	19.2581	0.0001	0
8	GKYSSGFC	p.Arg337Cys	GKYSSGF-C	GKYSSGFC	0	90	GKYSSGFC-	GKYSSGFC	0	90	GKYSSGF-C	GKYSSGFC	0	90	0	0
9	KYSSGFCN	p.Arg337Cys	KYSSGFCN-	KYSSGFCN	0	95	KYSSGFCN-	KYSSGFCN	0	58.3333	KYSSGFCN-	KYSSGFCN	0.0001	23.625	0	0
10	YSSGFCNI	p.Arg337Cys	YSS-GFCNI	YSSGFCNI	0.0002	34.7143	YSS-GFCNI	YSSGFCNI	0	46	#NAME?	YSSGFCNI	0.0039	6.2398	0.0013	0
11	SSGFCNIA	p.Arg337Cys	SS-GFCNIA	SSGFCNIA	0	60	SSG-FCNIA	SSGFCNIA	0	55	SSG-FCNIA	SSGFCNIA	0	80	0	0
12	SGFCNIAV	p.Arg337Cys	SGF-CNIAV	SGFCNIAV	0.0002	33.0625	SGF-CNIAV	SGFCNIAV	0	53.75	SGFCN-IAV	SGFCNIAV	0	51.25	0.0001	0
13	GFCNIAVK	p.Arg337Cys	GFCNIAV-K	GFCNIAVK	0	68.3333	GFCNIAV-K	GFCNIAVK	0.0004	15.4805	GFCNIAVK-	GFCNIAVK	0	37.6667	0.0002	0
14	FCNIAVKE	p.Arg337Cys	FCN-IAVKE	FCNIAVKE	0	70	FCN-IAVKE	FCNIAVKE	0	85	#NAME?	FCNIAVKE	0	80	0	0
15	CNIAVKEN	p.Arg337Cys	CNIAVKEN-	CNIAVKEN	0	100	CNIAVKEN-	CNIAVKEN	0	90	CNIAVKEN-	CNIAVKEN	0	100	0	0
16	NIAVKENL	p.Arg337Cys	NIA-VKENL	NIAVKENL	0.0006	21.3421	NIA-VKENL	NIAVKENL	0	58.3333	NIA-VKENL	NIAVKENL	0.0001	31.1667	0.0002	0
17	IAVKENLI	p.Arg337Cys	IAV-KENLI	IAVKENLI	0.0001	38.8	IAV-KENLI	IAVKENLI	0	67.5	IAVK-ENLI	IAVKENLI	0.0001	25	0.0001	0
18	AVKENLIE	p.Arg337Cys	AVKENLIE-	AVKENLIE	0.0001	37.5	AVKENLIE-	AVKENLIE	0.0001	23.8667	AVKENLIE-	AVKENLIE	0	80	0.0001	0
19	VKENLIEL	p.Arg337Cys	#NAME?	VKENLIEL	0.001	17.5097	#NAME?	VKENLIEL	0	62.5	V-KENLIEL	VKENLIEL	0.0002	22.0526	0.0004	0
20	KENLIELM	p.Arg337Cys	KEN-LIELM	KENLIELM	0.0001	48.4	KEN-LIELM	KENLIELM	0	42	KEN-LIELM	KENLIELM	0.0002	22.4737	0.0001	0
21	ENLIELMA	p.Arg337Cys	ENL-IELMA	ENLIELMA	0	82.5	ENLIELMA-	ENLIELMA	0	75	ENL-IELMA	ENLIELMA	0	67.5	0	0
22	NLIELMAD	p.Arg337Cys	NLIELMAD-	NLIELMAD	0	55.4545	NLIELMAD-	NLIELMAD	0	100	NLIELMAD-	NLIELMAD	0	90	0	0
23	LIELMADI	p.Arg337Cys	#NAME?	LIELMADI	0.0005	22.9538	LIELMADI-	LIELMADI	0	100	L-IELMADI	LIELMADI	0	80	0.0002	0
0	YLDDRNTFRHSVVV	p.Tyr220Cys	YLDDHSVVV	YLDDRNTFRHSVVV	0.1028	1.8455	YLDDRNTFV	YLDDRNTFRHSVVV	0	75	YLDDHSVVV	YLDDRNTFRHSVVV	0	52.5	0.0343	1
1	LDDRNTFRHSVVVP	p.Tyr220Cys	LFRHSVVVP	LDDRNTFRHSVVVP	0	90	LDRHSVVVP	LDDRNTFRHSVVVP	0	100	LFRHSVVVP	LDDRNTFRHSVVVP	0	90	0	0
2	DDRNTFRHSVVVPC	p.Tyr220Cys	DDRSVVVPC	DDRNTFRHSVVVPC	0	100	DDRSVVVPC	DDRNTFRHSVVVPC	0	100	DRHSVVVPC	DDRNTFRHSVVVPC	0	100	0	0
3	DRNTFRHSVVVPCE	p.Tyr220Cys	DRNTFRHSE	DRNTFRHSVVVPCE	0	100	DRNTFRHCE	DRNTFRHSVVVPCE	0	100	DRNTVVPCE	DRNTFRHSVVVPCE	0	100	0	0
4	RNTFRHSVVVPCEP	p.Tyr220Cys	RSVVVPCEP	RNTFRHSVVVPCEP	0	95	RSVVVPCEP	RNTFRHSVVVPCEP	0	90	RSVVVPCEP	RNTFRHSVVVPCEP	0	100	0	0
5	NTFRHSVVVPCEPP	p.Tyr220Cys	NTFVPCEPP	NTFRHSVVVPCEPP	0	82.5	NTFRHSVPP	NTFRHSVVVPCEPP	0	90	NTFRHSVVP	NTFRHSVVVPCEPP	0	100	0	0
6	TFRHSVVVPCEPPE	p.Tyr220Cys	TVVPCEPPE	TFRHSVVVPCEPPE	0	100	TVVPCEPPE	TFRHSVVVPCEPPE	0	90	TFRHSVVVE	TFRHSVVVPCEPPE	0	90	0	0
7	FRHSVVVPCEPPEV	p.Tyr220Cys	FVPCEPPEV	FRHSVVVPCEPPEV	0.0004	24.7708	FRHSVVVPV	FRHSVVVPCEPPEV	0	90	FRHSVPPEV	FRHSVVVPCEPPEV	0	58.3333	0.0001	0
8	RHSVVVPCEPPEVG	p.Tyr220Cys	RVPCEPPEV	RHSVVVPCEPPEV	0	90	RPCEPPEVG	RHSVVVPCEPPEVG	0	100	RHSEPPEVG	RHSVVVPCEPPEVG	0	80	0	0
9	HSVVVPCEPPEVGS	p.Tyr220Cys	HSVPPEVGS	HSVVVPCEPPEVGS	0	78.3333	HSEPPEVGS	HSVVVPCEPPEVGS	0	75	HSEPPEVGS	HSVVVPCEPPEVGS	0	100	0	0
10	SVVVPCEPPEVGSD	p.Tyr220Cys	SVVPPEVGS	SVVVPCEPPEVGS	0	90	SVVPPEVGS	SVVVPCEPPEVGS	0	100	SVPPEVGSD	SVVVPCEPPEVGSD	0	100	0	0
11	VVVPCEPPEVGSDC	p.Tyr220Cys	VVPEVGSDC	VVVPCEPPEVGSDC	0	85	VPPEVGSDC	VVVPCEPPEVGSDC	0	100	VPPEVGSDC	VVVPCEPPEVGSDC	0	90	0	0
12	VVPCEPPEVGSDCT	p.Tyr220Cys	VVPCEPPET	VVPCEPPEVGSDCT	0	95	VVEVGSDCT	VVPCEPPEVGSDCT	0	100	VVPCEPPET	VVPCEPPEVGSDCT	0	100	0	0
13	VPCEPPEVGSDCTT	p.Tyr220Cys	VPCEPPETT	VPCEPPEVGSDCTT	0	82.5	VPCEPPETT	VPCEPPEVGSDCTT	0	90	VPCEPPETT	VPCEPPEVGSDCTT	0	90	0	0
14	PCEPPEVGSDCTTI	p.Tyr220Cys	PCEPPEVTI	PCEPPEVGSDCTTI	0	90	PCEPPEVTI	PCEPPEVGSDCTTI	0	100	EPPEVGSTI	EPPEVGSDCTTI	0	80	0	0
15	CEPPEVGSDCTTIH	p.Tyr220Cys	CEPPEVTIH	CEPPEVGSDCTTIH	0	95	CEPPETTIH	CEPPEVGSDCTTIH	0	85	CEPPETTIH	CEPPEVGSDCTTIH	0	90	0	0
16	EPPEVGSDCTTIHY	p.Tyr220Cys	EPPEVTIHY	EPPEVGSDCTTIHY	0	82.5	EPPETTIHY	EPPEVGSDCTTIHY	0.0001	31.6	EPPEVGIHY	EPPEVGSDCTTIHY	0	40	0	0
17	PPEVGSDCTTIHYN	p.Tyr220Cys	PPETTIHYN	PPEVGSDCTTIHYN	0	100	PSDCTTIHY	PPEVGSDCTTIHY	0	100	PPEVGSIHY	PPEVGSDCTTIHY	0	100	0	0
0	YLDDRNTFRHSVV	p.Tyr220Cys	YLDDRNTFV	YLDDRNTFRHSVV	0.091	2.0118	YLDDRNTFV	YLDDRNTFRHSVV	0	65	YLDDRHSVV	YLDDRNTFRHSVV	0	42.5	0.0303	0
1	LDDRNTFRHSVVV	p.Tyr220Cys	LTFRHSVVV	LDDRNTFRHSVVV	0.0001	45.1667	LTFRHSVVV	LDDRNTFRHSVVV	0	85	LDDRNTFRV	LDDRNTFRHSVVV	0	70	0	0
2	DDRNTFRHSVVVP	p.Tyr220Cys	DTFRHSVVV	DDRNTFRHSVVV	0	95	DDRNTFVVP	DDRNTFRHSVVVP	0	100	DFRHSVVVP	DDRNTFRHSVVVP	0	90	0	0
3	DRNTFRHSVVVPC	p.Tyr220Cys	DRHSVVVPC	DRNTFRHSVVVPC	0	95	DRNSVVVPC	DRNTFRHSVVVPC	0	100	DRNTFRHSC	DRNTFRHSVVVPC	0	90	0	0
4	RNTFRHSVVVPCE	p.Tyr220Cys	RTFRHSVVV	RNTFRHSVVV	0	95	RNTFRVPCE	RNTFRHSVVVPCE	0	85	RHSVVVPCE	RNTFRHSVVVPCE	0	90	0	0
5	NTFRHSVVVPCEP	p.Tyr220Cys	NTFRHSVEP	NTFRHSVVVPCEP	0	71.25	NTFRHSVVP	NTFRHSVVVPCEP	0	75	NTFRHSVVP	NTFRHSVVVPCEP	0	90	0	0
6	TFRHSVVVPCEPP	p.Tyr220Cys	TVVVPCEPP	TFRHSVVVPCEPP	0	76.6667	TFRHSVVPP	TFRHSVVVPCEPP	0	90	TFRHSVVVP	TFRHSVVVPCEPP	0	70	0	0
7	FRHSVVVPCEPPE	p.Tyr220Cys	FVVPCEPPE	FRHSVVVPCEPPE	0	90	FVVPCEPPE	FRHSVVVPCEPPE	0	90	FRHSVVVPC	FRHSVVVPC	0	100	0	0
8	RHSVVVPCEPPEV	p.Tyr220Cys	RVPCEPPEV	RHSVVVPCEPPEV	0.0006	21.8158	RVPCEPPEV	RHSVVVPCEPPEV	0	85	RHSVVPPEV	RHSVVVPCEPPEV	0	38.3333	0.0002	0
9	HSVVVPCEPPEVG	p.Tyr220Cys	HSVEPPEVG	HSVVVPCEPPEVG	0	85	HPCEPPEVG	HSVVVPCEPPEVG	0	90	HPCEPPEVG	HSVVVPCEPPEVG	0	90	0	0
10	SVVVPCEPPEVGS	p.Tyr220Cys	SVVPPEVGS	SVVVPCEPPEVGS	0.0001	38.7	SVVPPEVGS	SVVVPCEPPEVGS	0	51.25	SVEPPEVGS	SVVVPCEPPEVGS	0	90	0	0
11	VVVPCEPPEVGSD	p.Tyr220Cys	VVVPEPPEV	VVVPCEPPEV	0	80	VVVPPEVGS	VVVPCEPPEVGS	0	100	VVPPEVGSD	VVVPCEPPEVGSD	0	100	0	0
12	VVPCEPPEVGSDC	p.Tyr220Cys	VVPCEPPEC	VVPCEPPEVGSDC	0	71.25	VVPCEPPEC	VVPCEPPEVGSDC	0	90	VVPCEPPEC	VVPCEPPEVGSDC	0	80	0	0
13	VPCEPPEVGSDCT	p.Tyr220Cys	VPCEPPEVT	VPCEPPEVGSDCT	0	82.5	VPCEPPEVT	VPCEPPEVGSDCT	0	90	VPCEPPEVT	VPCEPPEVGSDCT	0	90	0	0
14	PCEPPEVGSDCTT	p.Tyr220Cys	PCEPPEVTT	PCEPPEVGSDCTT	0	95	PCEPPEVTT	PCEPPEVGSDCTT	0	100	PCEPPEVTT	PCEPPEVGSDCTT	0	100	0	0
15	CEPPEVGSDCTTI	p.Tyr220Cys	CEPPEVTTI	CEPPEVGSDCTTI	0	69.1667	CEPPEVTTI	CEPPEVGSDCTTI	0	90	CEPPEVTTI	CEPPEVGSDCTTI	0.0001	33.25	0	0
16	EPPEVGSDCTTIH	p.Tyr220Cys	EPPEVGTTI	EPPEVGSDCTTI	0	87.5	EPPEVTTIH	EPPEVGSDCTTIH	0	51.25	EPPEVGSTI	EPPEVGSDCTTI	0	70	0	0
17	PPEVGSDCTTIHY	p.Tyr220Cys	PPEVTTIHY	PPEVGSDCTTIHY	0	95	PPEVGTIHY	PPEVGSDCTTIHY	0	46	PPDCTTIHY	PPEVGSDCTTIHY	0	70	0	0
18	PEVGSDCTTIHYN	p.Tyr220Cys	PEVGSDIHY	PEVGSDCTTIHY	0	100	PSDCTTIHY	PEVGSDCTTIHY	0	100	PEVGTIHYN	PEVGSDCTTIHYN	0	100	0	0
0	YLDDRNTFRHSV	p.Tyr220Cys	YLDDRNHSV	YLDDRNTFRHSV	0.4655	0.4381	YLDDRNTFR	YLDDRNTFR	0	47	YLDDRNHSV	YLDDRNTFRHSV	0.0001	25.3333	0.1552	1
1	LDDRNTFRHSVV	p.Tyr220Cys	LDDRNTFRV	LDDRNTFRHSVV	0	72.5	LDDRNTFRV	LDDRNTFRHSVV	0	90	LDDRNTFRV	LDDRNTFRHSVV	0	60	0	0
2	DDRNTFRHSVVV	p.Tyr220Cys	DTFRHSVVV	DDRNTFRHSVVV	0.0001	48.2	DTFRHSVVV	DDRNTFRHSVVV	0	75	DTFRHSVVV	DDRNTFRHSVVV	0	65	0	0
3	DRNTFRHSVVVP	p.Tyr220Cys	DTFRHSVVV	DRNTFRHSVVV	0	87.5	DRNTFRHSP	DRNTFRHSVVVP	0	90	DFRHSVVVP	DRNTFRHSVVVP	0	67.5	0	0
4	RNTFRHSVVVPC	p.Tyr220Cys	RRHSVVVPC	RNTFRHSVVVPC	0	73.75	RNHSVVVPC	RNTFRHSVVVPC	0	70	RRHSVVVPC	RNTFRHSVVVPC	0	65	0	0
5	NTFRHSVVVPCE	p.Tyr220Cys	NTFRHSVVE	NTFRHSVVVPCE	0	85	NTFRHSVVE	NTFRHSVVVPCE	0	60	NHSVVVPCE	NTFRHSVVVPCE	0	90	0	0
6	TFRHSVVVPCEP	p.Tyr220Cys	TFRHSVVEP	TFRHSVVVPCEP	0	78.3333	TSVVVPCEP	TFRHSVVVPCEP	0	85	TFRHSVVEP	TFRHSVVVPCEP	0	55	0	0
7	FRHSVVVPCEPP	p.Tyr220Cys	FVVVPCEPP	FRHSVVVPCEPP	0	62.5	FRHSVVVPP	FRHSVVVPCEPP	0	90	FRHSPCEPP	FRHSVVVPCEPP	0	90	0	0
8	RHSVVVPCEPPE	p.Tyr220Cys	RVVPCEPPE	RHSVVVPCEPPE	0	87.5	RVVPCEPPE	RHSVVVPCEPPE	0	56.6667	RHSVVVPPE	RHSVVVPCEPPE	0	90	0	0
9	HSVVVPCEPPEV	p.Tyr220Cys	HVPCEPPEV	HSVVVPCEPPEV	0.0005	23.3091	HSVVVPPEV	HSVVVPCEPPEV	0	70	HSPCEPPEV	HSVVVPCEPPEV	0	56.6667	0.0002	0
10	SVVVPCEPPEVG	p.Tyr220Cys	SVVVPPPEV	SVVVPCEPPEV	0.0001	45.1667	SVVEPPEVG	SVVVPCEPPEVG	0	75	SPCEPPEVG	SVVVPCEPPEVG	0	90	0	0
11	VVVPCEPPEVGS	p.Tyr220Cys	VVVPPEVGS	VVVPCEPPEVGS	0.0001	36.0833	VVEPPEVGS	VVVPCEPPEVGS	0	52.5	VVVPPEVGS	VVVPCEPPEVGS	0	90	0.0001	0
12	VVPCEPPEVGSD	p.Tyr220Cys	VVPPPEVGS	VVPCEPPEVGS	0	80	VVPPPEVGS	VVPCEPPEVGS	0	100	VVPPEVGSD	VVPCEPPEVGSD	0	90	0	0
13	VPCEPPEVGSDC	p.Tyr220Cys	VPCEPPEVC	VPCEPPEVGSDC	0	72.5	VPCEPPEVC	VPCEPPEVGSDC	0	90	VPCEPPEVC	VPCEPPEVGSDC	0	70	0	0
14	PCEPPEVGSDCT	p.Tyr220Cys	PCEPPEVGT	PCEPPEVGSDCT	0	100	PCEPPEVGT	PCEPPEVGSDCT	0	100	PCEPPEVCT	PCEPPEVGSDCT	0	100	0	0
15	CEPPEVGSDCTT	p.Tyr220Cys	CEPPEVCTT	CEPPEVGSDCTT	0	90	CEPPEVCTT	CEPPEVGSDCTT	0	100	CEPPEVGTT	CEPPEVGSDCTT	0	90	0	0
16	EPPEVGSDCTTI	p.Tyr220Cys	EPPEVGTTI	EPPEVGSDCTTI	0.0001	51	EPPEVGTTI	EPPEVGSDCTTI	0	85	EPPEVGSTI	EPPEVGSDCTTI	0.0001	26.6	0	0
17	PPEVGSDCTTIH	p.Tyr220Cys	PPSDCTTIH	PPEVGSDCTTIH	0	100	PPEVGSTIH	PPEVGSDCTTIH	0	70	PPEVGSDTI	PPEVGSDCTTI	0	100	0	0
18	PEVGSDCTTIHY	p.Tyr220Cys	PEVGSDIHY	PEVGSDCTTIHY	0	87.5	PSDCTTIHY	PEVGSDCTTIHY	0	44.5	PEVGSTIHY	PEVGSDCTTIHY	0	58.3333	0	0
19	EVGSDCTTIHYN	p.Tyr220Cys	EVGSTTIHY	EVGSDCTTIHY	0	90	EVDCTTIHY	EVGSDCTTIHY	0	62.5	EVGSTTIHY	EVGSDCTTIHY	0	100	0	0
0	YLDDRNTFRHS	p.Tyr220Cys	YLDDTFRHS	YLDDRNTFRHS	0.0107	6.5287	YLDDRNTFR	YLDDRNTFR	0.0001	28.7143	YLDDRNTHS	YLDDRNTFRHS	0	38	0.0036	0
1	LDDRNTFRHSV	p.Tyr220Cys	LDDRNTHSV	LDDRNTFRHSV	0.0001	36.8333	LRNTFRHSV	LDDRNTFRHSV	0	60	LDDRNTHSV	LDDRNTFRHSV	0	34	0.0001	0
2	DDRNTFRHSVV	p.Tyr220Cys	DDRNTFSVV	DDRNTFRHSVV	0	78.3333	DDRNTFRVV	DDRNTFRHSVV	0	85	DDRNTFRHV	DDRNTFRHSVV	0	58.3333	0	0
3	DRNTFRHSVVV	p.Tyr220Cys	DTFRHSVVV	DRNTFRHSVVV	0.0002	32.6667	RTFRHSVVV	RNTFRHSVVV	0	56.6667	DRNTFRHSV	DRNTFRHSVVV	0.0001	32.4	0.0001	0
4	RNTFRHSVVVP	p.Tyr220Cys	RTFRHSVVV	RNTFRHSVVV	0.0001	44.8	RTFRHSVVV	RNTFRHSVVV	0	56.6667	RFRHSVVVP	RNTFRHSVVVP	0	42	0	0
5	NTFRHSVVVPC	p.Tyr220Cys	NTFSVVVPC	NTFRHSVVVPC	0.0001	37.9	NTFRHVVPC	NTFRHSVVVPC	0.0001	28	NRHSVVVPC	NTFRHSVVVPC	0	60	0.0001	0
6	TFRHSVVVPCE	p.Tyr220Cys	TFSVVVPCE	TFRHSVVVPCE	0	82.5	TFRHSVVVE	TFRHSVVVPCE	0	70	TFRHSVVVE	TFRHSVVVPCE	0	49	0	0
7	FRHSVVVPCEP	p.Tyr220Cys	FRHSVVVEP	FRHSVVVPCEP	0	66.6667	FRHSVVVEP	FRHSVVVPCEP	0	70	FRHSVVVEP	FRHSVVVPCEP	0	70	0	0
8	RHSVVVPCEPP	p.Tyr220Cys	RVVVPCEPP	RHSVVVPCEPP	0.0001	48.6	RVVVPCEPP	RHSVVVPCEPP	0	70	RHVVPCEPP	RHSVVVPCEPP	0	55	0	0
9	HSVVVPCEPPE	p.Tyr220Cys	HVVPCEPPE	HSVVVPCEPPE	0	78.3333	HSVVVPPPE	HSVVVPCEPPE	0	51.25	HSVVVPPPE	HSVVVPCEPPE	0	100	0	0
10	SVVVPCEPPEV	p.Tyr220Cys	SVVVPPPEV	SVVVPCEPPEV	0.021	4.6491	SVVVPPPEV	SVVVPCEPPEV	0.0001	25	SVPCEPPEV	SVVVPCEPPEV	0	41.5	0.0071	0
11	VVVPCEPPEVG	p.Tyr220Cys	VVVPEPPEV	VVVPCEPPEV	0.0014	15.5333	VVVPPPEVG	VVVPCEPPEVG	0	60	VVVPPPEVG	VVVPCEPPEVG	0	67.5	0.0005	0
12	VVPCEPPEVGS	p.Tyr220Cys	VVPPPEVGS	VVPCEPPEVGS	0.0003	26.7895	VVPPPEVGS	VVPCEPPEVGS	0	34.5	VVPPPEVGS	VVPCEPPEVGS	0	49	0.0001	0
13	VPCEPPEVGSD	p.Tyr220Cys	VPCEPPESD	VPCEPPEVGSD	0	87.5	VPCEPPESD	VPCEPPEVGSD	0	90	VEPPEVGSD	VPCEPPEVGSD	0	90	0	0
14	PCEPPEVGSDC	p.Tyr220Cys	PPPEVGSDC	PCEPPEVGSDC	0	90	PCEPPEVGC	PCEPPEVGSDC	0	90	PPPEVGSDC	PCEPPEVGSDC	0	80	0	0
15	CEPPEVGSDCT	p.Tyr220Cys	CEPPEVGST	CEPPEVGSDCT	0	87.5	CEPPGSDCT	CEPPEVGSDCT	0	90	CEPPEVGST	CEPPEVGSDCT	0	80	0	0
16	EPPEVGSDCTT	p.Tyr220Cys	EPPEVGSTT	EPPEVGSDCTT	0	64.375	EPPEVGSTT	EPPEVGSDCTT	0	70	EPPEVGSTT	EPPEVGSDCTT	0	58.3333	0	0
17	PPEVGSDCTTI	p.Tyr220Cys	PPEVGSTTI	PPEVGSDCTTI	0	73.75	PPEVGSTTI	PPEVGSDCTTI	0	90	PPESDCTTI	PPEVGSDCTTI	0	45.5	0	0
18	PEVGSDCTTIH	p.Tyr220Cys	EVSDCTTIH	EVGSDCTTIH	0	95	PEVGSTTIH	PEVGSDCTTIH	0	70	PEVGSTTIH	PEVGSDCTTIH	0	90	0	0
19	EVGSDCTTIHY	p.Tyr220Cys	EVGSTTIHY	EVGSDCTTIHY	0.0001	49.5	EVGSTTIHY	EVGSDCTTIHY	0.0017	9.54	EVGSTTIHY	EVGSDCTTIHY	0	42.5	0.0006	0
20	VGSDCTTIHYN	p.Tyr220Cys	VGSDTTIHY	VGSDCTTIHY	0	78.3333	VGSDTTIHY	VGSDCTTIHY	0	44	VGSDTTIHY	VGSDCTTIHY	0	70	0	0
0	YLDDRNTFRH	p.Tyr220Cys	YLDDNTFRH	YLDDRNTFRH	0.0238	4.376	YLDDNTFRH	YLDDRNTFRH	0.0032	7.7764	YLDDRTFRH	YLDDRNTFRH	0.0005	14.8222	0.0092	0
1	LDDRNTFRHS	p.Tyr220Cys	LDDNTFRHS	LDDRNTFRHS	0	90	LDDNTFRHS	LDDRNTFRHS	0	75	LDDRTFRHS	LDDRNTFRHS	0	90	0	0
2	DDRNTFRHSV	p.Tyr220Cys	DDRNTFHSV	DDRNTFRHSV	0	54.6667	DDNTFRHSV	DDRNTFRHSV	0	53.75	DRNTFRHSV	DDRNTFRHSV	0.0001	29.5714	0	0
3	DRNTFRHSVV	p.Tyr220Cys	DRNTFRHSV	DRNTFRHSVV	0	68.3333	DRNTFRHSV	DRNTFRHSVV	0	70	DRNTFRHSV	DRNTFRHSVV	0.0001	29.4286	0	0
4	RNTFRHSVVV	p.Tyr220Cys	RTFRHSVVV	RNTFRHSVVV	0.0037	10.5314	RTFRHSVVV	RNTFRHSVVV	0.0003	16.6774	RTFRHSVVV	RNTFRHSVVV	0.0001	27.9	0.0014	0
5	NTFRHSVVVP	p.Tyr220Cys	NTFHSVVVP	NTFRHSVVVP	0.0002	35.0769	NTFHSVVVP	NTFRHSVVVP	0	35.3333	NFRHSVVVP	NTFRHSVVVP	0	39.5	0.0001	0
6	TFRHSVVVPC	p.Tyr220Cys	TFRHSVVVC	TFRHSVVVPC	0.0001	38.2	TFRSVVVPC	TFRHSVVVPC	0	56.6667	TFRHSVVVC	TFRHSVVVPC	0.0001	31.8333	0.0001	0
7	FRHSVVVPCE	p.Tyr220Cys	FRHSVVVPE	FRHSVVVPCE	0	73.75	FRHSVVVPE	FRHSVVVPCE	0	56.6667	FHSVVVPCE	FRHSVVVPCE	0	67.5	0	0
8	RHSVVVPCEP	p.Tyr220Cys	RSVVVPCEP	RHSVVVPCEP	0	69.1667	RSVVVPCEP	RHSVVVPCEP	0	53.75	RHSVVVPEP	RHSVVVPCEP	0	48	0	0
9	HSVVVPCEPP	p.Tyr220Cys	HVVVPCEPP	HSVVVPCEPP	0.0001	44.2	HSVVVPEPP	HSVVVPCEPP	0	53.75	HSVVVPEPP	HSVVVPCEPP	0	90	0	0
10	SVVVPCEPPE	p.Tyr220Cys	SVVVPEPPE	SVVVPCEPPE	0.0001	49.75	SVVVPEPPE	SVVVPCEPPE	0.0001	24.0769	SVVVPEPPE	SVVVPCEPPE	0	90	0.0001	0
11	VVVPCEPPEV	p.Tyr220Cys	VVVPEPPEV	VVVPCEPPEV	0.1937	1.1709	VVVPEPPEV	VVVPCEPPEV	0.0001	25.5	VVVPEPPEV	VVVPCEPPEV	0.0001	23.75	0.0647	1
12	VVPCEPPEVG	p.Tyr220Cys	VVPCEPPEV	VVPCEPPEV	0.0003	29.72	VVCEPPEVG	VVPCEPPEVG	0	62.5	VVPEPPEVG	VVPCEPPEVG	0	45	0.0001	0
13	VPCEPPEVGS	p.Tyr220Cys	VPCEPPVGS	VPCEPPEVGS	0	57.2727	VPEPPEVGS	VPCEPPEVGS	0	45	VPCEPPEVS	VPCEPPEVGS	0	67.5	0	0
14	PCEPPEVGSD	p.Tyr220Cys	PCEPPEVSD	PCEPPEVGSD	0	100	PCEPPEVSD	PCEPPEVGSD	0	100	PEPPEVGSD	PCEPPEVGSD	0	100	0	0
15	CEPPEVGSDC	p.Tyr220Cys	CEPPEVGSC	CEPPEVGSDC	0	73.75	CEPPVGSDC	CEPPEVGSDC	0	90	CEPPEVGSC	CEPPEVGSDC	0	67.5	0	0
16	EPPEVGSDCT	p.Tyr220Cys	EPPEVGSCT	EPPEVGSDCT	0	69.1667	EPPEVGSCT	EPPEVGSDCT	0	85	EPPEGSDCT	EPPEVGSDCT	0	60	0	0
17	PPEVGSDCTT	p.Tyr220Cys	PPEVGSDTT	PPEVGSDCTT	0	95	PPEVGSCTT	PPEVGSDCTT	0	90	PPEVGSDTT	PPEVGSDCTT	0	90	0	0
18	PEVGSDCTTI	p.Tyr220Cys	PVGSDCTTI	PEVGSDCTTI	0	68.3333	PEVGSDTTI	PEVGSDCTTI	0	90	PEVGSCTTI	PEVGSDCTTI	0	36.3333	0	0
19	EVGSDCTTIH	p.Tyr220Cys	EVSDCTTIH	EVGSDCTTIH	0	68.3333	EVSDCTTIH	EVGSDCTTIH	0.0001	22.6111	EVGSDCTTH	EVGSDCTTIH	0	80	0.0001	0
20	VGSDCTTIHY	p.Tyr220Cys	VGSDTTIHY	VGSDCTTIHY	0.0001	36.25	VGSDTTIHY	VGSDCTTIHY	0.0037	7.3783	VGSDTTIHY	VGSDCTTIHY	0.0001	26.4	0.0013	0
21	GSDCTTIHYN	p.Tyr220Cys	GSDTTIHYN	GSDCTTIHYN	0	85	GSDCTTIHY	GSDCTTIHY	0.0001	25.6	GSDTTIHYN	GSDCTTIHYN	0	80	0	0
0	YLDDRNTFR	p.Tyr220Cys	YLDDRNTFR	YLDDRNTFR	0.0814	2.1909	YLDDRNTFR	YLDDRNTFR	0.054	2.4995	YLDDRNTFR	YLDDRNTFR	0.0014	9.4369	0.0456	0
1	LDDRNTFRH	p.Tyr220Cys	LDDRNTFRH	LDDRNTFRH	0	75	LDDRNTFRH	LDDRNTFRH	0.0003	17.9	LDDRNTFRH	LDDRNTFRH	0	56.6667	0.0001	0
2	DDRNTFRHS	p.Tyr220Cys	DDRNTFRHS	DDRNTFRHS	0	90	DDRNTFRHS	DDRNTFRHS	0	65	DDRNTFRHS	DDRNTFRHS	0	80	0	0
3	DRNTFRHSV	p.Tyr220Cys	DRNTFRHSV	DRNTFRHSV	0.0005	24.25	DRNTFRHSV	DRNTFRHSV	0.0001	30.8333	DRNTFRHSV	DRNTFRHSV	0.0014	9.466	0.0006	0
4	RNTFRHSVV	p.Tyr220Cys	RNTFRHSVV	RNTFRHSVV	0.0001	46.2	RNTFRHSVV	RNTFRHSVV	0	37.6667	RNTFRHSVV	RNTFRHSVV	0.0001	23.5	0.0001	0
5	NTFRHSVVV	p.Tyr220Cys	NTFRHSVVV	NTFRHSVVV	0.031	3.8271	NTFRHSVVV	NTFRHSVVV	0.0012	10.9239	NTFRHSVVV	NTFRHSVVV	0.0006	13.7117	0.0109	0
6	TFRHSVVVP	p.Tyr220Cys	TFRHSVVVP	TFRHSVVVP	0.0001	37.3	TFRHSVVVP	TFRHSVVVP	0	35	TFRHSVVVP	TFRHSVVVP	0.0005	14.5222	0.0002	0
7	FRHSVVVPC	p.Tyr220Cys	FRHSVVVPC	FRHSVVVPC	0.0006	22.4923	FRHSVVVPC	FRHSVVVPC	0	52.5	FRHSVVVPC	FRHSVVVPC	0.0001	27.1	0.0002	0
8	RHSVVVPCE	p.Tyr220Cys	RHSVVVPCE	RHSVVVPCE	0	69.1667	RHSVVVPCE	RHSVVVPCE	0	37.3333	RHSVVVPCE	RHSVVVPCE	0.0001	27.6	0	0
9	HSVVVPCEP	p.Tyr220Cys	HSVVVPCEP	HSVVVPCEP	0.0001	45.3333	HSVVVPCEP	HSVVVPCEP	0.0001	25.4	HSVVVPCEP	HSVVVPCEP	0	65	0.0001	0
10	SVVVPCEPP	p.Tyr220Cys	SVVVPCEPP	SVVVPCEPP	0.0008	19.3204	SVVVPCEPP	SVVVPCEPP	0.0001	29.1667	SVVVPCEPP	SVVVPCEPP	0	67.5	0.0003	0
11	VVVPCEPPE	p.Tyr220Cys	VVVPCEPPE	VVVPCEPPE	0.0001	36.5	VVVPCEPPE	VVVPCEPPE	0.0002	18.7632	VVVPCEPPE	VVVPCEPPE	0	70	0.0001	0
12	VVPCEPPEV	p.Tyr220Cys	VVPCEPPEV	VVPCEPPEV	0.3042	0.751	VVPCEPPEV	VVPCEPPEV	0.0001	26.5	VVPCEPPEV	VVPCEPPEV	0.0025	7.5878	0.1022	1
13	VPCEPPEVG	p.Tyr220Cys	VPCEPPEVG	VPCEPPEVG	0	61.875	VPCEPPEVG	VPCEPPEVG	0	51.25	VPCEPPEVG	VPCEPPEVG	0	53.75	0	0
14	PCEPPEVGS	p.Tyr220Cys	PCEPPEVGS	PCEPPEVGS	0	85	PCEPPEVGS	PCEPPEVGS	0	85	PCEPPEVGS	PCEPPEVGS	0	100	0	0
15	CEPPEVGSD	p.Tyr220Cys	CEPPEVGSD	CEPPEVGSD	0	95	CEPPEVGSD	CEPPEVGSD	0	100	CEPPEVGSD	CEPPEVGSD	0	67.5	0	0
16	EPPEVGSDC	p.Tyr220Cys	EPPEVGSDC	EPPEVGSDC	0	54.6667	EPPEVGSDC	EPPEVGSDC	0	70	EPPEVGSDC	EPPEVGSDC	0	49	0	0
17	PPEVGSDCT	p.Tyr220Cys	PPEVGSDCT	PPEVGSDCT	0	95	PPEVGSDCT	PPEVGSDCT	0	90	PPEVGSDCT	PPEVGSDCT	0	90	0	0
18	PEVGSDCTT	p.Tyr220Cys	PEVGSDCTT	PEVGSDCTT	0	100	PEVGSDCTT	PEVGSDCTT	0	100	PEVGSDCTT	PEVGSDCTT	0	90	0	0
19	EVGSDCTTI	p.Tyr220Cys	EVGSDCTTI	EVGSDCTTI	0.0014	15.8267	EVGSDCTTI	EVGSDCTTI	0	43	EVGSDCTTI	EVGSDCTTI	0.0003	17.2667	0.0006	0
20	VGSDCTTIH	p.Tyr220Cys	VGSDCTTIH	VGSDCTTIH	0	59.5455	VGSDCTTIH	VGSDCTTIH	0.0006	13.9286	VGSDCTTIH	VGSDCTTIH	0	67.5	0.0002	0
21	GSDCTTIHY	p.Tyr220Cys	GSDCTTIHY	GSDCTTIHY	0.0004	26.0789	GSDCTTIHY	GSDCTTIHY	0.0268	3.4543	GSDCTTIHY	GSDCTTIHY	0.0002	22.6842	0.0091	0
22	SDCTTIHYN	p.Tyr220Cys	SDCTTIHYN	SDCTTIHYN	0	87.5	SDCTTIHYN	SDCTTIHYN	0	41.5	SDCTTIHYN	SDCTTIHYN	0	67.5	0	0
0	YLDDRNTF	p.Tyr220Cys	YLDDR-NTF	YLDDRNTF	0.0586	2.6746	YLDDR-NTF	YLDDRNTF	0.0001	26.9	#NAME?	YLDDRNTF	0.1643	0.8983	0.0743	1
1	LDDRNTFR	p.Tyr220Cys	#NAME?	LDDRNTFR	0.0002	35.2308	#NAME?	LDDRNTFR	0.0002	20.8	#NAME?	LDDRNTFR	0	50	0.0001	0
2	DDRNTFRH	p.Tyr220Cys	DD-RNTFRH	DDRNTFRH	0	95	DDR-NTFRH	DDRNTFRH	0	58.3333	D-DRNTFRH	DDRNTFRH	0	80	0	0
3	DRNTFRHS	p.Tyr220Cys	DRNTF-RHS	DRNTFRHS	0	95	DRNTFRHS-	DRNTFRHS	0	90	DRNTFRHS-	DRNTFRHS	0	60	0	0
4	RNTFRHSV	p.Tyr220Cys	RNT-FRHSV	RNTFRHSV	0.0001	47.25	RNT-FRHSV	RNTFRHSV	0	46	RNTF-RHSV	RNTFRHSV	0.0001	28.25	0.0001	0
5	NTFRHSVV	p.Tyr220Cys	NTFRHSV-V	NTFRHSVV	0.0004	26.3158	NTF-RHSVV	NTFRHSVV	0.0001	30.6667	NTF-RHSVV	NTFRHSVV	0	34	0.0002	0
6	TFRHSVVV	p.Tyr220Cys	#NAME?	TFRHSVVV	0.0001	36.25	TFRHSVVV-	TFRHSVVV	0	47	TFR-HSVVV	TFRHSVVV	0.0005	14.9778	0.0002	0
7	FRHSVVVP	p.Tyr220Cys	#NAME?	FRHSVVVP	0	75	FRHSVVVP-	FRHSVVVP	0	70	#NAME?	FRHSVVVP	0	60	0	0
8	RHSVVVPC	p.Tyr220Cys	R-HSVVVPC	RHSVVVPC	0	66.6667	RHS-VVVPC	RHSVVVPC	0	56.6667	RHSVVVP-C	RHSVVVPC	0	35.75	0	0
9	HSVVVPCE	p.Tyr220Cys	HSV-VVPCE	HSVVVPCE	0	73.75	HSV-VVPCE	HSVVVPCE	0	44.5	#NAME?	HSVVVPCE	0	90	0	0
10	SVVVPCEP	p.Tyr220Cys	SVV-VPCEP	SVVVPCEP	0.0001	48.8	SVV-VPCEP	SVVVPCEP	0	41.5	SVV-VPCEP	SVVVPCEP	0	90	0	0
11	VVVPCEPP	p.Tyr220Cys	VVV-PCEPP	VVVPCEPP	0	54.6667	VVVPCEPP-	VVVPCEPP	0	60	VVVP-CEPP	VVVPCEPP	0	90	0	0
12	VVPCEPPE	p.Tyr220Cys	VVPCEPPE-	VVPCEPPE	0	70	VVPCEPPE-	VVPCEPPE	0	67.5	VVPCEP-PE	VVPCEPPE	0	67.5	0	0
13	VPCEPPEV	p.Tyr220Cys	VPCE-PPEV	VPCEPPEV	0.0005	23.5818	VPCEPPEV-	VPCEPPEV	0	40.5	V-PCEPPEV	VPCEPPEV	0.0001	30	0.0002	0
14	PCEPPEVG	p.Tyr220Cys	#NAME?	PCEPPEVG	0	95	PCEPPEVG-	PCEPPEVG	0	90	#NAME?	PCEPPEVG	0	100	0	0
15	CEPPEVGS	p.Tyr220Cys	C-EPPEVGS	CEPPEVGS	0	90	C-EPPEVGS	CEPPEVGS	0	90	CEPPEVGS-	CEPPEVGS	0	80	0	0
16	EPPEVGSD	p.Tyr220Cys	EPPEVGSD-	EPPEVGSD	0	95	EPPEVGSD-	EPPEVGSD	0	90	EPPEVGSD-	EPPEVGSD	0	80	0	0
17	PPEVGSDC	p.Tyr220Cys	#NAME?	PPEVGSDC	0	95	#NAME?	PPEVGSDC	0	90	#NAME?	PPEVGSDC	0	90	0	0
18	PEVGSDCT	p.Tyr220Cys	#NAME?	PEVGSDCT	0	100	#NAME?	PEVGSDCT	0	100	PEVGSDCT-	PEVGSDCT	0	100	0	0
19	EVGSDCTT	p.Tyr220Cys	EVGSDCTT-	EVGSDCTT	0	85	EVGSDCTT-	EVGSDCTT	0	90	EVGSD-CTT	EVGSDCTT	0	90	0	0
20	VGSDCTTI	p.Tyr220Cys	VGSDC-TTI	VGSDCTTI	0.0001	49.25	VGSDCTTI-	VGSDCTTI	0	70	VGSD-CTTI	VGSDCTTI	0.0001	27.9	0	0
21	GSDCTTIH	p.Tyr220Cys	GSDCTTIH-	GSDCTTIH	0	85	GSD-CTTIH	GSDCTTIH	0.0003	18.2632	GSDCTTIH-	GSDCTTIH	0	100	0.0001	0
22	SDCTTIHY	p.Tyr220Cys	SDC-TTIHY	SDCTTIHY	0	64.375	SDC-TTIHY	SDCTTIHY	0.0005	14.1275	SDC-TTIHY	SDCTTIHY	0	35.25	0.0002	0
23	DCTTIHYN	p.Tyr220Cys	DCTTIHYN-	DCTTIHYN	0	95	DCTTIHYN-	DCTTIHYN	0	90	DCTTIHYN-	DCTTIHYN	0	100	0	0
0	VLAFDIETTKLPLK	p.Pro286Arg	VLAFDIETK	VLAFDIETTKLPLK	0.0001	49	VLATKLPLK	VLAFDIETTKLPLK	0.0014	10.1944	VLAFKLPLK	VLAFDIETTKLPLK	0	70	0.0005	0
1	LAFDIETTKLPLKF	p.Pro286Arg	LAFDIPLKF	LAFDIETTKLPLKF	0.0001	50	LAFDILPLK	LAFDIETTKLPLK	0	39	LAFDIPLKF	LAFDIETTKLPLKF	0.0004	15.9855	0.0002	0
2	AFDIETTKLPLKFR	p.Pro286Arg	AFDIETTKR	AFDIETTKLPLKFR	0	85	ATKLPLKFR	AFDIETTKLPLKFR	0.0003	16.7581	AFDKLPLKF	AFDIETTKLPLKF	0.0001	27.1	0.0001	0
3	FDIETTKLPLKFRD	p.Pro286Arg	FTKLPLKFR	FDIETTKLPLKFR	0	95	FTKLPLKFR	FDIETTKLPLKFR	0	85	FDIETPLKF	FDIETTKLPLKF	0	100	0	0
4	DIETTKLPLKFRDA	p.Pro286Arg	DLPLKFRDA	DIETTKLPLKFRDA	0	90	DIETTKLPA	DIETTKLPLKFRDA	0	100	DLPLKFRDA	DIETTKLPLKFRDA	0	100	0	0
5	IETTKLPLKFRDAE	p.Pro286Arg	IETTKLPLE	IETTKLPLKFRDAE	0	100	IPLKFRDAE	IETTKLPLKFRDAE	0	100	IETTKLPKF	IETTKLPLKF	0	100	0	0
6	ETTKLPLKFRDAET	p.Pro286Arg	ETTKLPAET	ETTKLPLKFRDAET	0	90	ETTKLPLKT	ETTKLPLKFRDAET	0	100	ELKFRDAET	ETTKLPLKFRDAET	0	100	0	0
7	TTKLPLKFRDAETD	p.Pro286Arg	TTKLPLKFR	TTKLPLKFR	0	95	TTKLPLKFR	TTKLPLKFR	0	100	TTKLPLETD	TTKLPLKFRDAETD	0	100	0	0
8	TKLPLKFRDAETDQ	p.Pro286Arg	TKLPLKFRQ	TKLPLKFRDAETDQ	0	100	TFRDAETDQ	TKLPLKFRDAETDQ	0	100	TFRDAETDQ	TKLPLKFRDAETDQ	0	100	0	0
9	KLPLKFRDAETDQI	p.Pro286Arg	KLPAETDQI	KLPLKFRDAETDQI	0.0003	27.9355	KLPLKFRQI	KLPLKFRDAETDQI	0	90	KLPLKFRQI	KLPLKFRDAETDQI	0.0001	27.5	0.0001	0
10	LPLKFRDAETDQIM	p.Pro286Arg	LPAETDQIM	LPLKFRDAETDQIM	0	82.5	LPAETDQIM	LPLKFRDAETDQIM	0	90	LPAETDQIM	LPLKFRDAETDQIM	0	67.5	0	0
11	PLKFRDAETDQIMM	p.Pro286Arg	PLKTDQIMM	PLKFRDAETDQIMM	0	90	PAETDQIMM	PLKFRDAETDQIMM	0	100	PLKFRQIMM	PLKFRDAETDQIMM	0	80	0	0
12	LKFRDAETDQIMMI	p.Pro286Arg	LKFDQIMMI	LKFRDAETDQIMMI	0	87.5	LKFDQIMMI	LKFRDAETDQIMMI	0	100	KFTDQIMMI	KFRDAETDQIMMI	0	67.5	0	0
13	KFRDAETDQIMMIS	p.Pro286Arg	KTDQIMMIS	KFRDAETDQIMMIS	0	90	KTDQIMMIS	KFRDAETDQIMMIS	0	85	KFRDQIMMI	KFRDAETDQIMMI	0	70	0	0
14	FRDAETDQIMMISY	p.Pro286Arg	FRDAETISY	FRDAETDQIMMISY	0	71.25	FRDAETISY	FRDAETDQIMMISY	0	60	FRDAETISY	FRDAETDQIMMISY	0.0001	28.875	0	0
15	RDAETDQIMMISYM	p.Pro286Arg	RQIMMISYM	RDAETDQIMMISYM	0	58.1818	RDAETISYM	RDAETDQIMMISYM	0	70	RQIMMISYM	RDAETDQIMMISYM	0	55	0	0
16	DAETDQIMMISYMI	p.Pro286Arg	DIMMISYMI	DAETDQIMMISYMI	0	87.5	DAETDQIMI	DAETDQIMMISYMI	0	100	DAETISYMI	DAETDQIMMISYMI	0	90	0	0
17	AETDQIMMISYMID	p.Pro286Arg	AIMMISYMI	AETDQIMMISYMI	0	95	AETDQIMSY	AETDQIMMISY	0	100	AETDQIYMI	AETDQIMMISYMI	0	100	0	0
0	VLAFDIETTKLPL	p.Pro286Arg	VLAFDIETL	VLAFDIETTKLPL	0.0065	8.1692	VLFDIETTK	VLAFDIETTK	0	49	AFDIETTKL	AFDIETTKLPL	0	43	0.0022	0
1	LAFDIETTKLPLK	p.Pro286Arg	LAFDIETTK	LAFDIETTKLPLK	0.0001	40.25	LAFDILPLK	LAFDIETTKLPLK	0.0256	3.5224	LAFDKLPLK	LAFDIETTKLPLK	0	55	0.0086	0
2	AFDIETTKLPLKF	p.Pro286Arg	AFDKLPLKF	AFDIETTKLPLKF	0	52.3333	ATTKLPLKF	AFDIETTKLPLKF	0.0001	24.9231	AFDKLPLKF	AFDIETTKLPLKF	0.0435	1.9759	0.0146	1
3	FDIETTKLPLKFR	p.Pro286Arg	FDIEPLKFR	FDIETTKLPLKFR	0	72.5	FTKLPLKFR	FDIETTKLPLKFR	0.0002	19.8387	FDIETPLKF	FDIETTKLPLKF	0	60	0.0001	0
4	DIETTKLPLKFRD	p.Pro286Arg	DIETPLKFR	DIETTKLPLKFR	0	100	DTKLPLKFR	DIETTKLPLKFR	0	90	DIKLPLKFR	DIETTKLPLKFR	0	100	0	0
5	IETTKLPLKFRDA	p.Pro286Arg	ILPLKFRDA	IETTKLPLKFRDA	0	71.25	ITKLPLKFR	IETTKLPLKFR	0	90	ILPLKFRDA	IETTKLPLKFRDA	0	70	0	0
6	ETTKLPLKFRDAE	p.Pro286Arg	ETTKLPLAE	ETTKLPLKFRDAE	0	95	ETTKLPLAE	ETTKLPLKFRDAE	0	85	ETTKLPLKF	ETTKLPLKF	0	100	0	0
7	TTKLPLKFRDAET	p.Pro286Arg	TTKLPLAET	TTKLPLKFRDAET	0	72.5	TTKLPLKET	TTKLPLKFRDAET	0	70	TTKLPLKFT	TTKLPLKFRDAET	0	100	0	0
8	TKLPLKFRDAETD	p.Pro286Arg	TLKFRDAET	TKLPLKFRDAET	0	100	TKLPLKFTD	TKLPLKFRDAETD	0	100	TKLPLKETD	TKLPLKFRDAETD	0	100	0	0
9	KLPLKFRDAETDQ	p.Pro286Arg	KLPDAETDQ	KLPLKFRDAETDQ	0	75	KFRDAETDQ	KLPLKFRDAETDQ	0	85	KLPLKFRDQ	KLPLKFRDAETDQ	0	90	0	0
10	LPLKFRDAETDQI	p.Pro286Arg	LPDAETDQI	LPLKFRDAETDQI	0	64.375	LPDAETDQI	LPLKFRDAETDQI	0	90	LRDAETDQI	LPLKFRDAETDQI	0	48	0	0
11	PLKFRDAETDQIM	p.Pro286Arg	PLAETDQIM	PLKFRDAETDQIM	0	65.8333	PDAETDQIM	PLKFRDAETDQIM	0	100	KFAETDQIM	KFRDAETDQIM	0	58.3333	0	0
12	LKFRDAETDQIMM	p.Pro286Arg	LAETDQIMM	LKFRDAETDQIMM	0	75	LAETDQIMM	LKFRDAETDQIMM	0	90	KFRDAQIMM	KFRDAETDQIMM	0	53.75	0	0
13	KFRDAETDQIMMI	p.Pro286Arg	KFTDQIMMI	KFRDAETDQIMMI	0.0001	40.125	KFTDQIMMI	KFRDAETDQIMMI	0	75	KFTDQIMMI	KFRDAETDQIMMI	0.0009	11.5489	0.0003	0
14	FRDAETDQIMMIS	p.Pro286Arg	FTDQIMMIS	FRDAETDQIMMIS	0	80	FTDQIMMIS	FRDAETDQIMMIS	0	90	FRDTDQIMM	FRDAETDQIMM	0	70	0	0
15	RDAETDQIMMISY	p.Pro286Arg	RDAETDISY	RDAETDQIMMISY	0	67.5	RDAETMISY	RDAETDQIMMISY	0.0001	26.7	RDAETMISY	RDAETDQIMMISY	0	43.5	0	0
16	DAETDQIMMISYM	p.Pro286Arg	DAETDQIYM	DAETDQIMMISYM	0	76.6667	DAETDQIYM	DAETDQIMMISYM	0	85	DAETDQSYM	DAETDQIMMISYM	0	67.5	0	0
17	AETDQIMMISYMI	p.Pro286Arg	AIMMISYMI	AETDQIMMISYMI	0.0001	43.2857	AETDISYMI	AETDQIMMISYMI	0	75	AETDQIYMI	AETDQIMMISYMI	0	45	0	0
18	ETDQIMMISYMID	p.Pro286Arg	ETDQISYMI	ETDQIMMISYMI	0	95	ETDQIMMSY	ETDQIMMISY	0	85	ETDQISYMI	ETDQIMMISYMI	0	100	0	0
0	VLAFDIETTKLP	p.Pro286Arg	VLIETTKLP	VLAFDIETTKLP	0.001	17.7161	VLFDIETTK	VLAFDIETTK	0.0001	22.6667	VFDIETTKL	VLAFDIETTKL	0	37	0.0004	0
1	LAFDIETTKLPL	p.Pro286Arg	LAFDIETTL	LAFDIETTKLPL	0.0015	15.2889	LAFDIETTK	LAFDIETTK	0	44	AFDIETTKL	AFDIETTKLPL	0.0001	29.8571	0.0005	0
2	AFDIETTKLPLK	p.Pro286Arg	AFDIETTLK	AFDIETTKLPLK	0	62.5	AFDIETTLK	AFDIETTKLPLK	0.0037	7.3856	AFDIETPLK	AFDIETTKLPLK	0.0001	24.7857	0.0013	0
3	FDIETTKLPLKF	p.Pro286Arg	FDIETPLKF	FDIETTKLPLKF	0.0001	50	FTTKLPLKF	FDIETTKLPLKF	0	36	FDIETPLKF	FDIETTKLPLKF	0.0021	8.1338	0.0007	0
4	DIETTKLPLKFR	p.Pro286Arg	DIETPLKFR	DIETTKLPLKFR	0	80	DTKLPLKFR	DIETTKLPLKFR	0.0001	27	DTKLPLKFR	DIETTKLPLKFR	0	65	0	0
5	IETTKLPLKFRD	p.Pro286Arg	ITKLPLKFR	IETTKLPLKFR	0	95	ITKLPLKFR	IETTKLPLKFR	0	62.5	IETTKPLKF	IETTKLPLKF	0	58.3333	0	0
6	ETTKLPLKFRDA	p.Pro286Arg	ETTKLPLKA	ETTKLPLKFRDA	0	63.125	ETTKLPLKA	ETTKLPLKFRDA	0	65	ETTKLPLKF	ETTKLPLKF	0	80	0	0
7	TTKLPLKFRDAE	p.Pro286Arg	TTKLPLKAE	TTKLPLKFRDAE	0	80	TTKLPLKFE	TTKLPLKFRDAE	0	45	TTKLPLKFR	TTKLPLKFR	0	90	0	0
8	TKLPLKFRDAET	p.Pro286Arg	KLPLKFAET	KLPLKFRDAET	0	70	TKLPLKFET	TKLPLKFRDAET	0	100	TKLPLKFRT	TKLPLKFRDAET	0	90	0	0
9	KLPLKFRDAETD	p.Pro286Arg	KLPLKFAET	KLPLKFRDAET	0	72.5	KLPLKFRTD	KLPLKFRDAETD	0	100	KLPRDAETD	KLPLKFRDAETD	0	60	0	0
10	LPLKFRDAETDQ	p.Pro286Arg	LFRDAETDQ	LPLKFRDAETDQ	0	100	LPLKFRDAQ	LPLKFRDAETDQ	0	85	LFRDAETDQ	LPLKFRDAETDQ	0	100	0	0
11	PLKFRDAETDQI	p.Pro286Arg	PLDAETDQI	PLKFRDAETDQI	0	68.3333	PLDAETDQI	PLKFRDAETDQI	0	100	PRDAETDQI	PLKFRDAETDQI	0	43.5	0	0
12	LKFRDAETDQIM	p.Pro286Arg	LKFETDQIM	LKFRDAETDQIM	0	71.25	LDAETDQIM	LKFRDAETDQIM	0	85	KFAETDQIM	KFRDAETDQIM	0	34.75	0	0
13	KFRDAETDQIMM	p.Pro286Arg	KFRDDQIMM	KFRDAETDQIMM	0.0001	48.4	KFRDDQIMM	KFRDAETDQIMM	0	51.25	KFRDAQIMM	KFRDAETDQIMM	0.0013	9.8235	0.0005	0
14	FRDAETDQIMMI	p.Pro286Arg	FRDDQIMMI	FRDAETDQIMMI	0.0002	30.5909	FRDDQIMMI	FRDAETDQIMMI	0	75	FRDDQIMMI	FRDAETDQIMMI	0.0002	21.9091	0.0001	0
15	RDAETDQIMMIS	p.Pro286Arg	RTDQIMMIS	RDAETDQIMMIS	0	76.6667	RTDQIMMIS	RDAETDQIMMIS	0	51.25	RETDQIMMI	RDAETDQIMMI	0	80	0	0
16	DAETDQIMMISY	p.Pro286Arg	DAETDMISY	DAETDQIMMISY	0	85	DAETDQISY	DAETDQIMMISY	0	38	AETDQIISY	AETDQIMMISY	0	70	0	0
17	AETDQIMMISYM	p.Pro286Arg	AETDQIMYM	AETDQIMMISYM	0.0002	33.3125	AETDQIMYM	AETDQIMMISYM	0	42	AETDQIMYM	AETDQIMMISYM	0	40	0.0001	0
18	ETDQIMMISYMI	p.Pro286Arg	ETDQIMMMI	ETDQIMMISYMI	0	53.6667	ETDQIMYMI	ETDQIMMISYMI	0	60	ETDQISYMI	ETDQIMMISYMI	0	49	0	0
19	TDQIMMISYMID	p.Pro286Arg	TIMMISYMI	TDQIMMISYMI	0	90	TDQIMMISY	TDQIMMISY	0	100	TDQIMYMID	TDQIMMISYMID	0	90	0	0
0	VLAFDIETTKL	p.Pro286Arg	VLAFDIETL	VLAFDIETTKL	0.1024	1.8514	VLFDIETTK	VLAFDIETTK	0.0038	7.3245	VFDIETTKL	VLAFDIETTKL	0.009	4.2275	0.0384	1
1	LAFDIETTKLP	p.Pro286Arg	LAFDETTKL	LAFDIETTKL	0.0004	25.2683	LAFDIETTK	LAFDIETTK	0.0001	22.7778	LFDIETTKL	LAFDIETTKL	0.0001	27.9	0.0002	0
2	AFDIETTKLPL	p.Pro286Arg	AFDIETTKL	AFDIETTKLPL	0.0014	15.8044	AFDTTKLPL	AFDIETTKLPL	0	39.5	AFDIETTKL	AFDIETTKLPL	0.0036	6.4372	0.0017	0
3	FDIETTKLPLK	p.Pro286Arg	FDIEKLPLK	FDIETTKLPLK	0.0001	39.8889	FDIETTPLK	FDIETTKLPLK	0.0041	7.109	FDIETTPLK	FDIETTKLPLK	0	55	0.0014	0
4	DIETTKLPLKF	p.Pro286Arg	DIETTPLKF	DIETTKLPLKF	0	53.6667	DTTKLPLKF	DIETTKLPLKF	0	33.5	DTTKLPLKF	DIETTKLPLKF	0.0016	8.9895	0.0006	0
5	IETTKLPLKFR	p.Pro286Arg	ITKLPLKFR	IETTKLPLKFR	0	61.875	ITKLPLKFR	IETTKLPLKFR	0.0016	9.736	ITTKLPLKF	IETTKLPLKF	0.0001	25	0.0006	0
6	ETTKLPLKFRD	p.Pro286Arg	ETTKLPLKR	ETTKLPLKFR	0	85	ETTKLPLFR	ETTKLPLKFR	0.0001	30	ETTKLPLKF	ETTKLPLKF	0	51.25	0	0
7	TTKLPLKFRDA	p.Pro286Arg	TLPLKFRDA	TTKLPLKFRDA	0.0002	32.8889	TTKLPLKFR	TTKLPLKFR	0.0001	28.1429	TLPLKFRDA	TTKLPLKFRDA	0	60	0.0001	0
8	TKLPLKFRDAE	p.Pro286Arg	TLPLKFRDA	TKLPLKFRDA	0	87.5	TPLKFRDAE	TKLPLKFRDAE	0	75	TKLPLKFRE	TKLPLKFRDAE	0	90	0	0
9	KLPLKFRDAET	p.Pro286Arg	KLPLKFAET	KLPLKFRDAET	0.001	17.529	KLPLKFRET	KLPLKFRDAET	0	85	KLPLKFAET	KLPLKFRDAET	0	51.25	0.0004	0
10	LPLKFRDAETD	p.Pro286Arg	LPFRDAETD	LPLKFRDAETD	0	95	LPFRDAETD	LPLKFRDAETD	0	100	LKFRDAETD	LPLKFRDAETD	0	100	0	0
11	PLKFRDAETDQ	p.Pro286Arg	PLRDAETDQ	PLKFRDAETDQ	0	95	PFRDAETDQ	PLKFRDAETDQ	0	90	PFRDAETDQ	PLKFRDAETDQ	0	100	0	0
12	LKFRDAETDQI	p.Pro286Arg	LKDAETDQI	LKFRDAETDQI	0.0001	47	LKFAETDQI	LKFRDAETDQI	0	75	KFRDATDQI	KFRDAETDQI	0.0002	21.2727	0.0001	0
13	KFRDAETDQIM	p.Pro286Arg	KFAETDQIM	KFRDAETDQIM	0.0003	26.7105	KFAETDQIM	KFRDAETDQIM	0	47	KFAETDQIM	KFRDAETDQIM	0.0065	4.9196	0.0023	0
14	FRDAETDQIMM	p.Pro286Arg	FRDADQIMM	FRDAETDQIMM	0.0014	15.7244	FRDTDQIMM	FRDAETDQIMM	0	58.3333	FRDAEQIMM	FRDAETDQIMM	0.0003	16.5818	0.0006	0
15	RDAETDQIMMI	p.Pro286Arg	RDAETIMMI	RDAETDQIMMI	0.0004	24.4167	RDADQIMMI	RDAETDQIMMI	0	42	RETDQIMMI	RDAETDQIMMI	0.0003	18.7632	0.0002	0
16	DAETDQIMMIS	p.Pro286Arg	DTDQIMMIS	DAETDQIMMIS	0	76.6667	DTDQIMMIS	DAETDQIMMIS	0	75	DETDQIMMI	DAETDQIMMI	0	80	0	0
17	AETDQIMMISY	p.Pro286Arg	AETDQIISY	AETDQIMMISY	0.0002	33.25	AETDQIMSY	AETDQIMMISY	0.0006	14.0588	AETDQIISY	AETDQIMMISY	0.0001	29.8571	0.0003	0
18	ETDQIMMISYM	p.Pro286Arg	ETDQIISYM	ETDQIMMISYM	0.0003	28.963	ETDQIISYM	ETDQIMMISYM	0.0001	23.1333	ETDQIISYM	ETDQIMMISYM	0.0001	32.6	0.0002	0
19	TDQIMMISYMI	p.Pro286Arg	TIMMISYMI	TDQIMMISYMI	0.0002	31.6	TIMMISYMI	TDQIMMISYMI	0	67.5	TDQIISYMI	TDQIMMISYMI	0	37	0.0001	0
20	DQIMMISYMID	p.Pro286Arg	DQMMISYMI	DQIMMISYMI	0	90	DQMISYMID	DQIMMISYMID	0	100	DQMMISYMI	DQIMMISYMI	0	90	0	0
0	VLAFDIETTK	p.Pro286Arg	VLFDIETTK	VLAFDIETTK	0.0091	7.0275	VLFDIETTK	VLAFDIETTK	0.4165	0.5098	VLFDIETTK	VLAFDIETTK	0.0001	27.5	0.1419	1
1	LAFDIETTKL	p.Pro286Arg	LAFDIETTL	LAFDIETTKL	0.0157	5.4031	LAFDIETTK	LAFDIETTK	0.0031	7.879	LFDIETTKL	LAFDIETTKL	0.0079	4.4668	0.0089	0
2	AFDIETTKLP	p.Pro286Arg	AFDETTKLP	AFDIETTKLP	0.0003	26.7105	AFDETTKLP	AFDIETTKLP	0	45	AFDIETTKL	AFDIETTKL	0.0004	16.1455	0.0002	0
3	FDIETTKLPL	p.Pro286Arg	FIETTKLPL	FDIETTKLPL	0.0016	14.9247	FDIETTLPL	FDIETTKLPL	0	42.5	FDIETTKLL	FDIETTKLPL	0.0001	26.8	0.0006	0
4	DIETTKLPLK	p.Pro286Arg	DIETTLPLK	DIETTKLPLK	0	54	DIETTKLLK	DIETTKLPLK	0.0097	5.2397	DITTKLPLK	DIETTKLPLK	0	56.6667	0.0032	0
5	IETTKLPLKF	p.Pro286Arg	ITTKLPLKF	IETTKLPLKF	0.0002	35.3846	ITTKLPLKF	IETTKLPLKF	0.0003	17.66	ITTKLPLKF	IETTKLPLKF	0.022	2.8327	0.0075	0
6	ETTKLPLKFR	p.Pro286Arg	ETTKLPLKR	ETTKLPLKFR	0	55.4545	ETTKLPLFR	ETTKLPLKFR	0.0135	4.5819	ETTKLPLKF	ETTKLPLKF	0.0001	22.8421	0.0046	0
7	TTKLPLKFRD	p.Pro286Arg	TTKLPLKFR	TTKLPLKFR	0	80	TTKLPLKFR	TTKLPLKFR	0.0006	13.8357	TTKLPLKFR	TTKLPLKFR	0	70	0.0002	0
8	TKLPLKFRDA	p.Pro286Arg	TLPLKFRDA	TKLPLKFRDA	0.0004	25.4878	TKLPLKFRA	TKLPLKFRDA	0	70	TLPLKFRDA	TKLPLKFRDA	0	50	0.0001	0
9	KLPLKFRDAE	p.Pro286Arg	KLLKFRDAE	KLPLKFRDAE	0.0001	39.8889	KLPLKFRAE	KLPLKFRDAE	0	49	KLPLKFDAE	KLPLKFRDAE	0	48	0	0
10	LPLKFRDAET	p.Pro286Arg	LLKFRDAET	LPLKFRDAET	0.0001	48.4	LPLFRDAET	LPLKFRDAET	0	85	LPLKRDAET	LPLKFRDAET	0	90	0	0
11	PLKFRDAETD	p.Pro286Arg	PLFRDAETD	PLKFRDAETD	0	90	PLFRDAETD	PLKFRDAETD	0	100	PLKFRAETD	PLKFRDAETD	0	90	0	0
12	LKFRDAETDQ	p.Pro286Arg	LKFRDAETQ	LKFRDAETDQ	0	90	LFRDAETDQ	LKFRDAETDQ	0	70	LFRDAETDQ	LKFRDAETDQ	0	80	0	0
13	KFRDAETDQI	p.Pro286Arg	KFDAETDQI	KFRDAETDQI	0.0005	22.5692	KFRDATDQI	KFRDAETDQI	0	42.5	KFRDATDQI	KFRDAETDQI	0.0088	4.272	0.0031	0
14	FRDAETDQIM	p.Pro286Arg	FRDETDQIM	FRDAETDQIM	0.0005	22.8154	FRDETDQIM	FRDAETDQIM	0	56.6667	FRDAETQIM	FRDAETDQIM	0.0006	13.4144	0.0004	0
15	RDAETDQIMM	p.Pro286Arg	RDAETQIMM	RDAETDQIMM	0.0004	26.2368	RDAETQIMM	RDAETDQIMM	0.0001	27.375	RDAETQIMM	RDAETDQIMM	0.0001	26.3	0.0002	0
16	DAETDQIMMI	p.Pro286Arg	DATDQIMMI	DAETDQIMMI	0.0002	31.25	DETDQIMMI	DAETDQIMMI	0	53.75	DETDQIMMI	DAETDQIMMI	0.0001	29.1429	0.0001	0
17	AETDQIMMIS	p.Pro286Arg	ATDQIMMIS	AETDQIMMIS	0	52	ATDQIMMIS	AETDQIMMIS	0.0001	24.8462	AETDQIMMI	AETDQIMMI	0	58.3333	0.0001	0
18	ETDQIMMISY	p.Pro286Arg	ETDQIMISY	ETDQIMMISY	0.0001	38.5	ETDQIMMSY	ETDQIMMISY	0.007	5.9022	ETDQIMISY	ETDQIMMISY	0	36.3333	0.0024	0
19	TDQIMMISYM	p.Pro286Arg	TQIMMISYM	TDQIMMISYM	0.0004	25.5122	TQIMMISYM	TDQIMMISYM	0	39.5	TQIMMISYM	TDQIMMISYM	0.0001	26.7	0.0002	0
20	DQIMMISYMI	p.Pro286Arg	DQMMISYMI	DQIMMISYMI	0.0002	32.8333	DIMMISYMI	DQIMMISYMI	0	85	DQMMISYMI	DQIMMISYMI	0.0002	22.0526	0.0001	0
21	QIMMISYMID	p.Pro286Arg	QIMMISYMI	QIMMISYMI	0.0001	48.2	QIMMISYMI	QIMMISYMI	0	90	QIMMISYMI	QIMMISYMI	0	80	0	0
0	VLAFDIETT	p.Pro286Arg	VLAFDIETT	VLAFDIETT	0.0902	2.0259	VLAFDIETT	VLAFDIETT	0	48	VLAFDIETT	VLAFDIETT	0	45	0.0301	0
1	LAFDIETTK	p.Pro286Arg	LAFDIETTK	LAFDIETTK	0.0018	14.2466	LAFDIETTK	LAFDIETTK	0.5114	0.3626	LAFDIETTK	LAFDIETTK	0.0002	20.7407	0.1711	1
2	AFDIETTKL	p.Pro286Arg	AFDIETTKL	AFDIETTKL	0.042	3.2381	AFDIETTKL	AFDIETTKL	0.0005	14.8725	AFDIETTKL	AFDIETTKL	0.0831	1.3972	0.0419	1
3	FDIETTKLP	p.Pro286Arg	FDIETTKLP	FDIETTKLP	0.0002	34.8571	FDIETTKLP	FDIETTKLP	0	47	FDIETTKLP	FDIETTKLP	0.0001	32.4	0.0001	0
4	DIETTKLPL	p.Pro286Arg	DIETTKLPL	DIETTKLPL	0.0007	20.908	DIETTKLPL	DIETTKLPL	0.0001	30.3333	DIETTKLPL	DIETTKLPL	0.0001	27.8	0.0003	0
5	IETTKLPLK	p.Pro286Arg	IETTKLPLK	IETTKLPLK	0.0001	41.8571	IETTKLPLK	IETTKLPLK	0.0106	5.0399	IETTKLPLK	IETTKLPLK	0.0001	27.4	0.0036	0
6	ETTKLPLKF	p.Pro286Arg	ETTKLPLKF	ETTKLPLKF	0.0009	18.2016	ETTKLPLKF	ETTKLPLKF	0.0034	7.5737	ETTKLPLKF	ETTKLPLKF	0.1007	1.2495	0.035	1
7	TTKLPLKFR	p.Pro286Arg	TTKLPLKFR	TTKLPLKFR	0.0002	31.4	TTKLPLKFR	TTKLPLKFR	0.1836	1.1683	TTKLPLKFR	TTKLPLKFR	0.0001	25.3333	0.0613	1
8	TKLPLKFRD	p.Pro286Arg	TKLPLKFRD	TKLPLKFRD	0	95	TKLPLKFRD	TKLPLKFRD	0	90	TKLPLKFRD	TKLPLKFRD	0	90	0	0
9	KLPLKFRDA	p.Pro286Arg	KLPLKFRDA	KLPLKFRDA	0.0164	5.2698	KLPLKFRDA	KLPLKFRDA	0	39.5	KLPLKFRDA	KLPLKFRDA	0.0002	20.7037	0.0056	0
10	LPLKFRDAE	p.Pro286Arg	LPLKFRDAE	LPLKFRDAE	0	87.5	LPLKFRDAE	LPLKFRDAE	0	44.5	LPLKFRDAE	LPLKFRDAE	0	90	0	0
11	PLKFRDAET	p.Pro286Arg	PLKFRDAET	PLKFRDAET	0.0001	49.5	PLKFRDAET	PLKFRDAET	0	100	PLKFRDAET	PLKFRDAET	0	80	0	0
12	LKFRDAETD	p.Pro286Arg	LKFRDAETD	LKFRDAETD	0	95	LKFRDAETD	LKFRDAETD	0	100	LKFRDAETD	LKFRDAETD	0	90	0	0
13	KFRDAETDQ	p.Pro286Arg	KFRDAETDQ	KFRDAETDQ	0	87.5	KFRDAETDQ	KFRDAETDQ	0.0001	29.5	KFRDAETDQ	KFRDAETDQ	0	42.5	0	0
14	FRDAETDQI	p.Pro286Arg	FRDAETDQI	FRDAETDQI	0.002	13.5871	FRDAETDQI	FRDAETDQI	0	49	FRDAETDQI	FRDAETDQI	0.0019	8.3726	0.0013	0
15	RDAETDQIM	p.Pro286Arg	RDAETDQIM	RDAETDQIM	0.0003	28.1481	RDAETDQIM	RDAETDQIM	0.0001	28.1429	RDAETDQIM	RDAETDQIM	0.0003	16.8182	0.0002	0
16	DAETDQIMM	p.Pro286Arg	DAETDQIMM	DAETDQIMM	0.0002	34.9286	DAETDQIMM	DAETDQIMM	0	35.6667	DAETDQIMM	DAETDQIMM	0	34.5	0.0001	0
17	AETDQIMMI	p.Pro286Arg	AETDQIMMI	AETDQIMMI	0.0085	7.2767	AETDQIMMI	AETDQIMMI	0.0003	18.1579	AETDQIMMI	AETDQIMMI	0.0012	10.3092	0.0033	0
18	ETDQIMMIS	p.Pro286Arg	ETDQIMMIS	ETDQIMMIS	0.0002	35.0769	ETDQIMMIS	ETDQIMMIS	0.0002	21.85	ETDQIMMIS	ETDQIMMIS	0	58.3333	0.0001	0
19	TDQIMMISY	p.Pro286Arg	TDQIMMISY	TDQIMMISY	0	60.625	TDQIMMISY	TDQIMMISY	0.0016	9.872	TDQIMMISY	TDQIMMISY	0.0002	22.4737	0.0006	0
20	DQIMMISYM	p.Pro286Arg	DQIMMISYM	DQIMMISYM	0.0016	14.7637	DQIMMISYM	DQIMMISYM	0.0001	30.1667	DQIMMISYM	DQIMMISYM	0.001	10.7595	0.0009	0
21	QIMMISYMI	p.Pro286Arg	QIMMISYMI	QIMMISYMI	0.0206	4.6953	QIMMISYMI	QIMMISYMI	0.0002	20.52	QIMMISYMI	QIMMISYMI	0.0019	8.4045	0.0076	0
22	IMMISYMID	p.Pro286Arg	IMMISYMID	IMMISYMID	0	54.3333	IMMISYMID	IMMISYMID	0	90	IMMISYMID	IMMISYMID	0	46	0	0
0	VLAFDIET	p.Pro286Arg	VLA-FDIET	VLAFDIET	0.001	17.5161	VLA-FDIET	VLAFDIET	0	70	VLAFDIET-	VLAFDIET	0	80	0.0004	0
1	LAFDIETT	p.Pro286Arg	LAFD-IETT	LAFDIETT	0.0002	31.05	LAFDIETT-	LAFDIETT	0	52.5	LAFDI-ETT	LAFDIETT	0	70	0.0001	0
2	AFDIETTK	p.Pro286Arg	A-FDIETTK	AFDIETTK	0.0001	38.7	A-FDIETTK	AFDIETTK	0.0055	6.4148	AF-DIETTK	AFDIETTK	0.0001	24.7857	0.0019	0
3	FDIETTKL	p.Pro286Arg	FDIE-TTKL	FDIETTKL	0.001	17.8387	FDI-ETTKL	FDIETTKL	0	53.75	#NAME?	FDIETTKL	0.0007	12.7708	0.0006	0
4	DIETTKLP	p.Pro286Arg	DI-ETTKLP	DIETTKLP	0	73.75	DIETTKLP-	DIETTKLP	0	75	D-IETTKLP	DIETTKLP	0	80	0	0
5	IETTKLPL	p.Pro286Arg	IETTKLP-L	IETTKLPL	0.0001	47.25	IET-TKLPL	IETTKLPL	0	62.5	IETTKLP-L	IETTKLPL	0.0001	24.1429	0.0001	0
6	ETTKLPLK	p.Pro286Arg	ETT-KLPLK	ETTKLPLK	0	65	ET-TKLPLK	ETTKLPLK	0.0062	6.1678	ET-TKLPLK	ETTKLPLK	0	49	0.0021	0
7	TTKLPLKF	p.Pro286Arg	TT-KLPLKF	TTKLPLKF	0.0001	39.2222	TTK-LPLKF	TTKLPLKF	0.0005	14.7059	TT-KLPLKF	TTKLPLKF	0.0135	3.5316	0.0047	0
8	TKLPLKFR	p.Pro286Arg	#NAME?	TKLPLKFR	0	72.5	#NAME?	TKLPLKFR	0.0002	20.76	TKLPLK-FR	TKLPLKFR	0	46	0.0001	0
9	KLPLKFRD	p.Pro286Arg	KLPLKFRD-	KLPLKFRD	0	76.6667	KLPLKFRD-	KLPLKFRD	0	85	KLPLK-FRD	KLPLKFRD	0	41.5	0	0
10	LPLKFRDA	p.Pro286Arg	#NAME?	LPLKFRDA	0	63.75	LPLKFRDA-	LPLKFRDA	0	75	#NAME?	LPLKFRDA	0	70	0	0
11	PLKFRDAE	p.Pro286Arg	PLKFRDAE-	PLKFRDAE	0	90	#NAME?	PLKFRDAE	0	100	PLKFRDAE-	PLKFRDAE	0	90	0	0
12	LKFRDAET	p.Pro286Arg	#NAME?	LKFRDAET	0	87.5	LKF-RDAET	LKFRDAET	0	90	LKF-RDAET	LKFRDAET	0	90	0	0
13	KFRDAETD	p.Pro286Arg	KFRDA-ETD	KFRDAETD	0	95	KFRDAETD-	KFRDAETD	0	85	KFRDA-ETD	KFRDAETD	0	65	0	0
14	FRDAETDQ	p.Pro286Arg	FRDAETDQ-	FRDAETDQ	0	85	FRDAETDQ-	FRDAETDQ	0	90	FRDAETDQ-	FRDAETDQ	0	70	0	0
15	RDAETDQI	p.Pro286Arg	RDAE-TDQI	RDAETDQI	0.0001	48.8	RDA-ETDQI	RDAETDQI	0	70	RDA-ETDQI	RDAETDQI	0.0001	29.7143	0	0
16	DAETDQIM	p.Pro286Arg	DAETDQI-M	DAETDQIM	0	72.5	DAETDQI-M	DAETDQIM	0	70	#NAME?	DAETDQIM	0	55	0	0
17	AETDQIMM	p.Pro286Arg	AETDQIM-M	AETDQIMM	0.0001	48	AET-DQIMM	AETDQIMM	0	42	AETD-QIMM	AETDQIMM	0	34.25	0	0
18	ETDQIMMI	p.Pro286Arg	ETD-QIMMI	ETDQIMMI	0.0005	23.1091	ETD-QIMMI	ETDQIMMI	0	38	ETD-QIMMI	ETDQIMMI	0.0001	23.4375	0.0002	0
19	TDQIMMIS	p.Pro286Arg	#NAME?	TDQIMMIS	0	87.5	#NAME?	TDQIMMIS	0	75	TDQ-IMMIS	TDQIMMIS	0	80	0	0
20	DQIMMISY	p.Pro286Arg	DQI-MMISY	DQIMMISY	0	52	DQI-MMISY	DQIMMISY	0.0001	23.7333	DQIMMI-SY	DQIMMISY	0.0001	30.6667	0.0001	0
21	QIMMISYM	p.Pro286Arg	QIM-MISYM	QIMMISYM	0.0004	25.7073	QIM-MISYM	QIMMISYM	0.0001	30	QIM-MISYM	QIMMISYM	0	43.5	0.0002	0
22	IMMISYMI	p.Pro286Arg	IMM-ISYMI	IMMISYMI	0.0103	6.6558	IMM-ISYMI	IMMISYMI	0	56.6667	IMMISY-MI	IMMISYMI	0.0017	8.7899	0.004	0
23	MMISYMID	p.Pro286Arg	MMISYMID-	MMISYMID	0	62.5	MMISYMID-	MMISYMID	0	90	MMI-SYMID	MMISYMID	0	90	0	0
0	APSSAPRDVQARML	p.Ser431Leu	APSSAPRML	APSSAPRDVQARML	0	76.6667	APSSAPQAR	APSSAPRDVQAR	0	67.5	ARDVQARML	APSSAPRDVQARML	0	52.5	0	0
1	PSSAPRDVQARMLS	p.Ser431Leu	PSSAPARML	PSSAPRDVQARML	0	100	SSAPRRMLS	SSAPRDVQARMLS	0	100	PSDVQARML	PSSAPRDVQARML	0	100	0	0
2	SSAPRDVQARMLSL	p.Ser431Leu	SSAPRDVQL	SSAPRDVQARMLSL	0.0001	43.5714	SSAPRMLSL	SSAPRDVQARMLSL	0	42.5	SSAPRDLSL	SSAPRDVQARMLSL	0	39.5	0	0
3	SAPRDVQARMLSLT	p.Ser431Leu	SAPRDVQLT	SAPRDVQARMLSLT	0	85	SAPRMLSLT	SAPRDVQARMLSLT	0	90	SAPRRMLSL	SAPRDVQARMLSL	0	80	0	0
4	APRDVQARMLSLTT	p.Ser431Leu	APRDVSLTT	APRDVQARMLSLTT	0	85	APRDVSLTT	APRDVQARMLSLTT	0	85	APRDVQLTT	APRDVQARMLSLTT	0	90	0	0
5	PRDVQARMLSLTTI	p.Ser431Leu	VQMLSLTTI	VQARMLSLTTI	0	95	RRMLSLTTI	RDVQARMLSLTTI	0	100	PRDLSLTTI	PRDVQARMLSLTTI	0	60	0	0
6	RDVQARMLSLTTIL	p.Ser431Leu	RMLSLTTIL	RDVQARMLSLTTIL	0.001	17.6387	RDVQARMLL	RDVQARMLSLTTIL	0	85	RMLSLTTIL	RDVQARMLSLTTIL	0	48	0.0003	0
7	DVQARMLSLTTILV	p.Ser431Leu	DLSLTTILV	DVQARMLSLTTILV	0.0001	51	DVQATTILV	DVQARMLSLTTILV	0	100	DVQARTILV	DVQARMLSLTTILV	0	90	0	0
8	VQARMLSLTTILVQ	p.Ser431Leu	VLSLTTILV	VQARMLSLTTILV	0	75	VSLTTILVQ	VQARMLSLTTILVQ	0	70	VQARTTILV	VQARMLSLTTILV	0	100	0	0
9	QARMLSLTTILVQW	p.Ser431Leu	QLTTILVQW	QARMLSLTTILVQW	0	73.75	QATTILVQW	QARMLSLTTILVQW	0	75	QLTTILVQW	QARMLSLTTILVQW	0	37.6667	0	0
10	ARMLSLTTILVQWK	p.Ser431Leu	ARMLSLTTK	ARMLSLTTILVQWK	0	87.5	ATTILVQWK	ARMLSLTTILVQWK	0.0009	12.1067	ARMLSLTTW	ARMLSLTTILVQW	0	58.3333	0.0003	0
11	RMLSLTTILVQWKE	p.Ser431Leu	RMLSVQWKE	RMLSLTTILVQWKE	0	68.3333	RMLSLTTIK	RMLSLTTILVQWK	0	51.25	RMLSVQWKE	RMLSLTTILVQWKE	0	65	0	0
12	MLSLTTILVQWKEP	p.Ser431Leu	MLSLTTIEP	MLSLTTILVQWKEP	0.0001	50	MLSLTTILK	MLSLTTILVQWK	0	85	MLSTILVQW	MLSLTTILVQW	0	90	0	0
13	LSLTTILVQWKEPE	p.Ser431Leu	LLVQWKEPE	LSLTTILVQWKEPE	0	90	LSLTTILPE	LSLTTILVQWKEPE	0	90	LSLTTILQW	LSLTTILVQW	0	100	0	0
14	SLTTILVQWKEPEE	p.Ser431Leu	SLTTILVQE	SLTTILVQWKEPEE	0	63.75	SVQWKEPEE	SLTTILVQWKEPEE	0	90	SLQWKEPEE	SLTTILVQWKEPEE	0	90	0	0
15	LTTILVQWKEPEEP	p.Ser431Leu	LQWKEPEEP	LTTILVQWKEPEEP	0	76.6667	LTWKEPEEP	LTTILVQWKEPEEP	0	100	LQWKEPEEP	LTTILVQWKEPEEP	0	100	0	0
16	TTILVQWKEPEEPN	p.Ser431Leu	TTIEPEEPN	TTILVQWKEPEEPN	0	95	TTKEPEEPN	TTILVQWKEPEEPN	0	100	TWKEPEEPN	TTILVQWKEPEEPN	0	90	0	0
17	TILVQWKEPEEPNG	p.Ser431Leu	TILPEEPNG	TILVQWKEPEEPNG	0	100	TILPEEPNG	TILVQWKEPEEPNG	0	100	TILPEEPNG	TILVQWKEPEEPNG	0	100	0	0
0	APSSAPRDVQARM	p.Ser431Leu	APSDVQARM	APSSAPRDVQARM	0	59.5455	APSSAPQAR	APSSAPRDVQAR	0	39	APSDVQARM	APSSAPRDVQARM	0	49	0	0
1	PSSAPRDVQARML	p.Ser431Leu	SSAPRDVQL	SSAPRDVQARML	0	78.3333	SSAPRDVQL	SSAPRDVQARML	0	85	PRDVQARML	PSSAPRDVQARML	0	56.6667	0	0
2	SSAPRDVQARMLS	p.Ser431Leu	SSAPRDVQS	SSAPRDVQARMLS	0	71.25	SSAPARMLS	SSAPRDVQARMLS	0	44.5	SSAPRARML	SSAPRDVQARML	0	70	0	0
3	SAPRDVQARMLSL	p.Ser431Leu	SVQARMLSL	SAPRDVQARMLSL	0.0002	34.8571	SVQARMLSL	SAPRDVQARMLSL	0	49	SAPRDVQSL	SAPRDVQARMLSL	0.0001	25.5833	0.0001	0
4	APRDVQARMLSLT	p.Ser431Leu	APRDVLSLT	APRDVQARMLSLT	0	75	APRDVLSLT	APRDVQARMLSLT	0	75	APRDVQLSL	APRDVQARMLSL	0	90	0	0
5	PRDVQARMLSLTT	p.Ser431Leu	RARMLSLTT	RDVQARMLSLTT	0	100	RDVQARMTT	RDVQARMLSLTT	0	100	PRDVQALSL	PRDVQARMLSL	0	90	0	0
6	RDVQARMLSLTTI	p.Ser431Leu	RDVQALTTI	RDVQARMLSLTTI	0	52.6667	RRMLSLTTI	RDVQARMLSLTTI	0	70	RRMLSLTTI	RDVQARMLSLTTI	0.0001	31.8333	0	0
7	DVQARMLSLTTIL	p.Ser431Leu	DMLSLTTIL	DVQARMLSLTTIL	0.0001	47.5	DVLSLTTIL	DVQARMLSLTTIL	0	90	DMLSLTTIL	DVQARMLSLTTIL	0	58.3333	0	0
8	VQARMLSLTTILV	p.Ser431Leu	VLSLTTILV	VQARMLSLTTILV	0.0019	13.7534	VQARTTILV	VQARMLSLTTILV	0	85	VQARTTILV	VQARMLSLTTILV	0	58.3333	0.0006	0
9	QARMLSLTTILVQ	p.Ser431Leu	QLSLTTILV	QARMLSLTTILV	0	66.6667	QSLTTILVQ	QARMLSLTTILVQ	0	55	QRMLSLTTI	QARMLSLTTI	0	100	0	0
10	ARMLSLTTILVQW	p.Ser431Leu	ALTTILVQW	ARMLSLTTILVQW	0	52.3333	ARMLSLTQW	ARMLSLTTILVQW	0	40	ARMLSLTTW	ARMLSLTTILVQW	0.0007	12.6458	0.0003	0
11	RMLSLTTILVQWK	p.Ser431Leu	RMLSTTILV	RMLSLTTILV	0.0001	48	RMLSLTTIK	RMLSLTTILVQWK	0.0126	4.7296	RMLSLTTQW	RMLSLTTILVQW	0	35	0.0042	0
12	MLSLTTILVQWKE	p.Ser431Leu	MLSLTTILE	MLSLTTILVQWKE	0	60.625	MLSLTTILK	MLSLTTILVQWK	0	35.6667	MLSTILVQW	MLSLTTILVQW	0	67.5	0	0
13	LSLTTILVQWKEP	p.Ser431Leu	SLTTILVQP	SLTTILVQWKEP	0	80	LSLTTILVK	LSLTTILVQWK	0	62.5	LSLTTILQW	LSLTTILVQW	0	90	0	0
14	SLTTILVQWKEPE	p.Ser431Leu	SLTTILVQE	SLTTILVQWKEPE	0	55	SLTTILVQK	SLTTILVQWK	0	67.5	SLTTILVQW	SLTTILVQW	0	90	0	0
15	LTTILVQWKEPEE	p.Ser431Leu	LVQWKEPEE	LTTILVQWKEPEE	0	95	LVQWKEPEE	LTTILVQWKEPEE	0	90	LVQWKEPEE	LTTILVQWKEPEE	0	100	0	0
16	TTILVQWKEPEEP	p.Ser431Leu	TQWKEPEEP	TTILVQWKEPEEP	0	52	TTILVQEEP	TTILVQWKEPEEP	0	67.5	TQWKEPEEP	TTILVQWKEPEEP	0	80	0	0
17	TILVQWKEPEEPN	p.Ser431Leu	TIWKEPEEP	TILVQWKEPEEP	0	90	TIKEPEEPN	TILVQWKEPEEPN	0	100	TWKEPEEPN	TILVQWKEPEEPN	0	90	0	0
18	ILVQWKEPEEPNG	p.Ser431Leu	ILVPEEPNG	ILVQWKEPEEPNG	0	82.5	ILVPEEPNG	ILVQWKEPEEPNG	0	100	ILVPEEPNG	ILVQWKEPEEPNG	0	100	0	0
0	APSSAPRDVQAR	p.Ser431Leu	AAPRDVQAR	APSSAPRDVQAR	0	61.875	APSSAPQAR	APSSAPRDVQAR	0.0011	11.3245	AAPRDVQAR	APSSAPRDVQAR	0	56.6667	0.0004	0
1	PSSAPRDVQARM	p.Ser431Leu	PSSDVQARM	PSSAPRDVQARM	0	73.75	PSSAPVQAR	PSSAPRDVQAR	0	60	PSSDVQARM	PSSAPRDVQARM	0	55	0	0
2	SSAPRDVQARML	p.Ser431Leu	SSAPRDVQL	SSAPRDVQARML	0.0003	27.9677	SSAPDVQAR	SSAPRDVQAR	0.0001	28.1429	SSAPRDVQL	SSAPRDVQARML	0.0001	26	0.0002	0
3	SAPRDVQARMLS	p.Ser431Leu	SAPRDVMLS	SAPRDVQARMLS	0	73.75	SAPQARMLS	SAPRDVQARMLS	0	67.5	SAPRDVQML	SAPRDVQARML	0	60	0	0
4	APRDVQARMLSL	p.Ser431Leu	AVQARMLSL	APRDVQARMLSL	0.0003	28.8889	AVQARMLSL	APRDVQARMLSL	0	36.5	APRDVQLSL	APRDVQARMLSL	0.0001	32.8	0.0001	0
5	PRDVQARMLSLT	p.Ser431Leu	PVQARMLSL	PRDVQARMLSL	0	95	RQARMLSLT	RDVQARMLSLT	0	100	PRDVQMLSL	PRDVQARMLSL	0	58.3333	0	0
6	RDVQARMLSLTT	p.Ser431Leu	RARMLSLTT	RDVQARMLSLTT	0	75	RDVQARLTT	RDVQARMLSLTT	0	70	RVQARMLSL	RDVQARMLSL	0	80	0	0
7	DVQARMLSLTTI	p.Ser431Leu	DVMLSLTTI	DVQARMLSLTTI	0.0001	41.7143	DVMLSLTTI	DVQARMLSLTTI	0	85	DRMLSLTTI	DVQARMLSLTTI	0.0001	25.9167	0.0001	0
8	VQARMLSLTTIL	p.Ser431Leu	VMLSLTTIL	VQARMLSLTTIL	0.0033	11.0115	VQASLTTIL	VQARMLSLTTIL	0	70	VQLSLTTIL	VQARMLSLTTIL	0.0001	25.9167	0.0011	0
9	QARMLSLTTILV	p.Ser431Leu	QLSLTTILV	QARMLSLTTILV	0.0023	12.7742	QASLTTILV	QARMLSLTTILV	0	75	QLSLTTILV	QARMLSLTTILV	0	65	0.0008	0
10	ARMLSLTTILVQ	p.Ser431Leu	ALSLTTILV	ARMLSLTTILV	0.0001	37.8	ASLTTILVQ	ARMLSLTTILVQ	0.0001	25.4	ARMLSLTTL	ARMLSLTTIL	0	70	0.0001	0
11	RMLSLTTILVQW	p.Ser431Leu	RMLSLTTQW	RMLSLTTILVQW	0.0005	22.6615	RMLSLTVQW	RMLSLTTILVQW	0	34.5	RMLSLTTQW	RMLSLTTILVQW	0.0114	3.8134	0.004	0
12	MLSLTTILVQWK	p.Ser431Leu	MLSLTTILV	MLSLTTILV	0.0001	47	MLSLTTILK	MLSLTTILVQWK	0.0083	5.5276	MLSTILVQW	MLSLTTILVQW	0	41.5	0.0028	0
13	LSLTTILVQWKE	p.Ser431Leu	LSLTTILVE	LSLTTILVQWKE	0	82.5	LSLTTILVK	LSLTTILVQWK	0.0001	24	LSTTILVQW	LSLTTILVQW	0	70	0	0
14	SLTTILVQWKEP	p.Ser431Leu	SLTTILVQP	SLTTILVQWKEP	0.001	17.6	SLTTILVQK	SLTTILVQWK	0	36.5	SLTTILVQW	SLTTILVQW	0	80	0.0004	0
15	LTTILVQWKEPE	p.Ser431Leu	LLVQWKEPE	LTTILVQWKEPE	0	80	LTVQWKEPE	LTTILVQWKEPE	0	90	LLVQWKEPE	LTTILVQWKEPE	0	100	0	0
16	TTILVQWKEPEE	p.Ser431Leu	TTILVQPEE	TTILVQWKEPEE	0	78.3333	TTILVQPEE	TTILVQWKEPEE	0	52.5	TTILVQWEE	TTILVQWKEPEE	0	90	0	0
17	TILVQWKEPEEP	p.Ser431Leu	TIWKEPEEP	TILVQWKEPEEP	0.0002	34.5	TIWKEPEEP	TILVQWKEPEEP	0	85	TQWKEPEEP	TILVQWKEPEEP	0	70	0.0001	0
18	ILVQWKEPEEPN	p.Ser431Leu	ILWKEPEEP	ILVQWKEPEEP	0	63.125	ILKEPEEPN	ILVQWKEPEEPN	0	100	IWKEPEEPN	ILVQWKEPEEPN	0	80	0	0
19	LVQWKEPEEPNG	p.Ser431Leu	LVQPEEPNG	LVQWKEPEEPNG	0	90	LVQPEEPNG	LVQWKEPEEPNG	0	100	QWKEPEENG	QWKEPEEPNG	0	100	0	0
0	APSSAPRDVQA	p.Ser431Leu	ASAPRDVQA	APSSAPRDVQA	0.0004	25.5366	ASAPRDVQA	APSSAPRDVQA	0.0001	25.2	APSSAPVQA	APSSAPRDVQA	0	56.6667	0.0002	0
1	PSSAPRDVQAR	p.Ser431Leu	SSAPDVQAR	SSAPRDVQAR	0	61.25	SSAPDVQAR	SSAPRDVQAR	0.0025	8.4755	SSAPRVQAR	SSAPRDVQAR	0	58.3333	0.0008	0
2	SSAPRDVQARM	p.Ser431Leu	SSADVQARM	SSAPRDVQARM	0.0007	20.954	SSAPDVQAR	SSAPRDVQAR	0.0014	10.169	SSAPVQARM	SSAPRDVQARM	0.0003	18.2368	0.0008	0
3	SAPRDVQARML	p.Ser431Leu	SAPRDVQAL	SAPRDVQARML	0.0003	26.9211	SAPRDVQAR	SAPRDVQAR	0	43	SAPRDVQML	SAPRDVQARML	0.0006	13.2432	0.0003	0
4	APRDVQARMLS	p.Ser431Leu	APRDVQARL	APRDVQARML	0	64.375	APRDVQMLS	APRDVQARMLS	0	45	APDVQARML	APRDVQARML	0	56.6667	0	0
5	PRDVQARMLSL	p.Ser431Leu	RVQARMLSL	RDVQARMLSL	0.0001	50.3333	RVQARMLSL	RDVQARMLSL	0	67.5	PRDARMLSL	PRDVQARMLSL	0.0005	14.6111	0.0002	0
6	RDVQARMLSLT	p.Ser431Leu	RVQARMLSL	RDVQARMLSL	0.0001	47.25	RQARMLSLT	RDVQARMLSLT	0	56.6667	RVQARMLSL	RDVQARMLSL	0	55	0	0
7	DVQARMLSLTT	p.Ser431Leu	DVQALSLTT	DVQARMLSLTT	0	55.4545	DVQALSLTT	DVQARMLSLTT	0	85	DVQARSLTT	DVQARMLSLTT	0	70	0	0
8	VQARMLSLTTI	p.Ser431Leu	VQMLSLTTI	VQARMLSLTTI	0.0031	11.2607	VQMLSLTTI	VQARMLSLTTI	0	49	VQMLSLTTI	VQARMLSLTTI	0.0008	12.1667	0.0013	0
9	QARMLSLTTIL	p.Ser431Leu	QMLSLTTIL	QARMLSLTTIL	0.0108	6.4855	QARSLTTIL	QARMLSLTTIL	0	55	QMLSLTTIL	QARMLSLTTIL	0.0001	23.5625	0.0037	0
10	ARMLSLTTILV	p.Ser431Leu	ALSLTTILV	ARMLSLTTILV	0.0263	4.1629	ARMLSLTTV	ARMLSLTTILV	0	40.5	ARMLSTILV	ARMLSLTTILV	0.0001	26.8	0.0088	0
11	RMLSLTTILVQ	p.Ser431Leu	RMLSTTILV	RMLSLTTILV	0.0065	8.2123	RSLTTILVQ	RMLSLTTILVQ	0.0005	14.549	RMLSLTTIL	RMLSLTTIL	0	56.6667	0.0023	0
12	MLSLTTILVQW	p.Ser431Leu	MLSLTTILV	MLSLTTILV	0.0007	20.4138	MLSLTTVQW	MLSLTTILVQW	0	41.5	MLSLTTVQW	MLSLTTILVQW	0.0023	7.7564	0.001	0
13	LSLTTILVQWK	p.Ser431Leu	LSLTTILVK	LSLTTILVQWK	0	56.8182	LSLTTILVK	LSLTTILVQWK	0.0461	2.7194	LSTTILVQW	LSLTTILVQW	0	37.3333	0.0154	0
14	SLTTILVQWKE	p.Ser431Leu	SLTTILVQE	SLTTILVQWKE	0.0003	26.9737	SLTTILVQK	SLTTILVQWK	0.0015	10.1042	SLTTILVQW	SLTTILVQW	0	48	0.0006	0
15	LTTILVQWKEP	p.Ser431Leu	LTTILVQEP	LTTILVQWKEP	0	72.5	LTTILVQWK	LTTILVQWK	0	70	LTLVQWKEP	LTTILVQWKEP	0	100	0	0
16	TTILVQWKEPE	p.Ser431Leu	TLVQWKEPE	TTILVQWKEPE	0	57.2727	TTILVQWKE	TTILVQWKEPE	0	35.3333	TTILVQWKE	TTILVQWKEPE	0	90	0	0
17	TILVQWKEPEE	p.Ser431Leu	TILWKEPEE	TILVQWKEPEE	0	67.5	TVQWKEPEE	TILVQWKEPEE	0	62.5	TILWKEPEE	TILVQWKEPEE	0	90	0	0
18	ILVQWKEPEEP	p.Ser431Leu	ILWKEPEEP	ILVQWKEPEEP	0.0049	9.3073	IQWKEPEEP	ILVQWKEPEEP	0	85	IQWKEPEEP	ILVQWKEPEEP	0	53.75	0.0016	0
19	LVQWKEPEEPN	p.Ser431Leu	LVWKEPEEP	LVQWKEPEEP	0	70	LVKEPEEPN	LVQWKEPEEPN	0	85	LWKEPEEPN	LVQWKEPEEPN	0	67.5	0	0
20	VQWKEPEEPNG	p.Ser431Leu	VQWPEEPNG	VQWKEPEEPNG	0.0001	45.3333	VQWKEPPNG	VQWKEPEEPNG	0	75	VQWPEEPNG	VQWKEPEEPNG	0	55	0	0
0	APSSAPRDVQ	p.Ser431Leu	ASSAPRDVQ	APSSAPRDVQ	0	82.5	ASSAPRDVQ	APSSAPRDVQ	0.0005	14.3922	APSSPRDVQ	APSSAPRDVQ	0	90	0.0002	0
1	PSSAPRDVQA	p.Ser431Leu	PSSAPRVQA	PSSAPRDVQA	0.0001	44.8	SSAPRDVQA	SSAPRDVQA	0	46	PSAPRDVQA	PSSAPRDVQA	0	70	0	0
2	SSAPRDVQAR	p.Ser431Leu	SSAPDVQAR	SSAPRDVQAR	0.0003	29.36	SSAPRVQAR	SSAPRDVQAR	0.1842	1.1651	SSAPRVQAR	SSAPRDVQAR	0	33.75	0.0615	1
3	SAPRDVQARM	p.Ser431Leu	SAPDVQARM	SAPRDVQARM	0.0008	19.1068	SAPRDVQAR	SAPRDVQAR	0.0001	22.8889	SAPDVQARM	SAPRDVQARM	0.0007	12.875	0.0005	0
4	APRDVQARML	p.Ser431Leu	APRDVQAML	APRDVQARML	0.0003	26.6842	APRDVARML	APRDVQARML	0.0001	29	ARDVQARML	APRDVQARML	0.0003	18.6053	0.0002	0
5	PRDVQARMLS	p.Ser431Leu	PDVQARMLS	PRDVQARMLS	0	95	RDVQARMLS	RDVQARMLS	0	90	PRDVQARML	PRDVQARML	0	65	0	0
6	RDVQARMLSL	p.Ser431Leu	RVQARMLSL	RDVQARMLSL	0.0021	13.4182	RVQARMLSL	RDVQARMLSL	0.0003	17.34	RVQARMLSL	RDVQARMLSL	0.0004	15.6667	0.0009	0
7	DVQARMLSLT	p.Ser431Leu	DVQARMLST	DVQARMLSLT	0	58.6364	DVQARMLLT	DVQARMLSLT	0	85	DVQARMLSL	DVQARMLSL	0	65	0	0
8	VQARMLSLTT	p.Ser431Leu	VQAMLSLTT	VQARMLSLTT	0.0003	28.6296	VQARLSLTT	VQARMLSLTT	0	60	VQARLSLTT	VQARMLSLTT	0	58.3333	0.0001	0
9	QARMLSLTTI	p.Ser431Leu	QAMLSLTTI	QARMLSLTTI	0.0003	27.2903	QRMLSLTTI	QARMLSLTTI	0	44.5	QRMLSLTTI	QARMLSLTTI	0.0003	18.7368	0.0002	0
10	ARMLSLTTIL	p.Ser431Leu	AMLSLTTIL	ARMLSLTTIL	0.0381	3.4165	ARMLSLTTL	ARMLSLTTIL	0.0001	28.2857	ARMLSLTTL	ARMLSLTTIL	0.0008	12.1944	0.013	0
11	RMLSLTTILV	p.Ser431Leu	RMLSTTILV	RMLSLTTILV	0.1783	1.2477	RMLSTTILV	RMLSLTTILV	0.0001	24.3846	RMLSTTILV	RMLSLTTILV	0.0003	16.7636	0.0596	1
12	MLSLTTILVQ	p.Ser431Leu	MLSLTTILV	MLSLTTILV	0.0048	9.3463	MSLTTILVQ	MLSLTTILVQ	0.0004	15.9091	MLSLTTILQ	MLSLTTILVQ	0	70	0.0017	0
13	LSLTTILVQW	p.Ser431Leu	LLTTILVQW	LSLTTILVQW	0.0003	27.6452	LSLTTILQW	LSLTTILVQW	0.0001	26.3	LLTTILVQW	LSLTTILVQW	0.0015	9.2597	0.0006	0
14	SLTTILVQWK	p.Ser431Leu	SLTTILVQK	SLTTILVQWK	0.0007	20.1839	SLTTILVQK	SLTTILVQWK	0.3222	0.7209	SLTTILVQW	SLTTILVQW	0.0001	23.4375	0.1077	1
15	LTTILVQWKE	p.Ser431Leu	LTILVQWKE	LTTILVQWKE	0	70	LTTILVQWK	LTTILVQWK	0.0001	23.9333	LTILVQWKE	LTTILVQWKE	0	90	0	0
16	TTILVQWKEP	p.Ser431Leu	TTILVQWEP	TTILVQWKEP	0.0002	34.7143	TTILVQWKP	TTILVQWKEP	0.0001	29.1667	TTILVQWKP	TTILVQWKEP	0	65	0.0001	0
17	TILVQWKEPE	p.Ser431Leu	TLVQWKEPE	TILVQWKEPE	0.0001	45.8333	TILQWKEPE	TILVQWKEPE	0	56.6667	TLVQWKEPE	TILVQWKEPE	0	90	0	0
18	ILVQWKEPEE	p.Ser431Leu	ILVQKEPEE	ILVQWKEPEE	0.0005	23.8909	IVQWKEPEE	ILVQWKEPEE	0	49	ILQWKEPEE	ILVQWKEPEE	0	70	0.0002	0
19	LVQWKEPEEP	p.Ser431Leu	LVWKEPEEP	LVQWKEPEEP	0.0006	21.1579	LVWKEPEEP	LVQWKEPEEP	0	56.6667	LQWKEPEEP	LVQWKEPEEP	0	58.3333	0.0002	0
20	VQWKEPEEPN	p.Ser431Leu	VQWEPEEPN	VQWKEPEEPN	0	54.6667	VQWEPEEPN	VQWKEPEEPN	0	70	VWKEPEEPN	VQWKEPEEPN	0	41	0	0
21	QWKEPEEPNG	p.Ser431Leu	QWKEPEPNG	QWKEPEEPNG	0	82.5	QWKEPEPNG	QWKEPEEPNG	0	90	QWKEPEPNG	QWKEPEEPNG	0.0001	29.7143	0	0
0	APSSAPRDV	p.Ser431Leu	APSSAPRDV	APSSAPRDV	0.0003	27.871	APSSAPRDV	APSSAPRDV	0.0001	25.3	APSSAPRDV	APSSAPRDV	0	39	0.0001	0
1	PSSAPRDVQ	p.Ser431Leu	PSSAPRDVQ	PSSAPRDVQ	0	90	PSSAPRDVQ	PSSAPRDVQ	0.0001	29.3333	PSSAPRDVQ	PSSAPRDVQ	0	90	0	0
2	SSAPRDVQA	p.Ser431Leu	SSAPRDVQA	SSAPRDVQA	0.0054	8.8634	SSAPRDVQA	SSAPRDVQA	0.0019	9.2143	SSAPRDVQA	SSAPRDVQA	0.0001	32.6	0.0025	0
3	SAPRDVQAR	p.Ser431Leu	SAPRDVQAR	SAPRDVQAR	0.0001	36.5	SAPRDVQAR	SAPRDVQAR	0.0173	4.1699	SAPRDVQAR	SAPRDVQAR	0.0001	26.2	0.0059	0
4	APRDVQARM	p.Ser431Leu	APRDVQARM	APRDVQARM	0.0005	23.5091	APRDVQARM	APRDVQARM	0.0003	17.22	APRDVQARM	APRDVQARM	0.0003	17.4	0.0004	0
5	PRDVQARML	p.Ser431Leu	PRDVQARML	PRDVQARML	0.0001	49	PRDVQARML	PRDVQARML	0	70	PRDVQARML	PRDVQARML	0.0013	9.8706	0.0004	0
6	RDVQARMLS	p.Ser431Leu	RDVQARMLS	RDVQARMLS	0	69.1667	RDVQARMLS	RDVQARMLS	0.0001	27.625	RDVQARMLS	RDVQARMLS	0	67.5	0	0
7	DVQARMLSL	p.Ser431Leu	DVQARMLSL	DVQARMLSL	0.0034	10.9311	DVQARMLSL	DVQARMLSL	0.0003	16.6129	DVQARMLSL	DVQARMLSL	0.0013	9.9471	0.0016	0
8	VQARMLSLT	p.Ser431Leu	VQARMLSLT	VQARMLSLT	0.001	17.7097	VQARMLSLT	VQARMLSLT	0	35.3333	VQARMLSLT	VQARMLSLT	0	36.3333	0.0004	0
9	QARMLSLTT	p.Ser431Leu	QARMLSLTT	QARMLSLTT	0.0001	39.3333	QARMLSLTT	QARMLSLTT	0	39	QARMLSLTT	QARMLSLTT	0	58.3333	0.0001	0
10	ARMLSLTTI	p.Ser431Leu	ARMLSLTTI	ARMLSLTTI	0.0025	12.4258	ARMLSLTTI	ARMLSLTTI	0.0003	17.14	ARMLSLTTI	ARMLSLTTI	0.0079	4.4677	0.0036	0
11	RMLSLTTIL	p.Ser431Leu	RMLSLTTIL	RMLSLTTIL	0.417	0.5046	RMLSLTTIL	RMLSLTTIL	0.0004	16.0645	RMLSLTTIL	RMLSLTTIL	0.0333	2.3081	0.1502	1
12	MLSLTTILV	p.Ser431Leu	MLSLTTILV	MLSLTTILV	0.4019	0.5305	MLSLTTILV	MLSLTTILV	0.0003	17.08	MLSLTTILV	MLSLTTILV	0.0004	15.3623	0.1342	1
13	LSLTTILVQ	p.Ser431Leu	LSLTTILVQ	LSLTTILVQ	0.0001	46.2	LSLTTILVQ	LSLTTILVQ	0.0014	10.1465	LSLTTILVQ	LSLTTILVQ	0	60	0.0005	0
14	SLTTILVQW	p.Ser431Leu	SLTTILVQW	SLTTILVQW	0.0235	4.4003	SLTTILVQW	SLTTILVQW	0.003	7.9143	SLTTILVQW	SLTTILVQW	0.1357	1.0387	0.0541	1
15	LTTILVQWK	p.Ser431Leu	LTTILVQWK	LTTILVQWK	0	54	LTTILVQWK	LTTILVQWK	0.1695	1.2509	LTTILVQWK	LTTILVQWK	0	45.5	0.0565	1
16	TTILVQWKE	p.Ser431Leu	TTILVQWKE	TTILVQWKE	0.0003	29.6	TTILVQWKE	TTILVQWKE	0.0025	8.4376	TTILVQWKE	TTILVQWKE	0	37.6667	0.0009	0
17	TILVQWKEP	p.Ser431Leu	TILVQWKEP	TILVQWKEP	0.0003	27.129	TILVQWKEP	TILVQWKEP	0	42.5	TILVQWKEP	TILVQWKEP	0	65	0.0001	0
18	ILVQWKEPE	p.Ser431Leu	ILVQWKEPE	ILVQWKEPE	0.0009	18.5242	ILVQWKEPE	ILVQWKEPE	0	44.5	ILVQWKEPE	ILVQWKEPE	0	67.5	0.0003	0
19	LVQWKEPEE	p.Ser431Leu	LVQWKEPEE	LVQWKEPEE	0.0002	34.2143	LVQWKEPEE	LVQWKEPEE	0.0001	24.8462	LVQWKEPEE	LVQWKEPEE	0	58.3333	0.0001	0
20	VQWKEPEEP	p.Ser431Leu	VQWKEPEEP	VQWKEPEEP	0.0045	9.6031	VQWKEPEEP	VQWKEPEEP	0	37	VQWKEPEEP	VQWKEPEEP	0.0005	14.6	0.0017	0
21	QWKEPEEPN	p.Ser431Leu	QWKEPEEPN	QWKEPEEPN	0	82.5	QWKEPEEPN	QWKEPEEPN	0	65	QWKEPEEPN	QWKEPEEPN	0.0001	25.75	0	0
22	WKEPEEPNG	p.Ser431Leu	WKEPEEPNG	WKEPEEPNG	0	95	WKEPEEPNG	WKEPEEPNG	0	100	WKEPEEPNG	WKEPEEPNG	0	90	0	0
0	APSSAPRD	p.Ser431Leu	APSSAPRD-	APSSAPRD	0	95	APSSAPRD-	APSSAPRD	0	85	APSSA-PRD	APSSAPRD	0	90	0	0
1	PSSAPRDV	p.Ser431Leu	PSSAPRD-V	PSSAPRDV	0	85	PSSAPRDV-	PSSAPRDV	0	85	PSS-APRDV	PSSAPRDV	0	67.5	0	0
2	SSAPRDVQ	p.Ser431Leu	SSAPRDVQ-	SSAPRDVQ	0	67.5	SSA-PRDVQ	SSAPRDVQ	0.0001	22.3333	SSAPRDVQ-	SSAPRDVQ	0	80	0.0001	0
3	SAPRDVQA	p.Ser431Leu	SA-PRDVQA	SAPRDVQA	0.0001	38.2	SA-PRDVQA	SAPRDVQA	0	46	SAP-RDVQA	SAPRDVQA	0	53.75	0.0001	0
4	APRDVQAR	p.Ser431Leu	A-PRDVQAR	APRDVQAR	0	63.75	AP-RDVQAR	APRDVQAR	0.0002	21.65	A-PRDVQAR	APRDVQAR	0	67.5	0.0001	0
5	PRDVQARM	p.Ser431Leu	#NAME?	PRDVQARM	0	73.75	#NAME?	PRDVQARM	0	75	PRDV-QARM	PRDVQARM	0.0003	18.5263	0.0001	0
6	RDVQARML	p.Ser431Leu	RDV-QARML	RDVQARML	0.0001	45.6667	RDV-QARML	RDVQARML	0	46	R-DVQARML	RDVQARML	0.0001	29	0.0001	0
7	DVQARMLS	p.Ser431Leu	DVQARMLS-	DVQARMLS	0	78.3333	DVQARMLS-	DVQARMLS	0	70	DVQARMLS-	DVQARMLS	0	80	0	0
8	VQARMLSL	p.Ser431Leu	VQA-RMLSL	VQARMLSL	0.003	11.482	VQA-RMLSL	VQARMLSL	0.0001	27.625	VQA-RMLSL	VQARMLSL	0.0011	10.4886	0.0014	0
9	QARMLSLT	p.Ser431Leu	QARMLSLT-	QARMLSLT	0	75	QARMLSLT-	QARMLSLT	0	60	QARM-LSLT	QARMLSLT	0	80	0	0
10	ARMLSLTT	p.Ser431Leu	ARMLS-LTT	ARMLSLTT	0	70	ARMLSLTT-	ARMLSLTT	0	47	ARM-LSLTT	ARMLSLTT	0	43.5	0	0
11	RMLSLTTI	p.Ser431Leu	RML-SLTTI	RMLSLTTI	0.0163	5.2992	RML-SLTTI	RMLSLTTI	0	37	RMLS-LTTI	RMLSLTTI	0.0018	8.6155	0.006	0
12	MLSLTTIL	p.Ser431Leu	MLS-LTTIL	MLSLTTIL	0.0148	5.5693	MLSLTTIL-	MLSLTTIL	0	52.5	MLS-LTTIL	MLSLTTIL	0.0001	26.7	0.005	0
13	LSLTTILV	p.Ser431Leu	#NAME?	LSLTTILV	0.0025	12.3849	LSL-TTILV	LSLTTILV	0	37.6667	LSL-TTILV	LSLTTILV	0.0001	32.6	0.0009	0
14	SLTTILVQ	p.Ser431Leu	SLTTILVQ-	SLTTILVQ	0.0016	14.7842	SLT-TILVQ	SLTTILVQ	0.0001	26.5	SLTTILVQ-	SLTTILVQ	0	67.5	0.0006	0
15	LTTILVQW	p.Ser431Leu	#NAME?	LTTILVQW	0.0001	36.1667	LTT-ILVQW	LTTILVQW	0.0001	25.1	LTT-ILVQW	LTTILVQW	0.0008	11.8587	0.0004	0
16	TTILVQWK	p.Ser431Leu	TTI-LVQWK	TTILVQWK	0	55	TTILVQW-K	TTILVQWK	0.0721	2.1893	TTILVQW-K	TTILVQWK	0	55	0.0241	0
17	TILVQWKE	p.Ser431Leu	TIL-VQWKE	TILVQWKE	0	58.1818	TIL-VQWKE	TILVQWKE	0	45	TIL-VQWKE	TILVQWKE	0	90	0	0
18	ILVQWKEP	p.Ser431Leu	ILVQW-KEP	ILVQWKEP	0.0002	32.7222	ILV-QWKEP	ILVQWKEP	0	85	ILVQW-KEP	ILVQWKEP	0	80	0.0001	0
19	LVQWKEPE	p.Ser431Leu	LVQWKEPE-	LVQWKEPE	0	72.5	LVQWKEPE-	LVQWKEPE	0	56.6667	LVQWKEPE-	LVQWKEPE	0	90	0	0
20	VQWKEPEE	p.Ser431Leu	VQWKEPEE-	VQWKEPEE	0.0001	44.6	VQW-KEPEE	VQWKEPEE	0	55	VQWKEPEE-	VQWKEPEE	0	43.5	0	0
21	QWKEPEEP	p.Ser431Leu	#NAME?	QWKEPEEP	0	71.25	QWKEPEEP-	QWKEPEEP	0	75	QWKEP-EEP	QWKEPEEP	0.0001	26.9	0	0
22	WKEPEEPN	p.Ser431Leu	#NAME?	WKEPEEPN	0	100	WKEPEEPN-	WKEPEEPN	0	100	#NAME?	WKEPEEPN	0	90	0	0
23	KEPEEPNG	p.Ser431Leu	KEPEEPNG-	KEPEEPNG	0	95	KEPEEPNG-	KEPEEPNG	0	90	KEPEEPNG-	KEPEEPNG	0	70	0	0
0	MAIYKQSQHMTEVV	p.Arg175His	MAIYKQSQV	MAIYKQSQHMTEVV	0	60.625	MAIYKQSQV	MAIYKQSQHMTEVV	0	90	MAIYKQSQV	MAIYKQSQHMTEVV	0	80	0	0
1	AIYKQSQHMTEVVR	p.Arg175His	AIYKTEVVR	AIYKQSQHMTEVVR	0	59.5455	AIYKQSVVR	AIYKQSQHMTEVVR	0.0015	10.0366	AIYKQSQHR	AIYKQSQHMTEVVR	0	67.5	0.0005	0
2	IYKQSQHMTEVVRH	p.Arg175His	IYMTEVVRH	IYKQSQHMTEVVRH	0	95	IYMTEVVRH	IYKQSQHMTEVVRH	0	67.5	IYKQSQHMH	IYKQSQHMTEVVRH	0.0001	27.4	0	0
3	YKQSQHMTEVVRHC	p.Arg175His	YMTEVVRHC	YKQSQHMTEVVRHC	0.0001	46.8	YHMTEVVRH	YKQSQHMTEVVRH	0	100	YMTEVVRHC	YKQSQHMTEVVRHC	0	90	0	0
4	KQSQHMTEVVRHCP	p.Arg175His	KQSQHMTEP	KQSQHMTEVVRHCP	0	87.5	KTEVVRHCP	KQSQHMTEVVRHCP	0	90	KQSQVRHCP	KQSQHMTEVVRHCP	0	90	0	0
5	QSQHMTEVVRHCPH	p.Arg175His	QSQHMTEVH	QSQHMTEVVRHCPH	0	100	QSQHMTEPH	QSQHMTEVVRHCPH	0	70	QSQVRHCPH	QSQHMTEVVRHCPH	0	90	0	0
6	SQHMTEVVRHCPHH	p.Arg175His	SQHMTEVVH	SQHMTEVVRHCPHH	0	87.5	SVVRHCPHH	SQHMTEVVRHCPHH	0	65	SQHMTEPHH	SQHMTEVVRHCPHH	0	80	0	0
7	QHMTEVVRHCPHHE	p.Arg175His	QHMTEPHHE	QHMTEVVRHCPHHE	0	100	QHMTEPHHE	QHMTEVVRHCPHHE	0	90	QHMTEPHHE	QHMTEVVRHCPHHE	0	70	0	0
8	HMTEVVRHCPHHER	p.Arg175His	HMTEVVHER	HMTEVVRHCPHHER	0.0001	50.6667	HMTEPHHER	HMTEVVRHCPHHER	0.0001	24.5385	HMTEPHHER	HMTEVVRHCPHHER	0	43	0.0001	0
9	MTEVVRHCPHHERC	p.Arg175His	MTEPHHERC	MTEVVRHCPHHERC	0	90	MTHCPHHER	MTEVVRHCPHHER	0	52.5	MHCPHHERC	MTEVVRHCPHHERC	0	80	0	0
10	TEVVRHCPHHERCS	p.Arg175His	TEPHHERCS	TEVVRHCPHHERCS	0	100	TEVVPHHER	TEVVRHCPHHER	0	100	TEPHHERCS	TEVVRHCPHHERCS	0	100	0	0
11	EVVRHCPHHERCSD	p.Arg175His	EVVRPHHER	EVVRHCPHHER	0	100	EVVRPHHER	EVVRHCPHHER	0	100	EVVRPHHER	EVVRHCPHHER	0	100	0	0
12	VVRHCPHHERCSDS	p.Arg175His	VVRHCPHHS	VVRHCPHHERCSDS	0	100	VVRHCPHHS	VVRHCPHHERCSDS	0	90	VVRHPHHER	VVRHCPHHER	0	100	0	0
13	VRHCPHHERCSDSD	p.Arg175His	VRHCPHHER	VRHCPHHER	0	100	VRHCPHHER	VRHCPHHER	0	100	VRHCPHHER	VRHCPHHER	0	100	0	0
14	RHCPHHERCSDSDG	p.Arg175His	RHCPHHERG	RHCPHHERCSDSDG	0	100	RHCPHHERG	RHCPHHERCSDSDG	0	100	RHCPHHERG	RHCPHHERCSDSDG	0	90	0	0
15	HCPHHERCSDSDGL	p.Arg175His	HCCSDSDGL	HCPHHERCSDSDGL	0	85	HCPSDSDGL	HCPHHERCSDSDGL	0	100	HRCSDSDGL	HCPHHERCSDSDGL	0	65	0	0
16	CPHHERCSDSDGLA	p.Arg175His	CPHHERCSA	CPHHERCSDSDGLA	0	100	CPHDSDGLA	CPHHERCSDSDGLA	0	100	CPHDSDGLA	CPHHERCSDSDGLA	0	100	0	0
17	PHHERCSDSDGLAP	p.Arg175His	PSDSDGLAP	PHHERCSDSDGLAP	0	100	PSDSDGLAP	PHHERCSDSDGLAP	0	100	PHDSDGLAP	PHHERCSDSDGLAP	0	100	0	0
0	MAIYKQSQHMTEV	p.Arg175His	MQSQHMTEV	MAIYKQSQHMTEV	0.0006	21.7368	MQSQHMTEV	MAIYKQSQHMTEV	0	75	IYKQSQHEV	IYKQSQHMTEV	0	58.3333	0.0002	0
1	AIYKQSQHMTEVV	p.Arg175His	AIYKQSQHV	AIYKQSQHMTEVV	0.0023	12.7441	AIYKQSQHV	AIYKQSQHMTEVV	0	67.5	IYKQSQHVV	IYKQSQHMTEVV	0	49	0.0008	0
2	IYKQSQHMTEVVR	p.Arg175His	IQHMTEVVR	IYKQSQHMTEVVR	0	75	IQHMTEVVR	IYKQSQHMTEVVR	0.0001	28.2857	IYKQSQHVR	IYKQSQHMTEVVR	0.0001	24	0.0001	0
3	YKQSQHMTEVVRH	p.Arg175His	YQSQHMTEV	YKQSQHMTEV	0	80	YHMTEVVRH	YKQSQHMTEVVRH	0	65	YHMTEVVRH	YKQSQHMTEVVRH	0	58.3333	0	0
4	KQSQHMTEVVRHC	p.Arg175His	KMTEVVRHC	KQSQHMTEVVRHC	0.0002	34.7857	KQSQHMVVR	KQSQHMTEVVR	0	65	KQSQHVRHC	KQSQHMTEVVRHC	0	52.5	0.0001	0
5	QSQHMTEVVRHCP	p.Arg175His	QTEVVRHCP	QSQHMTEVVRHCP	0	90	QSQHVRHCP	QSQHMTEVVRHCP	0	75	QSQHMTEVP	QSQHMTEVVRHCP	0	90	0	0
6	SQHMTEVVRHCPH	p.Arg175His	SQHMTEVVH	SQHMTEVVRHCPH	0	82.5	SQHMTEVVH	SQHMTEVVRHCPH	0	51.25	SQHMRHCPH	SQHMTEVVRHCPH	0	80	0	0
7	QHMTEVVRHCPHH	p.Arg175His	HMTEVVPHH	HMTEVVRHCPHH	0	90	QHMTEVPHH	QHMTEVVRHCPHH	0	55	QHMTEVPHH	QHMTEVVRHCPHH	0	56.6667	0	0
8	HMTEVVRHCPHHE	p.Arg175His	HMTEVPHHE	HMTEVVRHCPHHE	0	55.9091	HMTEVPHHE	HMTEVVRHCPHHE	0	90	HMTEVPHHE	HMTEVVRHCPHHE	0	80	0	0
9	MTEVVRHCPHHER	p.Arg175His	MTEVPHHER	MTEVVRHCPHHER	0	69.1667	MTHCPHHER	MTEVVRHCPHHER	0.0018	9.3555	MTEVPHHER	MTEVVRHCPHHER	0	53.75	0.0006	0
10	TEVVRHCPHHERC	p.Arg175His	THCPHHERC	TEVVRHCPHHERC	0	95	TEVVPHHER	TEVVRHCPHHER	0	75	THCPHHERC	TEVVRHCPHHERC	0	70	0	0
11	EVVRHCPHHERCS	p.Arg175His	EVVRHCPHS	EVVRHCPHHERCS	0	95	EVVRPHHER	EVVRHCPHHER	0	90	EVPHHERCS	EVVRHCPHHERCS	0	100	0	0
12	VVRHCPHHERCSD	p.Arg175His	VVHCPHHER	VVRHCPHHER	0	95	VVHCPHHER	VVRHCPHHER	0	85	VVRHPHHER	VVRHCPHHER	0	100	0	0
13	VRHCPHHERCSDS	p.Arg175His	VRHCPHHES	VRHCPHHERCSDS	0	100	VRHCPHHER	VRHCPHHER	0	90	VRHCPHHES	VRHCPHHERCSDS	0	100	0	0
14	RHCPHHERCSDSD	p.Arg175His	RHCPHHESD	RHCPHHERCSDSD	0	100	RHCPHHESD	RHCPHHERCSDSD	0	100	RHCPHHESD	RHCPHHERCSDSD	0	90	0	0
15	HCPHHERCSDSDG	p.Arg175His	HCPHHERCG	HCPHHERCSDSDG	0	100	HCPCSDSDG	HCPHHERCSDSDG	0	100	HCPHHERCG	HCPHHERCSDSDG	0	100	0	0
16	CPHHERCSDSDGL	p.Arg175His	CPHSDSDGL	CPHHERCSDSDGL	0	87.5	CPHSDSDGL	CPHHERCSDSDGL	0	90	CPHSDSDGL	CPHHERCSDSDGL	0	65	0	0
17	PHHERCSDSDGLA	p.Arg175His	PHHERCSLA	PHHERCSDSDGLA	0	100	PHSDSDGLA	PHHERCSDSDGLA	0	100	PHHERCSLA	PHHERCSDSDGLA	0	90	0	0
18	HHERCSDSDGLAP	p.Arg175His	HSDSDGLAP	HHERCSDSDGLAP	0	76.6667	HSDSDGLAP	HHERCSDSDGLAP	0	70	HHDSDGLAP	HHERCSDSDGLAP	0	67.5	0	0
0	MAIYKQSQHMTE	p.Arg175His	MAISQHMTE	MAIYKQSQHMTE	0	70	MAISQHMTE	MAIYKQSQHMTE	0	56.6667	MYKQSQHMT	MAIYKQSQHMT	0	80	0	0
1	AIYKQSQHMTEV	p.Arg175His	AIYQHMTEV	AIYKQSQHMTEV	0.0242	4.3433	AIYKHMTEV	AIYKQSQHMTEV	0	40.5	IYKQSQHEV	IYKQSQHMTEV	0.0001	32	0.0081	0
2	IYKQSQHMTEVV	p.Arg175His	ISQHMTEVV	IYKQSQHMTEVV	0	56.8182	IYKQSQHVV	IYKQSQHMTEVV	0	85	IYKQSQHMV	IYKQSQHMTEVV	0.0062	5.0324	0.0021	0
3	YKQSQHMTEVVR	p.Arg175His	YQHMTEVVR	YKQSQHMTEVVR	0.0001	50.3333	YQHMTEVVR	YKQSQHMTEVVR	0.0002	20.52	YKQSQHMTR	YKQSQHMTEVVR	0	60	0.0001	0
4	KQSQHMTEVVRH	p.Arg175His	KQMTEVVRH	KQSQHMTEVVRH	0.0001	42.5	KQSQHVVRH	KQSQHMTEVVRH	0.0011	10.9718	KHMTEVVRH	KQSQHMTEVVRH	0	40.5	0.0004	0
5	QSQHMTEVVRHC	p.Arg175His	QMTEVVRHC	QSQHMTEVVRHC	0.0001	40	QSQHMTVVR	QSQHMTEVVR	0	67.5	QSQHVVRHC	QSQHMTEVVRHC	0	70	0	0
6	SQHMTEVVRHCP	p.Arg175His	SQHMTEVVP	SQHMTEVVRHCP	0	60.625	STEVVRHCP	SQHMTEVVRHCP	0	65	SQHMTRHCP	SQHMTEVVRHCP	0	80	0	0
7	QHMTEVVRHCPH	p.Arg175His	QHMTEVVRH	QHMTEVVRHCPH	0	87.5	QHMTEVVPH	QHMTEVVRHCPH	0	43	QHMTEVVRH	QHMTEVVRHCPH	0	53.75	0	0
8	HMTEVVRHCPHH	p.Arg175His	HMTEVVPHH	HMTEVVRHCPHH	0.0001	44.6	HMTEVVPHH	HMTEVVRHCPHH	0	46	HMTEVVPHH	HMTEVVRHCPHH	0	67.5	0	0
9	MTEVVRHCPHHE	p.Arg175His	MTEVVPHHE	MTEVVRHCPHHE	0	87.5	MTEVVPHHE	MTEVVRHCPHHE	0	60	MTEVVPHHE	MTEVVRHCPHHE	0	100	0	0
10	TEVVRHCPHHER	p.Arg175His	TRHCPHHER	TEVVRHCPHHER	0	76.6667	TEVVPHHER	TEVVRHCPHHER	0.0002	20.96	TRHCPHHER	TEVVRHCPHHER	0	53.75	0.0001	0
11	EVVRHCPHHERC	p.Arg175His	EVVPHHERC	EVVRHCPHHERC	0	82.5	EVVRPHHER	EVVRHCPHHER	0	52.5	EHCPHHERC	EVVRHCPHHERC	0	65	0	0
12	VVRHCPHHERCS	p.Arg175His	VVHCPHHER	VVRHCPHHER	0	90	VVHCPHHER	VVRHCPHHER	0	56.6667	VVPHHERCS	VVRHCPHHERCS	0	90	0	0
13	VRHCPHHERCSD	p.Arg175His	VRHCPHHER	VRHCPHHER	0	100	VRHCPHHER	VRHCPHHER	0	90	VRHCPHHER	VRHCPHHER	0	100	0	0
14	RHCPHHERCSDS	p.Arg175His	RHCPHHERS	RHCPHHERCSDS	0	100	RHCPHHERS	RHCPHHERCSDS	0	90	RHCPHHERS	RHCPHHERCSDS	0	70	0	0
15	HCPHHERCSDSD	p.Arg175His	HCPHHSDSD	HCPHHERCSDSD	0	100	HCPHHERSD	HCPHHERCSDSD	0	100	HCPHHSDSD	HCPHHERCSDSD	0	100	0	0
16	CPHHERCSDSDG	p.Arg175His	CPHHERCSG	CPHHERCSDSDG	0	100	CPHHERCSG	CPHHERCSDSDG	0	100	CPHHERCSG	CPHHERCSDSDG	0	100	0	0
17	PHHERCSDSDGL	p.Arg175His	PHHEDSDGL	PHHERCSDSDGL	0	95	PHHEDSDGL	PHHERCSDSDGL	0	100	PHHERSDGL	PHHERCSDSDGL	0	51.25	0	0
18	HHERCSDSDGLA	p.Arg175His	HCSDSDGLA	HHERCSDSDGLA	0	85	HHSDSDGLA	HHERCSDSDGLA	0	85	HHSDSDGLA	HHERCSDSDGLA	0	65	0	0
19	HERCSDSDGLAP	p.Arg175His	HSDSDGLAP	HERCSDSDGLAP	0	67.5	HSDSDGLAP	HERCSDSDGLAP	0	60	HEDSDGLAP	HERCSDSDGLAP	0	80	0	0
0	MAIYKQSQHMT	p.Arg175His	MAIQSQHMT	MAIYKQSQHMT	0.0001	45.6667	MAIYKQSQT	MAIYKQSQHMT	0	65	MYKQSQHMT	MAIYKQSQHMT	0.0003	18.2895	0.0001	0
1	AIYKQSQHMTE	p.Arg175His	AIYSQHMTE	AIYKQSQHMTE	0.0003	27.8065	AIYSQHMTE	AIYKQSQHMTE	0.0003	18.1579	IYKQSQHTE	IYKQSQHMTE	0	45.5	0.0002	0
2	IYKQSQHMTEV	p.Arg175His	IQSQHMTEV	IYKQSQHMTEV	0.0042	9.9532	IQSQHMTEV	IYKQSQHMTEV	0	62.5	IYKQSQHEV	IYKQSQHMTEV	0.0361	2.2144	0.0134	0
3	YKQSQHMTEVV	p.Arg175His	YQSQHMTEV	YKQSQHMTEV	0.0009	18.5726	YSQHMTEVV	YKQSQHMTEVV	0	85	YKQSQHMTV	YKQSQHMTEVV	0	43	0.0003	0
4	KQSQHMTEVVR	p.Arg175His	KQSQHMVVR	KQSQHMTEVVR	0.0007	20.7471	KQSQHMTER	KQSQHMTEVVR	0.0117	4.8688	KQSQHMVVR	KQSQHMTEVVR	0.0001	28.875	0.0041	0
5	QSQHMTEVVRH	p.Arg175His	QSMTEVVRH	QSQHMTEVVRH	0	61.875	QSMTEVVRH	QSQHMTEVVRH	0.0013	10.662	QHMTEVVRH	QSQHMTEVVRH	0	38.3333	0.0004	0
6	SQHMTEVVRHC	p.Arg175His	SMTEVVRHC	SQHMTEVVRHC	0.0024	12.5591	SQMTEVVRH	SQHMTEVVRH	0	33.5	SQHEVVRHC	SQHMTEVVRHC	0	45	0.0008	0
7	QHMTEVVRHCP	p.Arg175His	HMTEVVHCP	HMTEVVRHCP	0	63.125	QTEVVRHCP	QHMTEVVRHCP	0	62.5	QHMTEVHCP	QHMTEVVRHCP	0	41	0	0
8	HMTEVVRHCPH	p.Arg175His	HMTEVVRHH	HMTEVVRHCPH	0.0001	41.1429	HMTEVVRHH	HMTEVVRHCPH	0.0001	32	HMTEVVRHH	HMTEVVRHCPH	0	53.75	0.0001	0
9	MTEVVRHCPHH	p.Arg175His	MTEVVRHHH	MTEVVRHCPHH	0	76.6667	MTEVVRHHH	MTEVVRHCPHH	0.0002	19.6129	MTERHCPHH	MTEVVRHCPHH	0	65	0.0001	0
10	TEVVRHCPHHE	p.Arg175His	TVRHCPHHE	TEVVRHCPHHE	0	82.5	TVRHCPHHE	TEVVRHCPHHE	0	60	TEVVRPHHE	TEVVRHCPHHE	0	80	0	0
11	EVVRHCPHHER	p.Arg175His	EVVRPHHER	EVVRHCPHHER	0	59.0909	EVVRPHHER	EVVRHCPHHER	0.0043	6.9833	EVVRPHHER	EVVRHCPHHER	0	41	0.0015	0
12	VVRHCPHHERC	p.Arg175His	VVRPHHERC	VVRHCPHHERC	0.0001	50.6667	VVRHPHHER	VVRHCPHHER	0.0001	23.1333	VHCPHHERC	VVRHCPHHERC	0	42.5	0.0001	0
13	VRHCPHHERCS	p.Arg175His	VRHCPHHES	VRHCPHHERCS	0	90	VRHCPHHER	VRHCPHHER	0	70	VRHCPHHES	VRHCPHHERCS	0	70	0	0
14	RHCPHHERCSD	p.Arg175His	RHCPHHESD	RHCPHHERCSD	0	100	RHCPHHESD	RHCPHHERCSD	0	100	RHCPHHESD	RHCPHHERCSD	0	67.5	0	0
15	HCPHHERCSDS	p.Arg175His	HHHERCSDS	HCPHHERCSDS	0	95	HCPHHERCS	HCPHHERCSDS	0	100	HHHERCSDS	HCPHHERCSDS	0	90	0	0
16	CPHHERCSDSD	p.Arg175His	CPHHESDSD	CPHHERCSDSD	0	100	CPHHERDSD	CPHHERCSDSD	0	100	CPHHERDSD	CPHHERCSDSD	0	100	0	0
17	PHHERCSDSDG	p.Arg175His	PHHERDSDG	PHHERCSDSDG	0	100	HHERCSDSG	HHERCSDSDG	0	100	PHHESDSDG	PHHERCSDSDG	0	100	0	0
18	HHERCSDSDGL	p.Arg175His	HHESDSDGL	HHERCSDSDGL	0	59.5455	HHESDSDGL	HHERCSDSDGL	0	75	HHCSDSDGL	HHERCSDSDGL	0.0001	24.8571	0	0
19	HERCSDSDGLA	p.Arg175His	HCSDSDGLA	HERCSDSDGLA	0	72.5	HESDSDGLA	HERCSDSDGLA	0	70	HRCSDSDGL	HERCSDSDGL	0	67.5	0	0
20	ERCSDSDGLAP	p.Arg175His	ESDSDGLAP	ERCSDSDGLAP	0	60.625	ESDSDGLAP	ERCSDSDGLAP	0	62.5	ERDSDGLAP	ERCSDSDGLAP	0	60	0	0
0	MAIYKQSQHM	p.Arg175His	MIYKQSQHM	MAIYKQSQHM	0.0011	17.0065	MIYKQSQHM	MAIYKQSQHM	0.0001	22.4444	MAYKQSQHM	MAIYKQSQHM	0.0003	18.5789	0.0005	0
1	AIYKQSQHMT	p.Arg175His	AIYQSQHMT	AIYKQSQHMT	0.0025	12.3376	AIYQSQHMT	AIYKQSQHMT	0.0001	28.5714	AYKQSQHMT	AIYKQSQHMT	0.0003	17.9333	0.001	0
2	IYKQSQHMTE	p.Arg175His	IYKQSQHTE	IYKQSQHMTE	0	78.3333	IYKQSQMTE	IYKQSQHMTE	0	39.5	IYQSQHMTE	IYKQSQHMTE	0.0017	8.7668	0.0006	0
3	YKQSQHMTEV	p.Arg175His	YQSQHMTEV	YKQSQHMTEV	0.0637	2.5308	YQSQHMTEV	YKQSQHMTEV	0	50	YQSQHMTEV	YKQSQHMTEV	0.0002	22.3684	0.0213	0
4	KQSQHMTEVV	p.Arg175His	KQSQHMTEV	KQSQHMTEVV	0.02	4.7681	KQSQHMTEV	KQSQHMTEVV	0.0001	32.5	KQQHMTEVV	KQSQHMTEVV	0.0001	23.5625	0.0067	0
5	QSQHMTEVVR	p.Arg175His	QQHMTEVVR	QSQHMTEVVR	0.0001	46.8	QSQHMTVVR	QSQHMTEVVR	0.0172	4.1851	QQHMTEVVR	QSQHMTEVVR	0	43.5	0.0058	0
6	SQHMTEVVRH	p.Arg175His	SQMTEVVRH	SQHMTEVVRH	0.0003	27.8065	SQMTEVVRH	SQHMTEVVRH	0.0054	6.4556	SHMTEVVRH	SQHMTEVVRH	0.0001	24.6429	0.002	0
7	QHMTEVVRHC	p.Arg175His	QMTEVVRHC	QHMTEVVRHC	0.0014	15.5644	QHMTEVVRH	QHMTEVVRH	0	49	QHMEVVRHC	QHMTEVVRHC	0.0001	26.6	0.0005	0
8	HMTEVVRHCP	p.Arg175His	HMTEVVRHP	HMTEVVRHCP	0.0009	18.3871	HTEVVRHCP	HMTEVVRHCP	0	51.25	HMTEVRHCP	HMTEVVRHCP	0	51.25	0.0003	0
9	MTEVVRHCPH	p.Arg175His	MTEVVRHPH	MTEVVRHCPH	0	78.3333	MTEVVRHPH	MTEVVRHCPH	0.0006	13.7143	MTEVVRHCH	MTEVVRHCPH	0	90	0.0002	0
10	TEVVRHCPHH	p.Arg175His	TVVRHCPHH	TEVVRHCPHH	0	78.3333	TVVRHCPHH	TEVVRHCPHH	0.0001	23.4	TEVVRHPHH	TEVVRHCPHH	0	70	0	0
11	EVVRHCPHHE	p.Arg175His	EVVRHPHHE	EVVRHCPHHE	0	67.5	EVVRHPHHE	EVVRHCPHHE	0	46	EVVRHPHHE	EVVRHCPHHE	0	90	0	0
12	VVRHCPHHER	p.Arg175His	VVRHPHHER	VVRHCPHHER	0.0002	35.8462	VVHCPHHER	VVRHCPHHER	0.0207	3.8791	VRHCPHHER	VVRHCPHHER	0.0001	33.25	0.007	0
13	VRHCPHHERC	p.Arg175His	VRCPHHERC	VRHCPHHERC	0	68.3333	VRHCPHHER	VRHCPHHER	0	49	VHCPHHERC	VRHCPHHERC	0	35.75	0	0
14	RHCPHHERCS	p.Arg175His	RHCPHHERS	RHCPHHERCS	0	87.5	RHCPHHECS	RHCPHHERCS	0	70	RHCPHHERS	RHCPHHERCS	0	45	0	0
15	HCPHHERCSD	p.Arg175His	HCPHHERSD	HCPHHERCSD	0	100	HPHHERCSD	HCPHHERCSD	0	100	HPHHERCSD	HCPHHERCSD	0	100	0	0
16	CPHHERCSDS	p.Arg175His	CPHHERCSS	CPHHERCSDS	0	95	CPHHERCSS	CPHHERCSDS	0	100	CHHERCSDS	CPHHERCSDS	0	90	0	0
17	PHHERCSDSD	p.Arg175His	PHHERSDSD	PHHERCSDSD	0	100	PHHERSDSD	PHHERCSDSD	0	100	PHHERSDSD	PHHERCSDSD	0	100	0	0
18	HHERCSDSDG	p.Arg175His	HHERSDSDG	HHERCSDSDG	0	100	HHERCSDSG	HHERCSDSDG	0	90	HHERCSDSG	HHERCSDSDG	0	100	0	0
19	HERCSDSDGL	p.Arg175His	HERSDSDGL	HERCSDSDGL	0	58.6364	HECSDSDGL	HERCSDSDGL	0	62.5	HRCSDSDGL	HERCSDSDGL	0.0001	28.125	0	0
20	ERCSDSDGLA	p.Arg175His	ECSDSDGLA	ERCSDSDGLA	0	78.3333	ERSDSDGLA	ERCSDSDGLA	0	85	ERCSDSDGA	ERCSDSDGLA	0	58.3333	0	0
21	RCSDSDGLAP	p.Arg175His	RSDSDGLAP	RCSDSDGLAP	0.0001	45.8333	RSDSDGLAP	RCSDSDGLAP	0	34.5	RSDSDGLAP	RCSDSDGLAP	0	80	0	0
0	MAIYKQSQH	p.Arg175His	MAIYKQSQH	MAIYKQSQH	0.0001	36.3333	MAIYKQSQH	MAIYKQSQH	0.0028	8.0777	MAIYKQSQH	MAIYKQSQH	0	42.5	0.001	0
1	AIYKQSQHM	p.Arg175His	AIYKQSQHM	AIYKQSQHM	0.0608	2.613	AIYKQSQHM	AIYKQSQHM	0.0188	4.0245	AIYKQSQHM	AIYKQSQHM	0.0047	5.6852	0.0281	0
2	IYKQSQHMT	p.Arg175His	IYKQSQHMT	IYKQSQHMT	0	55.9091	IYKQSQHMT	IYKQSQHMT	0	43	IYKQSQHMT	IYKQSQHMT	0.0116	3.7871	0.0039	0
3	YKQSQHMTE	p.Arg175His	YKQSQHMTE	YKQSQHMTE	0	60.625	YKQSQHMTE	YKQSQHMTE	0	47	YKQSQHMTE	YKQSQHMTE	0	50	0	0
4	KQSQHMTEV	p.Arg175His	KQSQHMTEV	KQSQHMTEV	0.5573	0.3262	KQSQHMTEV	KQSQHMTEV	0.0016	9.73	KQSQHMTEV	KQSQHMTEV	0.0029	7.0189	0.1873	1
5	QSQHMTEVV	p.Arg175His	QSQHMTEVV	QSQHMTEVV	0.0014	15.6489	QSQHMTEVV	QSQHMTEVV	0.0001	30.6667	QSQHMTEVV	QSQHMTEVV	0.0002	19.6129	0.0006	0
6	SQHMTEVVR	p.Arg175His	SQHMTEVVR	SQHMTEVVR	0.0006	21.5395	SQHMTEVVR	SQHMTEVVR	0.0261	3.4913	SQHMTEVVR	SQHMTEVVR	0.0001	23.4375	0.009	0
7	QHMTEVVRH	p.Arg175His	QHMTEVVRH	QHMTEVVRH	0	51.6667	QHMTEVVRH	QHMTEVVRH	0.0012	10.9099	QHMTEVVRH	QHMTEVVRH	0.0007	12.4028	0.0007	0
8	HMTEVVRHC	p.Arg175His	HMTEVVRHC	HMTEVVRHC	0.1093	1.7606	HMTEVVRHC	HMTEVVRHC	0.0001	28.1429	HMTEVVRHC	HMTEVVRHC	0.0002	19.6129	0.0365	1
9	MTEVVRHCP	p.Arg175His	MTEVVRHCP	MTEVVRHCP	0.0001	45.1667	MTEVVRHCP	MTEVVRHCP	0.0001	30.5	MTEVVRHCP	MTEVVRHCP	0	56.6667	0	0
10	TEVVRHCPH	p.Arg175His	TEVVRHCPH	TEVVRHCPH	0	90	TEVVRHCPH	TEVVRHCPH	0.0001	27.125	TEVVRHCPH	TEVVRHCPH	0	67.5	0	0
11	EVVRHCPHH	p.Arg175His	EVVRHCPHH	EVVRHCPHH	0	51.6667	EVVRHCPHH	EVVRHCPHH	0.0008	12.427	EVVRHCPHH	EVVRHCPHH	0	50	0.0003	0
12	VVRHCPHHE	p.Arg175His	VVRHCPHHE	VVRHCPHHE	0.0001	37.1	VVRHCPHHE	VVRHCPHHE	0.0006	13.5357	VVRHCPHHE	VVRHCPHHE	0	56.6667	0.0003	0
13	VRHCPHHER	p.Arg175His	VRHCPHHER	VRHCPHHER	0.0001	40.625	VRHCPHHER	VRHCPHHER	0.0015	10.093	VRHCPHHER	VRHCPHHER	0.0002	19.2258	0.0006	0
14	RHCPHHERC	p.Arg175His	RHCPHHERC	RHCPHHERC	0.0001	47.75	RHCPHHERC	RHCPHHERC	0	40.5	RHCPHHERC	RHCPHHERC	0.0007	12.3889	0.0003	0
15	HCPHHERCS	p.Arg175His	HCPHHERCS	HCPHHERCS	0	85	HCPHHERCS	HCPHHERCS	0	90	HCPHHERCS	HCPHHERCS	0	70	0	0
16	CPHHERCSD	p.Arg175His	CPHHERCSD	CPHHERCSD	0	100	CPHHERCSD	CPHHERCSD	0	100	CPHHERCSD	CPHHERCSD	0	100	0	0
17	PHHERCSDS	p.Arg175His	PHHERCSDS	PHHERCSDS	0	100	PHHERCSDS	PHHERCSDS	0	100	PHHERCSDS	PHHERCSDS	0	80	0	0
18	HHERCSDSD	p.Arg175His	HHERCSDSD	HHERCSDSD	0	100	HHERCSDSD	HHERCSDSD	0	100	HHERCSDSD	HHERCSDSD	0	90	0	0
19	HERCSDSDG	p.Arg175His	HERCSDSDG	HERCSDSDG	0	100	HERCSDSDG	HERCSDSDG	0	100	HERCSDSDG	HERCSDSDG	0	100	0	0
20	ERCSDSDGL	p.Arg175His	ERCSDSDGL	ERCSDSDGL	0	55.4545	ERCSDSDGL	ERCSDSDGL	0	65	ERCSDSDGL	ERCSDSDGL	0.0002	21.2273	0.0001	0
21	RCSDSDGLA	p.Arg175His	RCSDSDGLA	RCSDSDGLA	0.0001	39.7778	RCSDSDGLA	RCSDSDGLA	0	56.6667	RCSDSDGLA	RCSDSDGLA	0	80	0	0
22	CSDSDGLAP	p.Arg175His	CSDSDGLAP	CSDSDGLAP	0.0001	45.5	CSDSDGLAP	CSDSDGLAP	0.0001	32	CSDSDGLAP	CSDSDGLAP	0	65	0	0
0	MAIYKQSQ	p.Arg175His	MAI-YKQSQ	MAIYKQSQ	0	72.5	MAIYKQSQ-	MAIYKQSQ	0	49	MAIYKQSQ-	MAIYKQSQ	0	90	0	0
1	AIYKQSQH	p.Arg175His	AIY-KQSQH	AIYKQSQH	0.0002	30.3636	AIY-KQSQH	AIYKQSQH	0.0016	9.868	AIYKQS-QH	AIYKQSQH	0	60	0.0006	0
2	IYKQSQHM	p.Arg175His	#NAME?	IYKQSQHM	0.0001	45	IYKQS-QHM	IYKQSQHM	0	44	IY-KQSQHM	IYKQSQHM	0.1057	1.214	0.0353	1
3	YKQSQHMT	p.Arg175His	Y-KQSQHMT	YKQSQHMT	0	80	YKQSQHMT-	YKQSQHMT	0	85	#NAME?	YKQSQHMT	0	39.5	0	0
4	KQSQHMTE	p.Arg175His	KQSQHMTE-	KQSQHMTE	0	58.1818	KQS-QHMTE	KQSQHMTE	0	37.6667	KQSQHMTE-	KQSQHMTE	0	60	0	0
5	QSQHMTEV	p.Arg175His	#NAME?	QSQHMTEV	0.0005	23.1818	QSQ-HMTEV	QSQHMTEV	0	41	QSQ-HMTEV	QSQHMTEV	0.0001	30.5	0.0002	0
6	SQHMTEVV	p.Arg175His	SQH-MTEVV	SQHMTEVV	0.0009	18.2177	SQH-MTEVV	SQHMTEVV	0	50	SQH-MTEVV	SQHMTEVV	0.0001	31	0.0003	0
7	QHMTEVVR	p.Arg175His	#NAME?	QHMTEVVR	0	70	#NAME?	QHMTEVVR	0.0001	25	QHMTEVV-R	QHMTEVVR	0	35	0.0001	0
8	HMTEVVRH	p.Arg175His	HMTEVVRH-	HMTEVVRH	0.0002	30.7727	HMTE-VVRH	HMTEVVRH	0.0001	28.5714	HMTEVV-RH	HMTEVVRH	0	47	0.0001	0
9	MTEVVRHC	p.Arg175His	MT-EVVRHC	MTEVVRHC	0.0002	32.5	MTE-VVRHC	MTEVVRHC	0	44	MTEV-VRHC	MTEVVRHC	0	50	0.0001	0
10	TEVVRHCP	p.Arg175His	#NAME?	TEVVRHCP	0	90	TEV-VRHCP	TEVVRHCP	0	75	TEV-VRHCP	TEVVRHCP	0	67.5	0	0
11	EVVRHCPH	p.Arg175His	EVVRHCPH-	EVVRHCPH	0	90	EVV-RHCPH	EVVRHCPH	0	65	EVV-RHCPH	EVVRHCPH	0	90	0	0
12	VVRHCPHH	p.Arg175His	VVRHCPHH-	VVRHCPHH	0	67.5	VVR-HCPHH	VVRHCPHH	0.0002	21.15	VVR-HCPHH	VVRHCPHH	0	60	0.0001	0
13	VRHCPHHE	p.Arg175His	VRHCPHHE-	VRHCPHHE	0	90	VRHCPHHE-	VRHCPHHE	0	75	VRHCPHHE-	VRHCPHHE	0	70	0	0
14	RHCPHHER	p.Arg175His	RHC-PHHER	RHCPHHER	0	58.6364	R-HCPHHER	RHCPHHER	0.0006	13.6571	RHCPH-HER	RHCPHHER	0.0002	21.4545	0.0003	0
15	HCPHHERC	p.Arg175His	HC-PHHERC	HCPHHERC	0	80	HC-PHHERC	HCPHHERC	0	85	HCP-HHERC	HCPHHERC	0	55	0	0
16	CPHHERCS	p.Arg175His	CPHHERCS-	CPHHERCS	0	100	CPHHERCS-	CPHHERCS	0	90	CPH-HERCS	CPHHERCS	0	90	0	0
17	PHHERCSD	p.Arg175His	PHHER-CSD	PHHERCSD	0	100	PHHERCSD-	PHHERCSD	0	100	PHHERCSD-	PHHERCSD	0	100	0	0
18	HHERCSDS	p.Arg175His	HH-ERCSDS	HHERCSDS	0	100	HHERCSDS-	HHERCSDS	0	90	HHERCSDS-	HHERCSDS	0	90	0	0
19	HERCSDSD	p.Arg175His	HERCSDSD-	HERCSDSD	0	100	HERCSDSD-	HERCSDSD	0	100	HER-CSDSD	HERCSDSD	0	100	0	0
20	ERCSDSDG	p.Arg175His	ERCSDSDG-	ERCSDSDG	0	100	ERCSDSDG-	ERCSDSDG	0	100	ERCSDSDG-	ERCSDSDG	0	90	0	0
21	RCSDSDGL	p.Arg175His	RCSDSD-GL	RCSDSDGL	0	55	RCS-DSDGL	RCSDSDGL	0	75	#NAME?	RCSDSDGL	0	55	0	0
22	CSDSDGLA	p.Arg175His	CSDSDGL-A	CSDSDGLA	0	75	CSDSDGLA-	CSDSDGLA	0	60	CSDSDGL-A	CSDSDGLA	0	90	0	0
23	SDSDGLAP	p.Arg175His	SDSDG-LAP	SDSDGLAP	0	71.25	SDSD-GLAP	SDSDGLAP	0	62.5	SDS-DGLAP	SDSDGLAP	0	70	0	0
0	QYFRNLCSDDTPMV	p.Arg183Trp	QYFDDTPMV	QYFRNLCSDDTPMV	0.0001	42	QYFDDTPMV	QYFRNLCSDDTPMV	0	85	QYFDDTPMV	QYFRNLCSDDTPMV	0.0013	9.6853	0.0005	0
1	YFRNLCSDDTPMVR	p.Arg183Trp	YSDDTPMVR	YFRNLCSDDTPMVR	0.0001	36.75	YSDDTPMVR	YFRNLCSDDTPMVR	0.0011	11.3208	YFDDTPMVR	YFRNLCSDDTPMVR	0.0001	27.5	0.0004	0
2	FRNLCSDDTPMVRW	p.Arg183Trp	FSDDTPMVR	FRNLCSDDTPMVR	0	71.25	FSDDTPMVR	FRNLCSDDTPMVR	0	53.75	FRDTPMVRW	FRNLCSDDTPMVRW	0.0002	19	0.0001	0
3	RNLCSDDTPMVRWA	p.Arg183Trp	RSDDTPMVR	RNLCSDDTPMVR	0	95	RSDDTPMVR	RNLCSDDTPMVR	0	55	RNDTPMVRW	RNLCSDDTPMVRW	0	90	0	0
4	NLCSDDTPMVRWAA	p.Arg183Trp	NLCSVRWAA	NLCSDDTPMVRWAA	0.0001	40.25	NSDDTPMVR	NLCSDDTPMVR	0	90	NLPMVRWAA	NLCSDDTPMVRWAA	0	90	0	0
5	LCSDDTPMVRWAAA	p.Arg183Trp	LCSDDTPMA	LCSDDTPMVRWAAA	0	80	LPMVRWAAA	LCSDDTPMVRWAAA	0	90	LPMVRWAAA	LCSDDTPMVRWAAA	0	100	0	0
6	CSDDTPMVRWAAAS	p.Arg183Trp	CSDDTPMAS	CSDDTPMVRWAAAS	0	90	CSDDTPMAS	CSDDTPMVRWAAAS	0	90	CSDDTPMRW	CSDDTPMVRW	0	100	0	0
7	SDDTPMVRWAAASK	p.Arg183Trp	SDDTPMVSK	SDDTPMVRWAAASK	0	80	SDDTPMVSK	SDDTPMVRWAAASK	0.0025	8.4755	SDDTPMVSK	SDDTPMVRWAAASK	0	80	0.0008	0
8	DDTPMVRWAAASKL	p.Arg183Trp	DDWAAASKL	DDTPMVRWAAASKL	0	80	DDTPAASKL	DDTPMVRWAAASKL	0	90	DRWAAASKL	DDTPMVRWAAASKL	0	58.3333	0	0
9	DTPMVRWAAASKLG	p.Arg183Trp	DTPAAASKL	DTPMVRWAAASKL	0	95	DTPMVRWSK	DTPMVRWAAASK	0	90	DTPMVRWKL	DTPMVRWAAASKL	0	90	0	0
10	TPMVRWAAASKLGE	p.Arg183Trp	TAAASKLGE	TPMVRWAAASKLGE	0	95	TPAASKLGE	TPMVRWAAASKLGE	0	90	TRWAAASKL	TPMVRWAAASKL	0	100	0	0
11	PMVRWAAASKLGEF	p.Arg183Trp	PMVSKLGEF	PMVRWAAASKLGEF	0	95	MVRSKLGEF	MVRWAAASKLGEF	0	100	PMASKLGEF	PMVRWAAASKLGEF	0	41	0	0
12	MVRWAAASKLGEFA	p.Arg183Trp	MVSKLGEFA	MVRWAAASKLGEFA	0	68.3333	MVSKLGEFA	MVRWAAASKLGEFA	0	90	RWAKLGEFA	RWAAASKLGEFA	0	90	0	0
13	VRWAAASKLGEFAK	p.Arg183Trp	VRWAGEFAK	VRWAAASKLGEFAK	0	78.3333	VSKLGEFAK	VRWAAASKLGEFAK	0.0005	14.3922	VRWAGEFAK	VRWAAASKLGEFAK	0	60	0.0002	0
14	RWAAASKLGEFAKV	p.Arg183Trp	RWLGEFAKV	RWAAASKLGEFAKV	0	68.3333	RSKLGEFAK	RWAAASKLGEFAK	0	56.6667	RWLGEFAKV	RWAAASKLGEFAKV	0.0004	15.8116	0.0001	0
15	WAAASKLGEFAKVL	p.Arg183Trp	WLGEFAKVL	WAAASKLGEFAKVL	0.0001	45.1667	WAAASKLVL	WAAASKLGEFAKVL	0	100	WAAASKLVL	WAAASKLGEFAKVL	0	90	0	0
16	AAASKLGEFAKVLE	p.Arg183Trp	AAASKLVLE	AAASKLGEFAKVLE	0	85	AAASKLVLE	AAASKLGEFAKVLE	0	75	AAASKLVLE	AAASKLGEFAKVLE	0	100	0	0
17	AASKLGEFAKVLEL	p.Arg183Trp	AAFAKVLEL	AASKLGEFAKVLEL	0.0002	30.9545	AAFAKVLEL	AASKLGEFAKVLEL	0	58.3333	AEFAKVLEL	AASKLGEFAKVLEL	0	43.5	0.0001	0
0	QYFRNLCSDDTPM	p.Arg183Trp	QLCSDDTPM	QYFRNLCSDDTPM	0.0001	46.8	QYFRNLTPM	QYFRNLCSDDTPM	0	62.5	QYFSDDTPM	QYFRNLCSDDTPM	0.0013	9.8029	0.0005	0
1	YFRNLCSDDTPMV	p.Arg183Trp	YFSDDTPMV	YFRNLCSDDTPMV	0.0009	18.9758	YFRDDTPMV	YFRNLCSDDTPMV	0	90	YFSDDTPMV	YFRNLCSDDTPMV	0.0002	19.8387	0.0004	0
2	FRNLCSDDTPMVR	p.Arg183Trp	FSDDTPMVR	FRNLCSDDTPMVR	0.0002	30.2727	FSDDTPMVR	FRNLCSDDTPMVR	0.0022	8.788	FRDDTPMVR	FRNLCSDDTPMVR	0	44	0.0008	0
3	RNLCSDDTPMVRW	p.Arg183Trp	RSDDTPMVR	RNLCSDDTPMVR	0	69.1667	RSDDTPMVR	RNLCSDDTPMVR	0.0003	18.0526	RDDTPMVRW	RNLCSDDTPMVRW	0.0002	20.8889	0.0002	0
4	NLCSDDTPMVRWA	p.Arg183Trp	NLTPMVRWA	NLCSDDTPMVRWA	0.0001	51	NSDDTPMVR	NLCSDDTPMVR	0	70	NLDTPMVRW	NLCSDDTPMVRW	0	80	0	0
5	LCSDDTPMVRWAA	p.Arg183Trp	LCSDDTPMA	LCSDDTPMVRWAA	0	58.6364	LSDDTPMVR	LCSDDTPMVR	0	75	LTPMVRWAA	LCSDDTPMVRWAA	0	90	0	0
6	CSDDTPMVRWAAA	p.Arg183Trp	CSDDTPMAA	CSDDTPMVRWAAA	0	59.0909	CSDDTPMAA	CSDDTPMVRWAAA	0	58.3333	CSDDTPMVA	CSDDTPMVRWAAA	0	90	0	0
7	SDDTPMVRWAAAS	p.Arg183Trp	SMVRWAAAS	SDDTPMVRWAAAS	0	78.3333	SDDTPMVAS	SDDTPMVRWAAAS	0	90	SDDTPMVRW	SDDTPMVRW	0	100	0	0
8	DDTPMVRWAAASK	p.Arg183Trp	DDTPMVASK	DDTPMVRWAAASK	0	87.5	DVRWAAASK	DDTPMVRWAAASK	0.0001	26.9	DDTPMVASK	DDTPMVRWAAASK	0	90	0	0
9	DTPMVRWAAASKL	p.Arg183Trp	DTPAAASKL	DTPMVRWAAASKL	0	56.3636	DTPMVRWSK	DTPMVRWAAASK	0	60	DTPMVRWKL	DTPMVRWAAASKL	0.0001	31.6667	0	0
10	TPMVRWAAASKLG	p.Arg183Trp	TRWAAASKL	TPMVRWAAASKL	0	90	TPMWAAASK	TPMVRWAAASK	0	85	TWAAASKLG	TPMVRWAAASKLG	0	80	0	0
11	PMVRWAAASKLGE	p.Arg183Trp	PMAASKLGE	PMVRWAAASKLGE	0	100	PAAASKLGE	PMVRWAAASKLGE	0	100	RWAAASLGE	RWAAASKLGE	0	100	0	0
12	MVRWAAASKLGEF	p.Arg183Trp	MVASKLGEF	MVRWAAASKLGEF	0	71.25	MVASKLGEF	MVRWAAASKLGEF	0	65	RWAAASKLF	RWAAASKLGEF	0.0001	24.5714	0	0
13	VRWAAASKLGEFA	p.Arg183Trp	VASKLGEFA	VRWAAASKLGEFA	0	76.6667	VRWAAASKA	VRWAAASKLGEFA	0	90	VRWSKLGEF	VRWAAASKLGEF	0	55	0	0
14	RWAAASKLGEFAK	p.Arg183Trp	RSKLGEFAK	RWAAASKLGEFAK	0	82.5	RSKLGEFAK	RWAAASKLGEFAK	0.0089	5.4011	RWAAGEFAK	RWAAASKLGEFAK	0.0001	27	0.003	0
15	WAAASKLGEFAKV	p.Arg183Trp	WALGEFAKV	WAAASKLGEFAKV	0	52.3333	WAAASKLAK	WAAASKLGEFAK	0	60	WAAASKLKV	WAAASKLGEFAKV	0	90	0	0
16	AAASKLGEFAKVL	p.Arg183Trp	ALGEFAKVL	AAASKLGEFAKVL	0.001	18.0484	AAASKLFAK	AAASKLGEFAK	0	40.5	AAASKLKVL	AAASKLGEFAKVL	0	65	0.0003	0
17	AASKLGEFAKVLE	p.Arg183Trp	ALGEFAKVL	AASKLGEFAKVL	0	72.5	AASKLGFAK	AASKLGEFAK	0	65	AASKLGFAK	AASKLGEFAK	0	100	0	0
18	ASKLGEFAKVLEL	p.Arg183Trp	ASFAKVLEL	ASKLGEFAKVLEL	0.0006	21.8026	ASFAKVLEL	ASKLGEFAKVLEL	0	34.5	AEFAKVLEL	ASKLGEFAKVLEL	0	33.75	0.0002	0
0	QYFRNLCSDDTP	p.Arg183Trp	QYFRNLCTP	QYFRNLCSDDTP	0	87.5	QYFRNLDTP	QYFRNLCSDDTP	0	90	QYFRNLDTP	QYFRNLCSDDTP	0.0002	21.2273	0.0001	0
1	YFRNLCSDDTPM	p.Arg183Trp	YLCSDDTPM	YFRNLCSDDTPM	0.002	13.6166	YFCSDDTPM	YFRNLCSDDTPM	0	85	YFCSDDTPM	YFRNLCSDDTPM	0.0002	20.1852	0.0007	0
2	FRNLCSDDTPMV	p.Arg183Trp	FCSDDTPMV	FRNLCSDDTPMV	0.0011	17.1742	FRNDDTPMV	FRNLCSDDTPMV	0	85	FRSDDTPMV	FRNLCSDDTPMV	0	47	0.0004	0
3	RNLCSDDTPMVR	p.Arg183Trp	RSDDTPMVR	RNLCSDDTPMVR	0.0002	31.85	RSDDTPMVR	RNLCSDDTPMVR	0.038	2.9468	RSDDTPMVR	RNLCSDDTPMVR	0	42.5	0.0127	0
4	NLCSDDTPMVRW	p.Arg183Trp	NLDTPMVRW	NLCSDDTPMVRW	0.0002	31.75	NSDDTPMVR	NLCSDDTPMVR	0.0001	31.2	NLDTPMVRW	NLCSDDTPMVRW	0.0005	13.982	0.0003	0
5	LCSDDTPMVRWA	p.Arg183Trp	LCSDDTPMA	LCSDDTPMVRWA	0	55	LSDDTPMVR	LCSDDTPMVR	0	52.5	LDDTPMVRW	LCSDDTPMVRW	0	80	0	0
6	CSDDTPMVRWAA	p.Arg183Trp	CSDDTPWAA	CSDDTPMVRWAA	0.0001	40	CSDDVRWAA	CSDDTPMVRWAA	0	43	CSDDTPMRW	CSDDTPMVRW	0	67.5	0	0
7	SDDTPMVRWAAA	p.Arg183Trp	SDDTPMVAA	SDDTPMVRWAAA	0	53	SDDTPMVAA	SDDTPMVRWAAA	0	55	SDDTPMVAA	SDDTPMVRWAAA	0	80	0	0
8	DDTPMVRWAAAS	p.Arg183Trp	DDTPMVAAS	DDTPMVRWAAAS	0	95	DDTPMVAAS	DDTPMVRWAAAS	0	100	DDTPMVRAS	DDTPMVRWAAAS	0	100	0	0
9	DTPMVRWAAASK	p.Arg183Trp	DTPMVAASK	DTPMVRWAAASK	0	80	DTPMVRWSK	DTPMVRWAAASK	0.0012	10.8507	DTPWAAASK	DTPMVRWAAASK	0	51.25	0.0004	0
10	TPMVRWAAASKL	p.Arg183Trp	TRWAAASKL	TPMVRWAAASKL	0.0001	49.25	TVRWAAASK	TPMVRWAAASK	0	41.5	TRWAAASKL	TPMVRWAAASKL	0	34.25	0	0
11	PMVRWAAASKLG	p.Arg183Trp	PMWAAASKL	PMVRWAAASKL	0	95	PVRWAAASK	PMVRWAAASK	0	100	PWAAASKLG	PMVRWAAASKLG	0	90	0	0
12	MVRWAAASKLGE	p.Arg183Trp	MVAASKLGE	MVRWAAASKLGE	0	78.3333	MVAASKLGE	MVRWAAASKLGE	0	65	MRWAAASKL	MVRWAAASKL	0	80	0	0
13	VRWAAASKLGEF	p.Arg183Trp	VRWAAASKF	VRWAAASKLGEF	0	66.6667	VRWAAASKF	VRWAAASKLGEF	0	58.3333	RWAAASKLF	RWAAASKLGEF	0.0015	9.2209	0.0005	0
14	RWAAASKLGEFA	p.Arg183Trp	RASKLGEFA	RWAAASKLGEFA	0	61.25	RASKLGEFA	RWAAASKLGEFA	0	62.5	RWAAASKLF	RWAAASKLGEF	0.0009	11.4348	0.0003	0
15	WAAASKLGEFAK	p.Arg183Trp	WAAASKLGK	WAAASKLGEFAK	0	80	WAAASKLAK	WAAASKLGEFAK	0.0033	7.6554	WAAASKFAK	WAAASKLGEFAK	0	90	0.0011	0
16	AAASKLGEFAKV	p.Arg183Trp	AALGEFAKV	AAASKLGEFAKV	0.001	17.6194	AAASKLFAK	AAASKLGEFAK	0.0008	12.1404	AAASKFAKV	AAASKLGEFAKV	0	65	0.0006	0
17	AASKLGEFAKVL	p.Arg183Trp	ALGEFAKVL	AASKLGEFAKVL	0.0022	13.1421	ASKLGEFAK	AASKLGEFAK	0	33.25	AASKLGEFL	AASKLGEFAKVL	0	45	0.0007	0
18	ASKLGEFAKVLE	p.Arg183Trp	ALGEFAKVL	ASKLGEFAKVL	0	55.9091	ASKLGEFAK	ASKLGEFAK	0	33.25	ASKEFAKVL	ASKLGEFAKVL	0	90	0	0
19	SKLGEFAKVLEL	p.Arg183Trp	KLFAKVLEL	KLGEFAKVLEL	0.0039	10.305	SEFAKVLEL	SKLGEFAKVLEL	0	42	SEFAKVLEL	SKLGEFAKVLEL	0.0001	23.0625	0.0013	0
0	QYFRNLCSDDT	p.Arg183Trp	QYFRNLCST	QYFRNLCSDDT	0	87.5	QYFRNLCST	QYFRNLCSDDT	0	90	QYFRNLCST	QYFRNLCSDDT	0	34.5	0	0
1	YFRNLCSDDTP	p.Arg183Trp	YFRNLDDTP	YFRNLCSDDTP	0	76.6667	YFRNSDDTP	YFRNLCSDDTP	0	90	YFRNSDDTP	YFRNLCSDDTP	0	37.6667	0	0
2	FRNLCSDDTPM	p.Arg183Trp	FLCSDDTPM	FRNLCSDDTPM	0.0109	6.468	FRNSDDTPM	FRNLCSDDTPM	0	70	FRNSDDTPM	FRNLCSDDTPM	0	38.6667	0.0036	0
3	RNLCSDDTPMV	p.Arg183Trp	NLSDDTPMV	NLCSDDTPMV	0.0036	10.6531	RNLDDTPMV	RNLCSDDTPMV	0	56.6667	RNLDDTPMV	RNLCSDDTPMV	0	39.5	0.0012	0
4	NLCSDDTPMVR	p.Arg183Trp	NLSDDTPMV	NLCSDDTPMV	0.0025	12.314	NSDDTPMVR	NLCSDDTPMVR	0.0089	5.3941	NLCDTPMVR	NLCSDDTPMVR	0.0001	29.2857	0.0038	0
5	LCSDDTPMVRW	p.Arg183Trp	LCSDDTPRW	LCSDDTPMVRW	0.0001	39.6667	LSDDTPMVR	LCSDDTPMVR	0.0002	18.7895	LDDTPMVRW	LCSDDTPMVRW	0.0006	13.5495	0.0003	0
6	CSDDTPMVRWA	p.Arg183Trp	CSDDTPMVA	CSDDTPMVRWA	0.0002	35.6923	CSDDTPMVR	CSDDTPMVR	0.0001	30.5	CSDDTPMRW	CSDDTPMVRW	0	40	0.0001	0
7	SDDTPMVRWAA	p.Arg183Trp	STPMVRWAA	SDDTPMVRWAA	0.0003	27.4194	SDDTPMVAA	SDDTPMVRWAA	0	33.25	STPMVRWAA	SDDTPMVRWAA	0	43	0.0001	0
8	DDTPMVRWAAA	p.Arg183Trp	DDTPMVAAA	DDTPMVRWAAA	0	76.6667	DPMVRWAAA	DDTPMVRWAAA	0	70	DDTPMVRAA	DDTPMVRWAAA	0	80	0	0
9	DTPMVRWAAAS	p.Arg183Trp	DTPRWAAAS	DTPMVRWAAAS	0	67.5	DTPMVRWAS	DTPMVRWAAAS	0	85	DTPMVRWAS	DTPMVRWAAAS	0	80	0	0
10	TPMVRWAAASK	p.Arg183Trp	TVRWAAASK	TPMVRWAAASK	0	58.6364	TVRWAAASK	TPMVRWAAASK	0.0173	4.1715	TPRWAAASK	TPMVRWAAASK	0	60	0.0058	0
11	PMVRWAAASKL	p.Arg183Trp	PMWAAASKL	PMVRWAAASKL	0.0003	29.92	PVRWAAASK	PMVRWAAASK	0	67.5	PMWAAASKL	PMVRWAAASKL	0.0001	30.5	0.0001	0
12	MVRWAAASKLG	p.Arg183Trp	MVWAAASKL	MVRWAAASKL	0	52	MVRWAAASK	MVRWAAASK	0	42.5	MWAAASKLG	MVRWAAASKLG	0	45	0	0
13	VRWAAASKLGE	p.Arg183Trp	VRWAAASKL	VRWAAASKL	0	71.25	VAAASKLGE	VRWAAASKLGE	0	60	VRWAAASKL	VRWAAASKL	0	58.3333	0	0
14	RWAAASKLGEF	p.Arg183Trp	RAASKLGEF	RWAAASKLGEF	0.0001	48	RAASKLGEF	RWAAASKLGEF	0.0001	27.75	RWAAASKLF	RWAAASKLGEF	0.3326	0.4899	0.1109	1
15	WAAASKLGEFA	p.Arg183Trp	WAAASGEFA	WAAASKLGEFA	0	60	WAAASKLFA	WAAASKLGEFA	0	70	WAAASKLEF	WAAASKLGEF	0	67.5	0	0
16	AAASKLGEFAK	p.Arg183Trp	AAASKLFAK	AAASKLGEFAK	0.0001	45	AAASKLFAK	AAASKLGEFAK	0.3559	0.6371	AAASKLFAK	AAASKLGEFAK	0	50	0.1187	1
17	AASKLGEFAKV	p.Arg183Trp	AALGEFAKV	AASKLGEFAKV	0.004	10.1451	ASKLGEFAK	AASKLGEFAK	0.0025	8.408	AASGEFAKV	AASKLGEFAKV	0	48	0.0022	0
18	ASKLGEFAKVL	p.Arg183Trp	ALGEFAKVL	ASKLGEFAKVL	0.0117	6.2569	ASKLGEFAK	ASKLGEFAK	0.0005	14.7255	ASKLGEFVL	ASKLGEFAKVL	0	33.75	0.0041	0
19	SKLGEFAKVLE	p.Arg183Trp	SLGEFAKVL	SKLGEFAKVL	0.0004	26.3421	SGEFAKVLE	SKLGEFAKVLE	0	67.5	SKLGEFAKL	SKLGEFAKVL	0	70	0.0001	0
20	KLGEFAKVLEL	p.Arg183Trp	KLFAKVLEL	KLGEFAKVLEL	0.4953	0.3982	KLFAKVLEL	KLGEFAKVLEL	0.0002	20.64	KLFAKVLEL	KLGEFAKVLEL	0.0009	11.5163	0.1654	1
0	QYFRNLCSDD	p.Arg183Trp	QYFRNLCSD	QYFRNLCSDD	0	100	QYFRNLCSD	QYFRNLCSDD	0	100	QYFRNLCSD	QYFRNLCSDD	0	37.3333	0	0
1	YFRNLCSDDT	p.Arg183Trp	YFRNLSDDT	YFRNLCSDDT	0	95	YFRNCSDDT	YFRNLCSDDT	0	100	YFRNLSDDT	YFRNLCSDDT	0	58.3333	0	0
2	FRNLCSDDTP	p.Arg183Trp	FRNLSDDTP	FRNLCSDDTP	0	87.5	FRNLSDDTP	FRNLCSDDTP	0	90	FRNLSDDTP	FRNLCSDDTP	0	70	0	0
3	RNLCSDDTPM	p.Arg183Trp	RLCSDDTPM	RNLCSDDTPM	0.0031	11.2705	RLCSDDTPM	RNLCSDDTPM	0	41	RLCSDDTPM	RNLCSDDTPM	0	40.5	0.0011	0
4	NLCSDDTPMV	p.Arg183Trp	NLSDDTPMV	NLCSDDTPMV	0.2483	0.9318	NLSDDTPMV	NLCSDDTPMV	0	65	NLSDDTPMV	NLCSDDTPMV	0	38	0.0828	1
5	LCSDDTPMVR	p.Arg183Trp	LSDDTPMVR	LCSDDTPMVR	0.0004	25.439	LSDDTPMVR	LCSDDTPMVR	0.0312	3.2382	LSDDTPMVR	LCSDDTPMVR	0.0001	33.25	0.0106	0
6	CSDDTPMVRW	p.Arg183Trp	CSDDTPMRW	CSDDTPMVRW	0.0003	29.96	CSDDTPMVR	CSDDTPMVR	0.0008	12.4438	CSDDTPMRW	CSDDTPMVRW	0.0028	7.1312	0.0013	0
7	SDDTPMVRWA	p.Arg183Trp	SDDTPMVRA	SDDTPMVRWA	0.0001	45.3333	SDDTPMVRA	SDDTPMVRWA	0	34.25	SDDTPMVRW	SDDTPMVRW	0.0001	32.6	0.0001	0
8	DDTPMVRWAA	p.Arg183Trp	DTPMVRWAA	DDTPMVRWAA	0.0001	42.1667	DDTPVRWAA	DDTPMVRWAA	0	53.75	DTPMVRWAA	DDTPMVRWAA	0	49	0	0
9	DTPMVRWAAA	p.Arg183Trp	DTPMVRWAA	DTPMVRWAAA	0.0001	40.875	DTMVRWAAA	DTPMVRWAAA	0	49	DTPMVRWAA	DTPMVRWAAA	0	45	0	0
10	TPMVRWAAAS	p.Arg183Trp	TMVRWAAAS	TPMVRWAAAS	0.0001	47.25	TPMVRWAAS	TPMVRWAAAS	0	67.5	TPMVRAAAS	TPMVRWAAAS	0	90	0	0
11	PMVRWAAASK	p.Arg183Trp	PMVWAAASK	PMVRWAAASK	0	65	PVRWAAASK	PMVRWAAASK	0.0015	9.96	PMVRWAASK	PMVRWAAASK	0	58.3333	0.0005	0
12	MVRWAAASKL	p.Arg183Trp	MVWAAASKL	MVRWAAASKL	0.0046	9.5754	MVRWAAASK	MVRWAAASK	0.0004	15.7532	MRWAAASKL	MVRWAAASKL	0.0002	20.7037	0.0017	0
13	VRWAAASKLG	p.Arg183Trp	VRWAAASKL	VRWAAASKL	0	70	VRWAAASKL	VRWAAASKL	0	85	VWAAASKLG	VRWAAASKLG	0.0001	30.5	0	0
14	RWAAASKLGE	p.Arg183Trp	RAAASKLGE	RWAAASKLGE	0	73.75	RAAASKLGE	RWAAASKLGE	0.0001	31.8	RWAAASLGE	RWAAASKLGE	0.0001	28.75	0	0
15	WAAASKLGEF	p.Arg183Trp	WAAASKLEF	WAAASKLGEF	0	60	WAAASKLEF	WAAASKLGEF	0	49	WAAASKLEF	WAAASKLGEF	0.0006	13.6667	0.0002	0
16	AAASKLGEFA	p.Arg183Trp	AAASKLEFA	AAASKLGEFA	0.0009	18.4758	AAASKLEFA	AAASKLGEFA	0.0001	26.7	AAASKLGEF	AAASKLGEF	0	49	0.0003	0
17	AASKLGEFAK	p.Arg183Trp	AASKLGFAK	AASKLGEFAK	0.0001	46.8	AASKLGFAK	AASKLGEFAK	0.319	0.7303	AASLGEFAK	AASKLGEFAK	0	51.25	0.1064	1
18	ASKLGEFAKV	p.Arg183Trp	ASLGEFAKV	ASKLGEFAKV	0.0085	7.2863	ASKLGEFAK	ASKLGEFAK	0.01	5.1708	ASLGEFAKV	ASKLGEFAKV	0	38	0.0062	0
19	SKLGEFAKVL	p.Arg183Trp	SLGEFAKVL	SKLGEFAKVL	0.0235	4.4005	SKLGEFAKL	SKLGEFAKVL	0	55	SKLGEFAKL	SKLGEFAKVL	0.0001	29.1429	0.0079	0
20	KLGEFAKVLE	p.Arg183Trp	KLGEFAKVL	KLGEFAKVL	0.0026	12.2086	KLGEAKVLE	KLGEFAKVLE	0.0001	29.6667	KLGEAKVLE	KLGEFAKVLE	0	53.75	0.0009	0
21	LGEFAKVLEL	p.Arg183Trp	LGFAKVLEL	LGEFAKVLEL	0.001	17.8645	LGFAKVLEL	LGEFAKVLEL	0	39.5	LEFAKVLEL	LGEFAKVLEL	0.0003	18	0.0004	0
0	QYFRNLCSD	p.Arg183Trp	QYFRNLCSD	QYFRNLCSD	0	95	QYFRNLCSD	QYFRNLCSD	0	75	QYFRNLCSD	QYFRNLCSD	0.0004	16.0364	0.0001	0
1	YFRNLCSDD	p.Arg183Trp	YFRNLCSDD	YFRNLCSDD	0	100	YFRNLCSDD	YFRNLCSDD	0	100	YFRNLCSDD	YFRNLCSDD	0	55	0	0
2	FRNLCSDDT	p.Arg183Trp	FRNLCSDDT	FRNLCSDDT	0	95	FRNLCSDDT	FRNLCSDDT	0	100	FRNLCSDDT	FRNLCSDDT	0	80	0	0
3	RNLCSDDTP	p.Arg183Trp	RNLCSDDTP	RNLCSDDTP	0	85	RNLCSDDTP	RNLCSDDTP	0	85	RNLCSDDTP	RNLCSDDTP	0	65	0	0
4	NLCSDDTPM	p.Arg183Trp	NLCSDDTPM	NLCSDDTPM	0.0098	6.8028	NLCSDDTPM	NLCSDDTPM	0	53.75	NLCSDDTPM	NLCSDDTPM	0	34.25	0.0033	0
5	LCSDDTPMV	p.Arg183Trp	LCSDDTPMV	LCSDDTPMV	0.042	3.2384	LCSDDTPMV	LCSDDTPMV	0	55	LCSDDTPMV	LCSDDTPMV	0.0001	29.4286	0.014	0
6	CSDDTPMVR	p.Arg183Trp	CSDDTPMVR	CSDDTPMVR	0.0009	18.9516	CSDDTPMVR	CSDDTPMVR	0.1005	1.7915	CSDDTPMVR	CSDDTPMVR	0.0002	22.0526	0.0338	1
7	SDDTPMVRW	p.Arg183Trp	SDDTPMVRW	SDDTPMVRW	0.0003	27.1613	SDDTPMVRW	SDDTPMVRW	0.0013	10.5746	SDDTPMVRW	SDDTPMVRW	0.0123	3.6985	0.0046	0
8	DDTPMVRWA	p.Arg183Trp	DDTPMVRWA	DDTPMVRWA	0	67.5	DDTPMVRWA	DDTPMVRWA	0	46	DDTPMVRWA	DDTPMVRWA	0	52.5	0	0
9	DTPMVRWAA	p.Arg183Trp	DTPMVRWAA	DTPMVRWAA	0.0009	18.2258	DTPMVRWAA	DTPMVRWAA	0.0001	29.3333	DTPMVRWAA	DTPMVRWAA	0.0002	22.5263	0.0004	0
10	TPMVRWAAA	p.Arg183Trp	TPMVRWAAA	TPMVRWAAA	0.0002	35.6923	TPMVRWAAA	TPMVRWAAA	0.0001	28.7143	TPMVRWAAA	TPMVRWAAA	0	35.5	0.0001	0
11	PMVRWAAAS	p.Arg183Trp	PMVRWAAAS	PMVRWAAAS	0	58.1818	PMVRWAAAS	PMVRWAAAS	0	100	PMVRWAAAS	PMVRWAAAS	0	80	0	0
12	MVRWAAASK	p.Arg183Trp	MVRWAAASK	MVRWAAASK	0.0005	23.5818	MVRWAAASK	MVRWAAASK	0.2064	1.0629	MVRWAAASK	MVRWAAASK	0	36	0.069	1
13	VRWAAASKL	p.Arg183Trp	VRWAAASKL	VRWAAASKL	0.0017	14.6644	VRWAAASKL	VRWAAASKL	0.0001	23.5333	VRWAAASKL	VRWAAASKL	0.0033	6.6399	0.0017	0
14	RWAAASKLG	p.Arg183Trp	RWAAASKLG	RWAAASKLG	0	85	RWAAASKLG	RWAAASKLG	0	51.25	RWAAASKLG	RWAAASKLG	0.0009	11.3261	0.0003	0
15	WAAASKLGE	p.Arg183Trp	WAAASKLGE	WAAASKLGE	0	68.3333	WAAASKLGE	WAAASKLGE	0	39.5	WAAASKLGE	WAAASKLGE	0	90	0	0
16	AAASKLGEF	p.Arg183Trp	AAASKLGEF	AAASKLGEF	0.0009	18.5323	AAASKLGEF	AAASKLGEF	0.0012	10.7746	AAASKLGEF	AAASKLGEF	0.0081	4.4289	0.0034	0
17	AASKLGEFA	p.Arg183Trp	AASKLGEFA	AASKLGEFA	0.0012	16.55	AASKLGEFA	AASKLGEFA	0.0002	21.4	AASKLGEFA	AASKLGEFA	0	51.25	0.0005	0
18	ASKLGEFAK	p.Arg183Trp	ASKLGEFAK	ASKLGEFAK	0.0001	43.8571	ASKLGEFAK	ASKLGEFAK	0.5803	0.2792	ASKLGEFAK	ASKLGEFAK	0	36.3333	0.1935	1
19	SKLGEFAKV	p.Arg183Trp	SKLGEFAKV	SKLGEFAKV	0.0016	14.774	SKLGEFAKV	SKLGEFAKV	0	33.25	SKLGEFAKV	SKLGEFAKV	0.0002	20.7778	0.0006	0
20	KLGEFAKVL	p.Arg183Trp	KLGEFAKVL	KLGEFAKVL	0.46	0.4456	KLGEFAKVL	KLGEFAKVL	0.0001	29	KLGEFAKVL	KLGEFAKVL	0.002	8.2866	0.154	1
21	LGEFAKVLE	p.Arg183Trp	LGEFAKVLE	LGEFAKVLE	0	71.25	LGEFAKVLE	LGEFAKVLE	0	50	LGEFAKVLE	LGEFAKVLE	0	80	0	0
22	GEFAKVLEL	p.Arg183Trp	GEFAKVLEL	GEFAKVLEL	0.0511	2.8907	GEFAKVLEL	GEFAKVLEL	0.0012	10.8338	GEFAKVLEL	GEFAKVLEL	0.0056	5.2701	0.0193	0
0	QYFRNLCS	p.Arg183Trp	#NAME?	QYFRNLCS	0	85	QYFRNLCS-	QYFRNLCS	0	65	QYFRNLCS-	QYFRNLCS	0.0002	20.8148	0.0001	0
1	YFRNLCSD	p.Arg183Trp	YFRNLCSD-	YFRNLCSD	0	100	YFRNLCSD-	YFRNLCSD	0	100	YFRNLCSD-	YFRNLCSD	0	65	0	0
2	FRNLCSDD	p.Arg183Trp	FRNLCSDD-	FRNLCSDD	0	100	FRNLCSDD-	FRNLCSDD	0	100	FRN-LCSDD	FRNLCSDD	0	100	0	0
3	RNLCSDDT	p.Arg183Trp	RNLCSDDT-	RNLCSDDT	0	100	RNLCSDDT-	RNLCSDDT	0	100	RNLCSDDT-	RNLCSDDT	0	100	0	0
4	NLCSDDTP	p.Arg183Trp	NLCSD-DTP	NLCSDDTP	0	73.75	NLCSDDTP-	NLCSDDTP	0	100	NLCSD-DTP	NLCSDDTP	0	90	0	0
5	LCSDDTPM	p.Arg183Trp	#NAME?	LCSDDTPM	0.0001	45.5	LCSDDTP-M	LCSDDTPM	0	85	LCSDDTP-M	LCSDDTPM	0	60	0	0
6	CSDDTPMV	p.Arg183Trp	CSDDT-PMV	CSDDTPMV	0.0004	25.122	CSDDTPMV-	CSDDTPMV	0	49	CS-DDTPMV	CSDDTPMV	0	38.3333	0.0002	0
7	SDDTPMVR	p.Arg183Trp	#NAME?	SDDTPMVR	0.0001	47	S-DDTPMVR	SDDTPMVR	0.0011	11.0717	S-DDTPMVR	SDDTPMVR	0	52.5	0.0004	0
8	DDTPMVRW	p.Arg183Trp	DDTPM-VRW	DDTPMVRW	0	70	DDTP-MVRW	DDTPMVRW	0	38	DDTPMVR-W	DDTPMVRW	0.0003	17.3111	0.0001	0
9	DTPMVRWA	p.Arg183Trp	DTP-MVRWA	DTPMVRWA	0	61.875	DTPMVRWA-	DTPMVRWA	0	58.3333	DTPMVRW-A	DTPMVRWA	0	47	0	0
10	TPMVRWAA	p.Arg183Trp	TPM-VRWAA	TPMVRWAA	0	51.6667	TPM-VRWAA	TPMVRWAA	0	36.5	T-PMVRWAA	TPMVRWAA	0	48	0	0
11	PMVRWAAA	p.Arg183Trp	PMV-RWAAA	PMVRWAAA	0	72.5	#NAME?	PMVRWAAA	0	85	PMV-RWAAA	PMVRWAAA	0	80	0	0
12	MVRWAAAS	p.Arg183Trp	MVR-WAAAS	MVRWAAAS	0	65.8333	MVRWAAAS-	MVRWAAAS	0	56.6667	MVRWAAAS-	MVRWAAAS	0	90	0	0
13	VRWAAASK	p.Arg183Trp	VRW-AAASK	VRWAAASK	0	58.1818	#NAME?	VRWAAASK	0.0003	16.6774	VRWAA-ASK	VRWAAASK	0	49	0.0001	0
14	RWAAASKL	p.Arg183Trp	R-WAAASKL	RWAAASKL	0.0001	43.2857	RWA-AASKL	RWAAASKL	0	45	RWA-AASKL	RWAAASKL	0.0208	2.9032	0.007	0
15	WAAASKLG	p.Arg183Trp	WAAASKLG-	WAAASKLG	0	95	WAAASKLG-	WAAASKLG	0	85	#NAME?	WAAASKLG	0	80	0	0
16	AAASKLGE	p.Arg183Trp	AAASKLGE-	AAASKLGE	0	73.75	AAASKLGE-	AAASKLGE	0	51.25	AAASKLGE-	AAASKLGE	0	90	0	0
17	AASKLGEF	p.Arg183Trp	AASKLG-EF	AASKLGEF	0.0001	46.2	AAS-KLGEF	AASKLGEF	0.0001	32.75	AASKLG-EF	AASKLGEF	0.0004	16.3273	0.0002	0
18	ASKLGEFA	p.Arg183Trp	ASKLG-EFA	ASKLGEFA	0	53	ASKLGEFA-	ASKLGEFA	0.0001	31.6	ASK-LGEFA	ASKLGEFA	0	80	0	0
19	SKLGEFAK	p.Arg183Trp	SKLGE-FAK	SKLGEFAK	0	63.75	#NAME?	SKLGEFAK	0.0008	12.2865	S-KLGEFAK	SKLGEFAK	0	67.5	0.0003	0
20	KLGEFAKV	p.Arg183Trp	KL-GEFAKV	KLGEFAKV	0.1185	1.6582	KLGE-FAKV	KLGEFAKV	0	53.75	KLGE-FAKV	KLGEFAKV	0.0001	24.8571	0.0396	1
21	LGEFAKVL	p.Arg183Trp	#NAME?	LGEFAKVL	0.0007	20.5057	LGE-FAKVL	LGEFAKVL	0	85	LGE-FAKVL	LGEFAKVL	0	35	0.0002	0
22	GEFAKVLE	p.Arg183Trp	GEFAKVLE-	GEFAKVLE	0	73.75	GEFAKVLE-	GEFAKVLE	0	58.3333	GEFAKVLE-	GEFAKVLE	0	70	0	0
23	EFAKVLEL	p.Arg183Trp	EFA-KVLEL	EFAKVLEL	0.0005	23.6364	EFA-KVLEL	EFAKVLEL	0	41.5	EFAKV-LEL	EFAKVLEL	0.0143	3.4465	0.0049	0
0	MTEYKLVVVGAVGV	p.Gly12Val	MVVVGAVGV	MTEYKLVVVGAVGV	0	51.3333	MTEVGAVGV	MTEYKLVVVGAVGV	0	90	MTEYKLVVV	MTEYKLVVVGAVGV	0	100	0	0
1	TEYKLVVVGAVGVG	p.Gly12Val	TVVVGAVGV	TEYKLVVVGAVGV	0	100	TEYKGAVGV	TEYKLVVVGAVGV	0	100	TEYKLVVVG	TEYKLVVVGAVGVG	0	100	0	0
2	EYKLVVVGAVGVGK	p.Gly12Val	EVGAVGVGK	EYKLVVVGAVGVGK	0	90	EVGAVGVGK	EYKLVVVGAVGVGK	0.0001	24.3846	EYKAVGVGK	EYKLVVVGAVGVGK	0	43	0	0
3	YKLVVVGAVGVGKS	p.Gly12Val	YVGAVGVGK	YKLVVVGAVGVGK	0	100	YVGAVGVGK	YKLVVVGAVGVGK	0	90	YGAVGVGKS	YKLVVVGAVGVGKS	0	100	0	0
4	KLVVVGAVGVGKSA	p.Gly12Val	KLVGVGKSA	KLVVVGAVGVGKSA	0.0004	25.0488	KVGAVGVGK	KLVVVGAVGVGK	0	90	KLVGVGKSA	KLVVVGAVGVGKSA	0	100	0.0001	0
5	LVVVGAVGVGKSAL	p.Gly12Val	LVVVGAVAL	LVVVGAVGVGKSAL	0	68.3333	LVVVGKSAL	LVVVGAVGVGKSAL	0	100	LVVVGKSAL	LVVVGAVGVGKSAL	0	100	0	0
6	VVVGAVGVGKSALT	p.Gly12Val	VVVGAVALT	VVVGAVGVGKSALT	0	71.25	VVVGKSALT	VVVGAVGVGKSALT	0	100	VVVGGKSAL	VVVGAVGVGKSAL	0	100	0	0
7	VVGAVGVGKSALTI	p.Gly12Val	VVGAVGVTI	VVGAVGVGKSALTI	0	56.8182	VVGKSALTI	VVGAVGVGKSALTI	0	90	VVGKSALTI	VVGAVGVGKSALTI	0	70	0	0
8	VGAVGVGKSALTIQ	p.Gly12Val	VGASALTIQ	VGAVGVGKSALTIQ	0	100	VGASALTIQ	VGAVGVGKSALTIQ	0	100	VGAKSALTI	VGAVGVGKSALTI	0	100	0	0
9	GAVGVGKSALTIQL	p.Gly12Val	GAVGVTIQL	GAVGVGKSALTIQL	0.0001	36.8333	GAVGVTIQL	GAVGVGKSALTIQL	0	85	GASALTIQL	GAVGVGKSALTIQL	0	90	0	0
10	AVGVGKSALTIQLI	p.Gly12Val	AVALTIQLI	AVGVGKSALTIQLI	0.0001	51	AVALTIQLI	AVGVGKSALTIQLI	0	85	ASALTIQLI	AVGVGKSALTIQLI	0	70	0	0
11	VGVGKSALTIQLIQ	p.Gly12Val	VALTIQLIQ	VGVGKSALTIQLIQ	0	95	VALTIQLIQ	VGVGKSALTIQLIQ	0	90	VGVGKIQLI	VGVGKSALTIQLI	0	100	0	0
12	GVGKSALTIQLIQN	p.Gly12Val	GVSALTIQL	GVGKSALTIQL	0	100	GALTIQLIQ	GVGKSALTIQLIQ	0	100	GVGIQLIQN	GVGKSALTIQLIQN	0	100	0	0
13	VGKSALTIQLIQNH	p.Gly12Val	VTIQLIQNH	VGKSALTIQLIQNH	0	90	VTIQLIQNH	VGKSALTIQLIQNH	0	53.75	VGKSLIQNH	VGKSALTIQLIQNH	0	90	0	0
0	MTEYKLVVVGAVG	p.Gly12Val	MLVVVGAVG	MTEYKLVVVGAVG	0	90	MTEYKLVVG	MTEYKLVVVGAVG	0	100	MYKLVVVGA	MTEYKLVVVGA	0	100	0	0
1	TEYKLVVVGAVGV	p.Gly12Val	TVVVGAVGV	TEYKLVVVGAVGV	0.0001	39.3333	TEYKGAVGV	TEYKLVVVGAVGV	0	75	TEYKGAVGV	TEYKLVVVGAVGV	0	60	0	0
2	EYKLVVVGAVGVG	p.Gly12Val	EVVVGAVGV	EYKLVVVGAVGV	0	100	EYKLVVVVG	EYKLVVVGAVGVG	0	100	EYKLVVVVG	EYKLVVVGAVGVG	0	70	0	0
3	YKLVVVGAVGVGK	p.Gly12Val	YVGAVGVGK	YKLVVVGAVGVGK	0	71.25	YVGAVGVGK	YKLVVVGAVGVGK	0.0023	8.6107	YVGAVGVGK	YKLVVVGAVGVGK	0	90	0.0008	0
4	KLVVVGAVGVGKS	p.Gly12Val	KLVVVGAVS	KLVVVGAVGVGKS	0	58.6364	KVGAVGVGK	KLVVVGAVGVGK	0.0001	31.2	KLVAVGVGK	KLVVVGAVGVGK	0	100	0	0
5	LVVVGAVGVGKSA	p.Gly12Val	LVVGVGKSA	LVVVGAVGVGKSA	0.0001	47.75	LVVAVGVGK	LVVVGAVGVGK	0	90	LVVVGGKSA	LVVVGAVGVGKSA	0	100	0	0
6	VVVGAVGVGKSAL	p.Gly12Val	VVVGAVSAL	VVVGAVGVGKSAL	0.0003	28.1481	VVVGGKSAL	VVVGAVGVGKSAL	0	70	VVVGGKSAL	VVVGAVGVGKSAL	0	60	0.0001	0
7	VVGAVGVGKSALT	p.Gly12Val	VVVGKSALT	VVGAVGVGKSALT	0	60.625	VVGAVGVGK	VVGAVGVGK	0	85	VVVGKSALT	VVGAVGVGKSALT	0	100	0	0
8	VGAVGVGKSALTI	p.Gly12Val	VVGKSALTI	VGAVGVGKSALTI	0	55.9091	VVGKSALTI	VGAVGVGKSALTI	0	85	VVGKSALTI	VGAVGVGKSALTI	0	53.75	0	0
9	GAVGVGKSALTIQ	p.Gly12Val	GAVGVGKSQ	GAVGVGKSALTIQ	0	90	GAVGVLTIQ	GAVGVGKSALTIQ	0	67.5	GAVGVGKSQ	GAVGVGKSALTIQ	0	100	0	0
10	AVGVGKSALTIQL	p.Gly12Val	AVSALTIQL	AVGVGKSALTIQL	0.0012	16.575	AVSALTIQL	AVGVGKSALTIQL	0	48	AVSALTIQL	AVGVGKSALTIQL	0	56.6667	0.0004	0
11	VGVGKSALTIQLI	p.Gly12Val	VGVGTIQLI	VGVGKSALTIQLI	0	65	VSALTIQLI	VGVGKSALTIQLI	0	90	VGVGKIQLI	VGVGKSALTIQLI	0	43	0	0
12	GVGKSALTIQLIQ	p.Gly12Val	GVSALTIQL	GVGKSALTIQL	0	82.5	GVLTIQLIQ	GVGKSALTIQLIQ	0	60	GSALTIQLI	GVGKSALTIQLI	0	100	0	0
13	VGKSALTIQLIQN	p.Gly12Val	VLTIQLIQN	VGKSALTIQLIQN	0	95	VGKSALIQN	VGKSALTIQLIQN	0	100	VGKSATIQL	VGKSALTIQL	0	100	0	0
14	GKSALTIQLIQNH	p.Gly12Val	GTIQLIQNH	GKSALTIQLIQNH	0	80	GTIQLIQNH	GKSALTIQLIQNH	0.0001	24.6154	KSALTIQLH	KSALTIQLIQNH	0	90	0	0
0	MTEYKLVVVGAV	p.Gly12Val	MTEYKLVAV	MTEYKLVVVGAV	0.0001	39.3333	MTEYKLVAV	MTEYKLVVVGAV	0	70	MTEYKLVAV	MTEYKLVVVGAV	0	80	0	0
1	TEYKLVVVGAVG	p.Gly12Val	TLVVVGAVG	TEYKLVVVGAVG	0	87.5	TEYKLVVAV	TEYKLVVVGAV	0	100	TYKLVVVGA	TEYKLVVVGA	0	90	0	0
2	EYKLVVVGAVGV	p.Gly12Val	EVVVGAVGV	EYKLVVVGAVGV	0.0001	46.4	EYVVGAVGV	EYKLVVVGAVGV	0	90	EYKLGAVGV	EYKLVVVGAVGV	0.0001	22.9474	0.0001	0
3	YKLVVVGAVGVG	p.Gly12Val	YVVVGAVGV	YKLVVVGAVGV	0	85	YVVGAVGVG	YKLVVVGAVGVG	0	100	YKLVGAVGV	YKLVVVGAVGV	0	100	0	0
4	KLVVVGAVGVGK	p.Gly12Val	KLVAVGVGK	KLVVVGAVGVGK	0.0001	47	KVGAVGVGK	KLVVVGAVGVGK	0.0718	2.1954	KLVAVGVGK	KLVVVGAVGVGK	0	70	0.024	0
5	LVVVGAVGVGKS	p.Gly12Val	LVVVGAVKS	LVVVGAVGVGKS	0	85	LVVAVGVGK	LVVVGAVGVGK	0	41	LVVAVGVGK	LVVVGAVGVGK	0	100	0	0
6	VVVGAVGVGKSA	p.Gly12Val	VVVGAVKSA	VVVGAVGVGKSA	0.0003	28.2222	VVVGVGVGK	VVVGAVGVGK	0	33	VVVGAGKSA	VVVGAVGVGKSA	0	90	0.0001	0
7	VVGAVGVGKSAL	p.Gly12Val	VVGAVGVGL	VVGAVGVGKSAL	0.0003	27.5806	VVGAVGVGK	VVGAVGVGK	0	52.5	VVGAVKSAL	VVGAVGVGKSAL	0	58.3333	0.0001	0
8	VGAVGVGKSALT	p.Gly12Val	VGVGKSALT	VGAVGVGKSALT	0	78.3333	VGAGKSALT	VGAVGVGKSALT	0	90	VGAGKSALT	VGAVGVGKSALT	0	100	0	0
9	GAVGVGKSALTI	p.Gly12Val	GAVGVGLTI	GAVGVGKSALTI	0.0002	32.7222	GVGKSALTI	GAVGVGKSALTI	0	70	GAVGVGLTI	GAVGVGKSALTI	0	56.6667	0.0001	0
10	AVGVGKSALTIQ	p.Gly12Val	AVKSALTIQ	AVGVGKSALTIQ	0	78.3333	AVKSALTIQ	AVGVGKSALTIQ	0.0001	29	AGKSALTIQ	AVGVGKSALTIQ	0	100	0	0
11	VGVGKSALTIQL	p.Gly12Val	VGVGKTIQL	VGVGKSALTIQL	0.0002	34.7143	VGVGKTIQL	VGVGKSALTIQL	0	67.5	VGVGKTIQL	VGVGKSALTIQL	0	35	0.0001	0
12	GVGKSALTIQLI	p.Gly12Val	GVALTIQLI	GVGKSALTIQLI	0.0002	31.2	GSALTIQLI	GVGKSALTIQLI	0	65	GSALTIQLI	GVGKSALTIQLI	0	48	0.0001	0
13	VGKSALTIQLIQ	p.Gly12Val	VALTIQLIQ	VGKSALTIQLIQ	0	90	VALTIQLIQ	VGKSALTIQLIQ	0	65	VGKSTIQLI	VGKSALTIQLI	0	90	0	0
14	GKSALTIQLIQN	p.Gly12Val	GLTIQLIQN	GKSALTIQLIQN	0	95	GALTIQLIQ	GKSALTIQLIQ	0	100	GKSALTIQL	GKSALTIQL	0	100	0	0
15	KSALTIQLIQNH	p.Gly12Val	KTIQLIQNH	KSALTIQLIQNH	0	64.375	KTIQLIQNH	KSALTIQLIQNH	0.0014	10.369	KSALTIQLH	KSALTIQLIQNH	0	67.5	0.0005	0
0	MTEYKLVVVGA	p.Gly12Val	MTEYKLVGA	MTEYKLVVVGA	0.0001	36.8333	MTKLVVVGA	MTEYKLVVVGA	0	39	MYKLVVVGA	MTEYKLVVVGA	0	39.5	0.0001	0
1	TEYKLVVVGAV	p.Gly12Val	TEYKLVVAV	TEYKLVVVGAV	0.0001	39.4444	TEYKLVVAV	TEYKLVVVGAV	0	62.5	TEYKLVVVV	TEYKLVVVGAV	0	40.5	0	0
2	EYKLVVVGAVG	p.Gly12Val	ELVVVGAVG	EYKLVVVGAVG	0	90	EYKLVVVVG	EYKLVVVGAVG	0	100	EYKLVVVVG	EYKLVVVGAVG	0	41.5	0	0
3	YKLVVVGAVGV	p.Gly12Val	YVVVGAVGV	YKLVVVGAVGV	0.0025	12.5011	YVVVGAVGV	YKLVVVGAVGV	0	85	YKLVGAVGV	YKLVVVGAVGV	0	80	0.0008	0
4	KLVVVGAVGVG	p.Gly12Val	KLVVGAVGV	KLVVVGAVGV	0.0003	29.28	KVVGAVGVG	KLVVVGAVGVG	0	90	KLVGAVGVG	KLVVVGAVGVG	0	100	0.0001	0
5	LVVVGAVGVGK	p.Gly12Val	LVVAVGVGK	LVVVGAVGVGK	0	56.8182	LVVAVGVGK	LVVVGAVGVGK	0.044	2.7788	LVVVGGVGK	LVVVGAVGVGK	0	80	0.0147	0
6	VVVGAVGVGKS	p.Gly12Val	VVVGGVGKS	VVVGAVGVGKS	0	56.3636	VVVGAVVGK	VVVGAVGVGK	0.0036	7.4847	VVVGAVVGK	VVVGAVGVGK	0	90	0.0012	0
7	VVGAVGVGKSA	p.Gly12Val	VVGAVGVSA	VVGAVGVGKSA	0.0011	16.99	VVGAVGVGK	VVGAVGVGK	0.0002	19.3226	VVVGVGKSA	VVGAVGVGKSA	0	70	0.0005	0
8	VGAVGVGKSAL	p.Gly12Val	VVGVGKSAL	VGAVGVGKSAL	0.0001	39.1111	VVGVGKSAL	VGAVGVGKSAL	0	70	VGAVGVSAL	VGAVGVGKSAL	0	46	0	0
9	GAVGVGKSALT	p.Gly12Val	GAVGKSALT	GAVGVGKSALT	0.0001	50.3333	GAVGVGALT	GAVGVGKSALT	0	75	GAVGVGKLT	GAVGVGKSALT	0	90	0	0
10	AVGVGKSALTI	p.Gly12Val	AVGKSALTI	AVGVGKSALTI	0.0006	21.2237	AVGKSALTI	AVGVGKSALTI	0	44.5	AVGKSALTI	AVGVGKSALTI	0	35.75	0.0002	0
11	VGVGKSALTIQ	p.Gly12Val	VVGKSALTI	VGVGKSALTI	0	73.75	VGVGKSALQ	VGVGKSALTIQ	0	52.5	VGVGKSLTI	VGVGKSALTI	0	80	0	0
12	GVGKSALTIQL	p.Gly12Val	GVSALTIQL	GVGKSALTIQL	0.0092	6.9975	GVSALTIQL	GVGKSALTIQL	0.0001	26.2	GVGKSALTL	GVGKSALTIQL	0.0001	33.25	0.0031	0
13	VGKSALTIQLI	p.Gly12Val	VSALTIQLI	VGKSALTIQLI	0.0001	42.8333	VSALTIQLI	VGKSALTIQLI	0	62.5	VSALTIQLI	VGKSALTIQLI	0.0002	21.8636	0.0001	0
14	GKSALTIQLIQ	p.Gly12Val	GALTIQLIQ	GKSALTIQLIQ	0	78.3333	GALTIQLIQ	GKSALTIQLIQ	0	40.5	GSALTIQLI	GKSALTIQLI	0	80	0	0
15	KSALTIQLIQN	p.Gly12Val	KSALTIQLI	KSALTIQLI	0	82.5	KSALTIIQN	KSALTIQLIQN	0	52.5	KSALTIQLI	KSALTIQLI	0	80	0	0
16	SALTIQLIQNH	p.Gly12Val	STIQLIQNH	SALTIQLIQNH	0.0001	48.2	STIQLIQNH	SALTIQLIQNH	0.0049	6.7098	STIQLIQNH	SALTIQLIQNH	0	58.3333	0.0017	0
0	MTEYKLVVVG	p.Gly12Val	MTEYKLVVV	MTEYKLVVV	0	62.5	MTYKLVVVG	MTEYKLVVVG	0	62.5	MEYKLVVVG	MTEYKLVVVG	0	70	0	0
1	TEYKLVVVGA	p.Gly12Val	TEYKVVVGA	TEYKLVVVGA	0.0002	35.2308	TEYKVVVGA	TEYKLVVVGA	0	45	TYKLVVVGA	TEYKLVVVGA	0.0002	20.2963	0.0001	0
2	EYKLVVVGAV	p.Gly12Val	EYKLVVVAV	EYKLVVVGAV	0	52.6667	EYKLVVVAV	EYKLVVVGAV	0	67.5	EYKLVVVAV	EYKLVVVGAV	0.0009	11.2011	0.0003	0
3	YKLVVVGAVG	p.Gly12Val	YLVVVGAVG	YKLVVVGAVG	0.0001	49.5	YLVVVGAVG	YKLVVVGAVG	0	100	YLVVVGAVG	YKLVVVGAVG	0	100	0	0
4	KLVVVGAVGV	p.Gly12Val	KLVVGAVGV	KLVVVGAVGV	0.0515	2.8794	KVVVGAVGV	KLVVVGAVGV	0	41.5	KLVVVGAVV	KLVVVGAVGV	0	65	0.0172	0
5	LVVVGAVGVG	p.Gly12Val	LVVVGAVGV	LVVVGAVGV	0.0001	47.25	LVVVGAVVG	LVVVGAVGVG	0	90	LVVGAVGVG	LVVVGAVGVG	0	100	0	0
6	VVVGAVGVGK	p.Gly12Val	VVVGAVVGK	VVVGAVGVGK	0.0004	25.878	VVVGAVVGK	VVVGAVGVGK	0.454	0.4466	VVVGAVVGK	VVVGAVGVGK	0	45.5	0.1515	1
7	VVGAVGVGKS	p.Gly12Val	VVGAVGVKS	VVGAVGVGKS	0.0001	41	VVGAVGVGK	VVGAVGVGK	0.0065	6.0529	VVGAVGVGK	VVGAVGVGK	0	90	0.0022	0
8	VGAVGVGKSA	p.Gly12Val	VAVGVGKSA	VGAVGVGKSA	0.0002	33.25	VAVGVGKSA	VGAVGVGKSA	0	60	VGAGVGKSA	VGAVGVGKSA	0	65	0.0001	0
9	GAVGVGKSAL	p.Gly12Val	GAVGVGKSL	GAVGVGKSAL	0.0009	18.4113	GAVGGKSAL	GAVGVGKSAL	0	44.5	GAVGVGKSL	GAVGVGKSAL	0	41.5	0.0003	0
10	AVGVGKSALT	p.Gly12Val	AVVGKSALT	AVGVGKSALT	0.0004	24.8958	AVVGKSALT	AVGVGKSALT	0	44.5	AVVGKSALT	AVGVGKSALT	0	70	0.0001	0
11	VGVGKSALTI	p.Gly12Val	VVGKSALTI	VGVGKSALTI	0.0009	18.4032	VVGKSALTI	VGVGKSALTI	0	44	VVGKSALTI	VGVGKSALTI	0.0002	19.5484	0.0004	0
12	GVGKSALTIQ	p.Gly12Val	GVGKSALTI	GVGKSALTI	0.0001	49.75	GVGKSALTQ	GVGKSALTIQ	0.0004	15.8442	GVGKSALTI	GVGKSALTI	0	90	0.0001	0
13	VGKSALTIQL	p.Gly12Val	VGSALTIQL	VGKSALTIQL	0.0007	20.1954	VGKSATIQL	VGKSALTIQL	0	38	VGKSATIQL	VGKSALTIQL	0.0002	19.0968	0.0003	0
14	GKSALTIQLI	p.Gly12Val	GSALTIQLI	GKSALTIQLI	0.0003	29	GSALTIQLI	GKSALTIQLI	0	39	GSALTIQLI	GKSALTIQLI	0.0001	28.5	0.0001	0
15	KSALTIQLIQ	p.Gly12Val	KSALTIQLI	KSALTIQLI	0	52.3333	KSATIQLIQ	KSALTIQLIQ	0.002	9.1412	KSALTIQLI	KSALTIQLI	0	49	0.0007	0
16	SALTIQLIQN	p.Gly12Val	SLTIQLIQN	SALTIQLIQN	0	65	SALTIQLQN	SALTIQLIQN	0	56.6667	SALTIQLQN	SALTIQLIQN	0	90	0	0
17	ALTIQLIQNH	p.Gly12Val	ALIQLIQNH	ALTIQLIQNH	0.001	17.6387	ATIQLIQNH	ALTIQLIQNH	0.0253	3.548	ALIQLIQNH	ALTIQLIQNH	0	49	0.0088	0
0	MTEYKLVVV	p.Gly12Val	MTEYKLVVV	MTEYKLVVV	0.0159	5.3608	MTEYKLVVV	MTEYKLVVV	0.0002	19.7742	MTEYKLVVV	MTEYKLVVV	0.0001	25.5	0.0054	0
1	TEYKLVVVG	p.Gly12Val	TEYKLVVVG	TEYKLVVVG	0	62.5	TEYKLVVVG	TEYKLVVVG	0	56.6667	TEYKLVVVG	TEYKLVVVG	0	42.5	0	0
2	EYKLVVVGA	p.Gly12Val	EYKLVVVGA	EYKLVVVGA	0.0003	28.3333	EYKLVVVGA	EYKLVVVGA	0.0001	31.2	EYKLVVVGA	EYKLVVVGA	0.0025	7.5935	0.0009	0
3	YKLVVVGAV	p.Gly12Val	YKLVVVGAV	YKLVVVGAV	0.0003	27.7097	YKLVVVGAV	YKLVVVGAV	0	85	YKLVVVGAV	YKLVVVGAV	0	48	0.0001	0
4	KLVVVGAVG	p.Gly12Val	KLVVVGAVG	KLVVVGAVG	0.0005	22.8308	KLVVVGAVG	KLVVVGAVG	0	67.5	KLVVVGAVG	KLVVVGAVG	0	80	0.0002	0
5	LVVVGAVGV	p.Gly12Val	LVVVGAVGV	LVVVGAVGV	0.0448	3.1117	LVVVGAVGV	LVVVGAVGV	0.0001	32.75	LVVVGAVGV	LVVVGAVGV	0	52.5	0.015	0
6	VVVGAVGVG	p.Gly12Val	VVVGAVGVG	VVVGAVGVG	0	60	VVVGAVGVG	VVVGAVGVG	0	62.5	VVVGAVGVG	VVVGAVGVG	0	90	0	0
7	VVGAVGVGK	p.Gly12Val	VVGAVGVGK	VVGAVGVGK	0.0004	25.6341	VVGAVGVGK	VVGAVGVGK	0.7552	0.1277	VVGAVGVGK	VVGAVGVGK	0	35.75	0.2519	1
8	VGAVGVGKS	p.Gly12Val	VGAVGVGKS	VGAVGVGKS	0	68.3333	VGAVGVGKS	VGAVGVGKS	0	62.5	VGAVGVGKS	VGAVGVGKS	0	70	0	0
9	GAVGVGKSA	p.Gly12Val	GAVGVGKSA	GAVGVGKSA	0.001	17.7484	GAVGVGKSA	GAVGVGKSA	0.0001	29.5	GAVGVGKSA	GAVGVGKSA	0	52.5	0.0004	0
10	AVGVGKSAL	p.Gly12Val	AVGVGKSAL	AVGVGKSAL	0.0031	11.3656	AVGVGKSAL	AVGVGKSAL	0.0002	19.2903	AVGVGKSAL	AVGVGKSAL	0.0002	19.8065	0.0012	0
11	VGVGKSALT	p.Gly12Val	VGVGKSALT	VGVGKSALT	0.0002	34.7143	VGVGKSALT	VGVGKSALT	0	52.5	VGVGKSALT	VGVGKSALT	0	50	0.0001	0
12	GVGKSALTI	p.Gly12Val	GVGKSALTI	GVGKSALTI	0.0144	5.6588	GVGKSALTI	GVGKSALTI	0.0003	16.5161	GVGKSALTI	GVGKSALTI	0.0011	10.6565	0.0053	0
13	VGKSALTIQ	p.Gly12Val	VGKSALTIQ	VGKSALTIQ	0	68.3333	VGKSALTIQ	VGKSALTIQ	0.0002	21.65	VGKSALTIQ	VGKSALTIQ	0	70	0.0001	0
14	GKSALTIQL	p.Gly12Val	GKSALTIQL	GKSALTIQL	0.0017	14.3322	GKSALTIQL	GKSALTIQL	0.0001	22.9444	GKSALTIQL	GKSALTIQL	0.0003	17.5333	0.0007	0
15	KSALTIQLI	p.Gly12Val	KSALTIQLI	KSALTIQLI	0.0089	7.1313	KSALTIQLI	KSALTIQLI	0.0013	10.4789	KSALTIQLI	KSALTIQLI	0.0237	2.7342	0.0113	0
16	SALTIQLIQ	p.Gly12Val	SALTIQLIQ	SALTIQLIQ	0.0001	41.2857	SALTIQLIQ	SALTIQLIQ	0.0021	8.9053	SALTIQLIQ	SALTIQLIQ	0	58.3333	0.0007	0
17	ALTIQLIQN	p.Gly12Val	ALTIQLIQN	ALTIQLIQN	0.0003	27.8387	ALTIQLIQN	ALTIQLIQN	0	41	ALTIQLIQN	ALTIQLIQN	0	67.5	0.0001	0
18	LTIQLIQNH	p.Gly12Val	LTIQLIQNH	LTIQLIQNH	0.0003	27.5806	LTIQLIQNH	LTIQLIQNH	0.0357	3.015	LTIQLIQNH	LTIQLIQNH	0.0001	30.1667	0.012	0
0	MTEYKLVV	p.Gly12Val	#NAME?	MTEYKLVV	0.0005	22.9538	MTEYKLVV-	MTEYKLVV	0	37.3333	MT-EYKLVV	MTEYKLVV	0	45	0.0002	0
1	TEYKLVVV	p.Gly12Val	TEY-KLVVV	TEYKLVVV	0.0006	21.75	TEY-KLVVV	TEYKLVVV	0	47	TEY-KLVVV	TEYKLVVV	0.0001	23.625	0.0003	0
2	EYKLVVVG	p.Gly12Val	EYKLVVVG-	EYKLVVVG	0	85	EYKLVVVG-	EYKLVVVG	0	90	EYKLVVVG-	EYKLVVVG	0.0001	27.7	0	0
3	YKLVVVGA	p.Gly12Val	Y-KLVVVGA	YKLVVVGA	0	53	Y-KLVVVGA	YKLVVVGA	0	85	#NAME?	YKLVVVGA	0	44	0	0
4	KLVVVGAV	p.Gly12Val	KLV-VVGAV	KLVVVGAV	0.0076	7.6549	KLVVVGAV-	KLVVVGAV	0	67.5	KLV-VVGAV	KLVVVGAV	0	70	0.0025	0
5	LVVVGAVG	p.Gly12Val	LVVVGAVG-	LVVVGAVG	0	73.75	LVVVGAVG-	LVVVGAVG	0	85	LVVVGAVG-	LVVVGAVG	0	100	0	0
6	VVVGAVGV	p.Gly12Val	VVV-GAVGV	VVVGAVGV	0.0018	14.0274	VVV-GAVGV	VVVGAVGV	0	48	VVVGA-VGV	VVVGAVGV	0	65	0.0006	0
7	VVGAVGVG	p.Gly12Val	VVGAVGVG-	VVGAVGVG	0	64.375	VVGAVGVG-	VVGAVGVG	0	62.5	VVGAVGVG-	VVGAVGVG	0	100	0	0
8	VGAVGVGK	p.Gly12Val	VGA-VGVGK	VGAVGVGK	0	66.6667	VGA-VGVGK	VGAVGVGK	0.0028	8.089	VGA-VGVGK	VGAVGVGK	0	67.5	0.0009	0
9	GAVGVGKS	p.Gly12Val	GAVGVGKS-	GAVGVGKS	0	82.5	GAVGVGKS-	GAVGVGKS	0	67.5	GAVGVGKS-	GAVGVGKS	0	100	0	0
10	AVGVGKSA	p.Gly12Val	AV-GVGKSA	AVGVGKSA	0.0002	34.2857	AVG-VGKSA	AVGVGKSA	0	49	AVG-VGKSA	AVGVGKSA	0	80	0.0001	0
11	VGVGKSAL	p.Gly12Val	VGVGKSA-L	VGVGKSAL	0.0001	44.4	VGV-GKSAL	VGVGKSAL	0	65	VGVGK-SAL	VGVGKSAL	0	38	0	0
12	GVGKSALT	p.Gly12Val	GV-GKSALT	GVGKSALT	0.0001	51	GVGKSALT-	GVGKSALT	0	53.75	GV-GKSALT	GVGKSALT	0	90	0	0
13	VGKSALTI	p.Gly12Val	VGK-SALTI	VGKSALTI	0.0002	34.6429	VGK-SALTI	VGKSALTI	0	52.5	V-GKSALTI	VGKSALTI	0.0002	21.2727	0.0001	0
14	GKSALTIQ	p.Gly12Val	GKSALTIQ-	GKSALTIQ	0	95	GKS-ALTIQ	GKSALTIQ	0	62.5	GKSALTIQ-	GKSALTIQ	0	100	0	0
[truncated: 80,631 more rows]

## Sheet: HLA-A02 01 filter
Pos	Peptide	ID	core	icore	EL-score	EL_Rank	CC	CC: combining capacity
5	GMSYLEDVRL	p.Val842Ile	GMYLEDVRL	GMSYLEDVRL	0.0936	1.9736	WB
1	QIAKGMSYL	p.Val842Ile	QIAKGMSYL	QIAKGMSYL	0.0952	1.9525	WB
13	RLIHRDLAA	p.Val842Ile	RLIHRDLAA	RLIHRDLAA	0.1453	1.456	WB
5	NLLGRNSFEV	p.Arg273Cys	NLLGNSFEV	NLLGRNSFEV	0.2477	0.934	WB
6	LLGRNSFEV	p.Arg273Cys	LLGRNSFEV	LLGRNSFEV	0.4654	0.4383	SB
20	KLGEFAKVLEL	p.Arg183Trp	KLFAKVLEL	KLGEFAKVLEL	0.4953	0.3982	SB
4	NLCSDDTPMV	p.Arg183Trp	NLSDDTPMV	NLCSDDTPMV	0.2483	0.9318	WB
20	KLGEFAKVL	p.Arg183Trp	KLGEFAKVL	KLGEFAKVL	0.46	0.4456	SB
20	KLGEFAKV	p.Arg183Trp	KL-GEFAKV	KLGEFAKV	0.1185	1.6582	WB
19	LRLFQPFLKV	p.Arg88Gln	LLFQPFLKV	LRLFQPFLKV	0.1512	1.4207	WB
20	RLFQPFLKVI	p.Arg88Gln	RLFQPFLKI	RLFQPFLKVI	0.1276	1.5744	WB
20	RLFQPFLKV	p.Arg88Gln	RLFQPFLKV	RLFQPFLKV	0.9356	0.029	SB
8	RQAAEDKFWRV	p.Ser256Phe	RQADKFWRV	RQAAEDKFWRV	0.1157	1.6886	WB
1	ALVMPTLRQA	p.Ser256Phe	ALMPTLRQA	ALVMPTLRQA	0.2847	0.8069	WB
20	YMVADKFTEL	p.Ser256Phe	YMADKFTEL	YMVADKFTEL	0.5728	0.3083	SB
2	LVMPTLRQA	p.Ser256Phe	LVMPTLRQA	LVMPTLRQA	0.1939	1.1704	WB
10	AAEDKFWRV	p.Ser256Phe	AAEDKFWRV	AAEDKFWRV	0.2195	1.0509	WB
21	MVADKFTEL	p.Ser256Phe	MVADKFTEL	MVADKFTEL	0.6892	0.1941	SB
18	AVKENLIEL	p.Arg337Cys	AVKENLIEL	AVKENLIEL	0.4634	0.441	SB
22	NLIELMADI	p.Arg337Cys	NLIELMADI	NLIELMADI	0.1917	1.1808	WB
0	YLDDRNTFRHSVVV	p.Tyr220Cys	YLDDHSVVV	YLDDRNTFRHSVVV	0.1028	1.8455	WB
0	YLDDRNTFRHSV	p.Tyr220Cys	YLDDRNHSV	YLDDRNTFRHSV	0.4655	0.4381	SB
11	VVVPCEPPEV	p.Tyr220Cys	VVVPEPPEV	VVVPCEPPEV	0.1937	1.1709	WB
12	VVPCEPPEV	p.Tyr220Cys	VVPCEPPEV	VVPCEPPEV	0.3042	0.751	WB
0	VLAFDIETTKL	p.Pro286Arg	VLAFDIETL	VLAFDIETTKL	0.1024	1.8514	WB
11	RMLSLTTILV	p.Ser431Leu	RMLSTTILV	RMLSLTTILV	0.1783	1.2477	WB
11	RMLSLTTIL	p.Ser431Leu	RMLSLTTIL	RMLSLTTIL	0.417	0.5046	WB
12	MLSLTTILV	p.Ser431Leu	MLSLTTILV	MLSLTTILV	0.4019	0.5305	WB
4	KQSQHMTEV	p.Arg175His	KQSQHMTEV	KQSQHMTEV	0.5573	0.3262	SB
8	HMTEVVRHC	p.Arg175His	HMTEVVRHC	HMTEVVRHC	0.1093	1.7606	WB
20	KLGEFAKVLEL	p.Arg183Trp	KLFAKVLEL	KLGEFAKVLEL	0.4953	0.3982	SB
4	NLCSDDTPMV	p.Arg183Trp	NLSDDTPMV	NLCSDDTPMV	0.2483	0.9318	WB
20	KLGEFAKVL	p.Arg183Trp	KLGEFAKVL	KLGEFAKVL	0.46	0.4456	SB
20	KLGEFAKV	p.Arg183Trp	KL-GEFAKV	KLGEFAKV	0.1185	1.6582	WB
22	KMDWIFHTI	p.His1047Arg	KMDWIFHTI	KMDWIFHTI	0.7838	0.1178	SB
16	FCLGQLSNV	p.Arg361His	FCLGQLSNV	FCLGQLSNV	0.1105	1.7468	WB
0	VLAFDIETTKL	p.Pro286Arg	VLAFDIETL	VLAFDIETTKL	0.1024	1.8514	WB
14	LWLFQPFLKV	p.Arg93Trp	LLFQPFLKV	LWLFQPFLKV	0.1479	1.4402	WB
13	DLWLFQPFL	p.Arg93Trp	DLWLFQPFL	DLWLFQPFL	0.1139	1.7084	WB
15	WLFQPFLKV	p.Arg93Trp	WLFQPFLKV	WLFQPFLKV	0.7273	0.1612	SB
20	FLKVIEPV	p.Arg93Trp	FL-KVIEPV	FLKVIEPV	0.1521	1.4154	WB
0	VLAFDIETTKL	p.Pro286Arg	VLAFDIETL	VLAFDIETTKL	0.1024	1.8514	WB
9	ILNREIDFAI	p.Gly118Asp	ILNEIDFAI	ILNREIDFAI	0.1336	1.5315	WB
9	ILNREIDFA	p.Gly118Asp	ILNREIDFA	ILNREIDFA	0.1168	1.6768	WB
9	TIPSQRHYV	p.Arg173His	TIPSQRHYV	TIPSQRHYV	0.0978	1.9176	WB
16	YVYYYSYLL	p.Arg173His	YVYYYSYLL	YVYYYSYLL	0.45	0.4591	SB
0	VLAFDIETTKL	p.Pro286Arg	VLAFDIETL	VLAFDIETTKL	0.1024	1.8514	WB
2	ELQSFDDIAYI	p.Thr1025Ala	ELFDDIAYI	ELQSFDDIAYI	0.1475	1.4431	WB
3	LQSFDDIAYI	p.Thr1025Ala	LQFDDIAYI	LQSFDDIAYI	0.1415	1.4789	WB
17	ALDKTEQEAL	p.Thr1025Ala	ALDKTEQEL	ALDKTEQEAL	0.2098	1.0952	WB
4	QSFDDIAYI	p.Thr1025Ala	QSFDDIAYI	QSFDDIAYI	0.1334	1.5329	WB
17	ALDKTEQEA	p.Thr1025Ala	ALDKTEQEA	ALDKTEQEA	0.226	1.0215	WB
0	VLAFDIETTKL	p.Pro286Arg	VLAFDIETL	VLAFDIETTKL	0.1024	1.8514	WB
19	LRLFQPFLKV	p.Arg88Gln	LLFQPFLKV	LRLFQPFLKV	0.1512	1.4207	WB
20	RLFQPFLKVI	p.Arg88Gln	RLFQPFLKI	RLFQPFLKVI	0.1276	1.5744	WB
20	RLFQPFLKV	p.Arg88Gln	RLFQPFLKV	RLFQPFLKV	0.9356	0.029	SB
8	YLDSGIHFGATTTA	p.Ser37Phe	YLDSGIHTA	YLDSGIHFGATTTA	0.1043	1.8238	WB
8	YLDSGIHFGATT	p.Ser37Phe	YLDSGIHTT	YLDSGIHFGATT	0.098	1.9141	WB
8	YLDSGIHFGAT	p.Ser37Phe	YLDSGIHFT	YLDSGIHFGAT	0.19	1.1884	WB
8	YLDSGIHFGA	p.Ser37Phe	YLDSGIHFA	YLDSGIHFGA	0.5985	0.282	SB
8	YLDSGIHFG	p.Ser37Phe	YLDSGIHFG	YLDSGIHFG	0.1493	1.4319	WB
8	YLDSGIHF	p.Ser37Phe	YLDSGIH-F	YLDSGIHF	0.1052	1.8102	WB
14	LWLFQPFLKV	p.Arg93Trp	LLFQPFLKV	LWLFQPFLKV	0.1479	1.4402	WB
13	DLWLFQPFL	p.Arg93Trp	DLWLFQPFL	DLWLFQPFL	0.1139	1.7084	WB
15	WLFQPFLKV	p.Arg93Trp	WLFQPFLKV	WLFQPFLKV	0.7273	0.1612	SB
20	FLKVIEPV	p.Arg93Trp	FL-KVIEPV	FLKVIEPV	0.1521	1.4154	WB
4	LHVLMGHVAAV	p.Arg505Cys	LLMGHVAAV	LHVLMGHVAAV	0.1767	1.2559	WB
5	HVLMGHVAAV	p.Arg505Cys	HLMGHVAAV	HVLMGHVAAV	0.3019	0.7574	WB
6	VLMGHVAAV	p.Arg505Cys	VLMGHVAAV	VLMGHVAAV	0.9679	0.0149	SB
5	NLLGRNSFEV	p.Arg273Cys	NLLGNSFEV	NLLGRNSFEV	0.2477	0.934	WB
6	LLGRNSFEV	p.Arg273Cys	LLGRNSFEV	LLGRNSFEV	0.4654	0.4383	SB
22	KMDWIFHTI	p.His1047Arg	KMDWIFHTI	KMDWIFHTI	0.7838	0.1178	SB
19	LRLFQPFLKV	p.Arg88Gln	LLFQPFLKV	LRLFQPFLKV	0.1512	1.4207	WB
20	RLFQPFLKVI	p.Arg88Gln	RLFQPFLKI	RLFQPFLKVI	0.1276	1.5744	WB
20	RLFQPFLKV	p.Arg88Gln	RLFQPFLKV	RLFQPFLKV	0.9356	0.029	SB
20	YLPVGSHNL	p.Val411Leu	YLPVGSHNL	YLPVGSHNL	0.7679	0.1293	SB
20	ILQAGLPANA	p.Ser252Trp	ILQAGLPAA	ILQAGLPANA	0.1386	1.4961	WB
12	YLDFGIHSGA	p.Ser33Phe	YLDFGIHSA	YLDFGIHSGA	0.3845	0.5602	WB
5	NLLGRNSFEV	p.Arg273Cys	NLLGNSFEV	NLLGRNSFEV	0.2477	0.934	WB
6	LLGRNSFEV	p.Arg273Cys	LLGRNSFEV	LLGRNSFEV	0.4654	0.4383	SB
0	VLAFDIETTKL	p.Pro286Arg	VLAFDIETL	VLAFDIETTKL	0.1024	1.8514	WB
19	LRLFQPFLKV	p.Arg88Gln	LLFQPFLKV	LRLFQPFLKV	0.1512	1.4207	WB
20	RLFQPFLKVI	p.Arg88Gln	RLFQPFLKI	RLFQPFLKVI	0.1276	1.5744	WB
20	RLFQPFLKV	p.Arg88Gln	RLFQPFLKV	RLFQPFLKV	0.9356	0.029	SB
16	KLFELILMEDI	p.Glu352Asp	KLFELILMI	KLFELILMEDI	0.2366	0.9769	WB
16	KLFELILME	p.Glu352Asp	KLFELILME	KLFELILME	0.1448	1.4592	WB
21	ILMEDIKFP	p.Glu352Asp	ILMEDIKFP	ILMEDIKFP	0.1046	1.818	WB
16	KLFELILM	p.Glu352Asp	KLFE-LILM	KLFELILM	0.1974	1.1535	WB
4	KQSQHMTEV	p.Arg175His	KQSQHMTEV	KQSQHMTEV	0.5573	0.3262	SB
8	HMTEVVRHC	p.Arg175His	HMTEVVRHC	HMTEVVRHC	0.1093	1.7606	WB
22	KMDWIFHTI	p.His1047Tyr	KMDWIFHTI	KMDWIFHTI	0.7838	0.1178	SB
20	ILQAGLPANA	p.Ser252Trp	ILQAGLPAA	ILQAGLPANA	0.1386	1.4961	WB
19	LRLFQPFLKV	p.Arg88Gln	LLFQPFLKV	LRLFQPFLKV	0.1512	1.4207	WB
20	RLFQPFLKVI	p.Arg88Gln	RLFQPFLKI	RLFQPFLKVI	0.1276	1.5744	WB
20	RLFQPFLKV	p.Arg88Gln	RLFQPFLKV	RLFQPFLKV	0.9356	0.029	SB
20	YLPVGSHNL	p.Val411Leu	YLPVGSHNL	YLPVGSHNL	0.7679	0.1293	SB
20	FLWSHRHYCV	p.Glu545Lys	FLWSHRHYV	FLWSHRHYCV	0.542	0.3439	SB
20	FLWSHRHYC	p.Glu545Lys	FLWSHRHYC	FLWSHRHYC	0.4963	0.397	SB
22	KMDWIFHTI	p.His1047Arg	KMDWIFHTI	KMDWIFHTI	0.7838	0.1178	SB
15	WLLAVEACV	p.Arg221Trp	WLLAVEACV	WLLAVEACV	0.2106	1.0913	WB
4	LHVLMGHVAAV	p.Arg505Cys	LLMGHVAAV	LHVLMGHVAAV	0.1767	1.2559	WB
5	HVLMGHVAAV	p.Arg505Cys	HLMGHVAAV	HVLMGHVAAV	0.3019	0.7574	WB
6	VLMGHVAAV	p.Arg505Cys	VLMGHVAAV	VLMGHVAAV	0.9679	0.0149	SB
20	YLPVGSHNL	p.Val411Leu	YLPVGSHNL	YLPVGSHNL	0.7679	0.1293	SB
10	RMNSIEPDLIQL	p.Lys567Glu	RMNPDLIQL	RMNSIEPDLIQL	0.1299	1.5581	WB
10	RMNSIEPDL	p.Lys567Glu	RMNSIEPDL	RMNSIEPDL	0.3476	0.635	WB
13	SIEPDLIQL	p.Lys567Glu	SIEPDLIQL	SIEPDLIQL	0.3801	0.5677	WB
2	VVLGVVFGI	p.Arg678Gln	VVLGVVFGI	VVLGVVFGI	0.2738	0.843	WB
0	YLDDRNTFRHSVVV	p.Tyr220Cys	YLDDHSVVV	YLDDRNTFRHSVVV	0.1028	1.8455	WB
0	YLDDRNTFRHSV	p.Tyr220Cys	YLDDRNHSV	YLDDRNTFRHSV	0.4655	0.4381	SB
11	VVVPCEPPEV	p.Tyr220Cys	VVVPEPPEV	VVVPCEPPEV	0.1937	1.1709	WB
12	VVPCEPPEV	p.Tyr220Cys	VVPCEPPEV	VVPCEPPEV	0.3042	0.751	WB
13	YLNSGIHSGAT	p.Asp32Asn	YLNSGIHST	YLNSGIHSGAT	0.1012	1.8696	WB
13	YLNSGIHSGA	p.Asp32Asn	YLNSGIHSA	YLNSGIHSGA	0.4789	0.4201	SB
19	LRLFQPFLKV	p.Arg88Gln	LLFQPFLKV	LRLFQPFLKV	0.1512	1.4207	WB
20	RLFQPFLKVI	p.Arg88Gln	RLFQPFLKI	RLFQPFLKVI	0.1276	1.5744	WB
20	RLFQPFLKV	p.Arg88Gln	RLFQPFLKV	RLFQPFLKV	0.9356	0.029	SB
10	RMNSIEPDLIQL	p.Lys567Glu	RMNPDLIQL	RMNSIEPDLIQL	0.1299	1.5581	WB
10	RMNSIEPDL	p.Lys567Glu	RMNSIEPDL	RMNSIEPDL	0.3476	0.635	WB
13	SIEPDLIQL	p.Lys567Glu	SIEPDLIQL	SIEPDLIQL	0.3801	0.5677	WB
16	FLPIQPAQHI	p.Glu82Asp	FLIQPAQHI	FLPIQPAQHI	0.1355	1.5176	WB
20	FLWSHRHYCV	p.Glu545Lys	FLWSHRHYV	FLWSHRHYCV	0.542	0.3439	SB
20	FLWSHRHYC	p.Glu545Lys	FLWSHRHYC	FLWSHRHYC	0.4963	0.397	SB
12	YLDYGIHSGA	p.Ser33Tyr	YLDYGIHSA	YLDYGIHSGA	0.3937	0.5445	WB
13	RMDSIKPDLIQL	p.Asn564Asp	RMDPDLIQL	RMDSIKPDLIQL	0.208	1.1036	WB
13	RMDSIKPDL	p.Asn564Asp	RMDSIKPDL	RMDSIKPDL	0.4056	0.5242	WB
16	SIKPDLIQL	p.Asn564Asp	SIKPDLIQL	SIKPDLIQL	0.475	0.4254	SB
11	YLDSRIHSGA	p.Gly34Arg	YLDSRIHSA	YLDSRIHSGA	0.3988	0.5359	WB
11	YLDSRIHSG	p.Gly34Arg	YLDSRIHSG	YLDSRIHSG	0.1177	1.6669	WB
11	YLDSRIHSGA	p.Gly34Arg	YLDSRIHSA	YLDSRIHSGA	0.3988	0.5359	WB
11	YLDSRIHSG	p.Gly34Arg	YLDSRIHSG	YLDSRIHSG	0.1177	1.6669	WB
4	KQSQHMTEV	p.Arg175His	KQSQHMTEV	KQSQHMTEV	0.5573	0.3262	SB
8	HMTEVVRHC	p.Arg175His	HMTEVVRHC	HMTEVVRHC	0.1093	1.7606	WB
9	ILNREIDFAI	p.Gly118Asp	ILNEIDFAI	ILNREIDFAI	0.1336	1.5315	WB
9	ILNREIDFA	p.Gly118Asp	ILNREIDFA	ILNREIDFA	0.1168	1.6768	WB
20	ILQAGLPANA	p.Ser252Trp	ILQAGLPAA	ILQAGLPANA	0.1386	1.4961	WB
13	YLNSGIHSGAT	p.Asp32Asn	YLNSGIHST	YLNSGIHSGAT	0.1012	1.8696	WB
13	YLNSGIHSGA	p.Asp32Asn	YLNSGIHSA	YLNSGIHSGA	0.4789	0.4201	SB
0	VLAFDIETTKL	p.Pro286Arg	VLAFDIETL	VLAFDIETTKL	0.1024	1.8514	WB
13	RMDSIKPDLIQL	p.Asn564Asp	RMDPDLIQL	RMDSIKPDLIQL	0.208	1.1036	WB
13	RMDSIKPDL	p.Asn564Asp	RMDSIKPDL	RMDSIKPDL	0.4056	0.5242	WB
16	SIKPDLIQL	p.Asn564Asp	SIKPDLIQL	SIKPDLIQL	0.475	0.4254	SB
20	KLGEFAKVLEL	p.Arg183Trp	KLFAKVLEL	KLGEFAKVLEL	0.4953	0.3982	SB
4	NLCSDDTPMV	p.Arg183Trp	NLSDDTPMV	NLCSDDTPMV	0.2483	0.9318	WB
20	KLGEFAKVL	p.Arg183Trp	KLGEFAKVL	KLGEFAKVL	0.46	0.4456	SB
20	KLGEFAKV	p.Arg183Trp	KL-GEFAKV	KLGEFAKV	0.1185	1.6582	WB
8	RQAAEDKFWRV	p.Ser256Phe	RQADKFWRV	RQAAEDKFWRV	0.1157	1.6886	WB
1	ALVMPTLRQA	p.Ser256Phe	ALMPTLRQA	ALVMPTLRQA	0.2847	0.8069	WB
20	YMVADKFTEL	p.Ser256Phe	YMADKFTEL	YMVADKFTEL	0.5728	0.3083	SB
2	LVMPTLRQA	p.Ser256Phe	LVMPTLRQA	LVMPTLRQA	0.1939	1.1704	WB
10	AAEDKFWRV	p.Ser256Phe	AAEDKFWRV	AAEDKFWRV	0.2195	1.0509	WB
21	MVADKFTEL	p.Ser256Phe	MVADKFTEL	MVADKFTEL	0.6892	0.1941	SB
9	TIPSQRHYV	p.Arg173His	TIPSQRHYV	TIPSQRHYV	0.0978	1.9176	WB
16	YVYYYSYLL	p.Arg173His	YVYYYSYLL	YVYYYSYLL	0.45	0.4591	SB
5	GMSYLEDVRL	p.Val842Ile	GMYLEDVRL	GMSYLEDVRL	0.0936	1.9736	WB
1	QIAKGMSYL	p.Val842Ile	QIAKGMSYL	QIAKGMSYL	0.0952	1.9525	WB
13	RLIHRDLAA	p.Val842Ile	RLIHRDLAA	RLIHRDLAA	0.1453	1.456	WB
20	RVWDIETGQCL	p.Arg479Gln	RVWDIETGL	RVWDIETGQCL	0.1869	1.2034	WB
20	FLWSHRHYCV	p.Glu545Lys	FLWSHRHYV	FLWSHRHYCV	0.542	0.3439	SB
20	FLWSHRHYC	p.Glu545Lys	FLWSHRHYC	FLWSHRHYC	0.4963	0.397	SB
20	ILQAGLPANA	p.Ser252Trp	ILQAGLPAA	ILQAGLPANA	0.1386	1.4961	WB
20	KLGEFAKVLEL	p.Arg183Trp	KLFAKVLEL	KLGEFAKVLEL	0.4953	0.3982	SB
4	NLCSDDTPMV	p.Arg183Trp	NLSDDTPMV	NLCSDDTPMV	0.2483	0.9318	WB
20	KLGEFAKVL	p.Arg183Trp	KLGEFAKVL	KLGEFAKVL	0.46	0.4456	SB
20	KLGEFAKV	p.Arg183Trp	KL-GEFAKV	KLGEFAKV	0.1185	1.6582	WB
22	KMDWIFHTI	p.His1047Arg	KMDWIFHTI	KMDWIFHTI	0.7838	0.1178	SB
8	YLDSGIHFGATTTA	p.Ser37Phe	YLDSGIHTA	YLDSGIHFGATTTA	0.1043	1.8238	WB
8	YLDSGIHFGATT	p.Ser37Phe	YLDSGIHTT	YLDSGIHFGATT	0.098	1.9141	WB
8	YLDSGIHFGAT	p.Ser37Phe	YLDSGIHFT	YLDSGIHFGAT	0.19	1.1884	WB
8	YLDSGIHFGA	p.Ser37Phe	YLDSGIHFA	YLDSGIHFGA	0.5985	0.282	SB
8	YLDSGIHFG	p.Ser37Phe	YLDSGIHFG	YLDSGIHFG	0.1493	1.4319	WB
8	YLDSGIHF	p.Ser37Phe	YLDSGIH-F	YLDSGIHF	0.1052	1.8102	WB
11	YLDSRIHSGA	p.Gly34Arg	YLDSRIHSA	YLDSRIHSGA	0.3988	0.5359	WB
11	YLDSRIHSG	p.Gly34Arg	YLDSRIHSG	YLDSRIHSG	0.1177	1.6669	WB
13	YLYSGIHSGATTTA	p.Asp32Tyr	YLYSGIHTA	YLYSGIHSGATTTA	0.3418	0.6498	WB
13	YLYSGIHSGATTT	p.Asp32Tyr	YLYSGIHTT	YLYSGIHSGATTT	0.1684	1.299	WB
13	YLYSGIHSGATT	p.Asp32Tyr	YLYSGIHTT	YLYSGIHSGATT	0.2829	0.8131	WB
12	SYLYSGIHSGA	p.Asp32Tyr	YLYSGIHSA	YLYSGIHSGA	0.2101	1.0938	WB
13	YLYSGIHSGAT	p.Asp32Tyr	YLYSGIHST	YLYSGIHSGAT	0.5234	0.3656	SB
13	YLYSGIHSGA	p.Asp32Tyr	YLYSGIHSA	YLYSGIHSGA	0.8689	0.0648	SB
13	YLYSGIHSG	p.Asp32Tyr	YLYSGIHSG	YLYSGIHSG	0.4302	0.4859	SB
12	YLDFGIHSGA	p.Ser33Phe	YLDFGIHSA	YLDFGIHSGA	0.3845	0.5602	WB
1	RMNSIKPDLIQL	p.Thr576del	RMNPDLIQL	RMNSIKPDLIQL	0.1269	1.5791	WB
18	YLMWLTQKGV	p.Thr576del	YLMWLTQKV	YLMWLTQKGV	0.2521	0.9168	WB
1	RMNSIKPDL	p.Thr576del	RMNSIKPDL	RMNSIKPDL	0.1929	1.1749	WB
4	SIKPDLIQL	p.Thr576del	SIKPDLIQL	SIKPDLIQL	0.475	0.4254	SB
19	LMWLTQKGV	p.Thr576del	LMWLTQKGV	LMWLTQKGV	0.1701	1.2901	WB
11	YLDSRIHSGA	p.Gly34Arg	YLDSRIHSA	YLDSRIHSGA	0.3988	0.5359	WB
11	YLDSRIHSG	p.Gly34Arg	YLDSRIHSG	YLDSRIHSG	0.1177	1.6669	WB
4	KQSQHMTEV	p.Arg175His	KQSQHMTEV	KQSQHMTEV	0.5573	0.3262	SB
8	HMTEVVRHC	p.Arg175His	HMTEVVRHC	HMTEVVRHC	0.1093	1.7606	WB
19	LRLFQPFLKV	p.Arg88Gln	LLFQPFLKV	LRLFQPFLKV	0.1512	1.4207	WB
20	RLFQPFLKVI	p.Arg88Gln	RLFQPFLKI	RLFQPFLKVI	0.1276	1.5744	WB
20	RLFQPFLKV	p.Arg88Gln	RLFQPFLKV	RLFQPFLKV	0.9356	0.029	SB
0	VLAFDIETTKL	p.Pro286Arg	VLAFDIETL	VLAFDIETTKL	0.1024	1.8514	WB
19	LRLFQPFLKV	p.Arg88Gln	LLFQPFLKV	LRLFQPFLKV	0.1512	1.4207	WB
20	RLFQPFLKVI	p.Arg88Gln	RLFQPFLKI	RLFQPFLKVI	0.1276	1.5744	WB
20	RLFQPFLKV	p.Arg88Gln	RLFQPFLKV	RLFQPFLKV	0.9356	0.029	SB
20	ILQAGLPANA	p.Ser252Trp	ILQAGLPAA	ILQAGLPANA	0.1386	1.4961	WB
9	TIPSQRHYV	p.Arg173His	TIPSQRHYV	TIPSQRHYV	0.0978	1.9176	WB
16	YVYYYSYLL	p.Arg173His	YVYYYSYLL	YVYYYSYLL	0.45	0.4591	SB
22	KMDWIFHTI	p.His1047Arg	KMDWIFHTI	KMDWIFHTI	0.7838	0.1178	SB
2	FLKVIEPV	p.Lys111Asn	FL-KVIEPV	FLKVIEPV	0.1521	1.4154	WB
19	LRLFQPFLKV	p.Arg88Gln	LLFQPFLKV	LRLFQPFLKV	0.1512	1.4207	WB
20	RLFQPFLKVI	p.Arg88Gln	RLFQPFLKI	RLFQPFLKVI	0.1276	1.5744	WB
20	RLFQPFLKV	p.Arg88Gln	RLFQPFLKV	RLFQPFLKV	0.9356	0.029	SB
13	RMDSIKPDLIQL	p.Asn564Asp	RMDPDLIQL	RMDSIKPDLIQL	0.208	1.1036	WB
13	RMDSIKPDL	p.Asn564Asp	RMDSIKPDL	RMDSIKPDL	0.4056	0.5242	WB
16	SIKPDLIQL	p.Asn564Asp	SIKPDLIQL	SIKPDLIQL	0.475	0.4254	SB
8	RQAAEDKFWRV	p.Ser256Phe	RQADKFWRV	RQAAEDKFWRV	0.1157	1.6886	WB
1	ALVMPTLRQA	p.Ser256Phe	ALMPTLRQA	ALVMPTLRQA	0.2847	0.8069	WB
20	YMVADKFTEL	p.Ser256Phe	YMADKFTEL	YMVADKFTEL	0.5728	0.3083	SB
2	LVMPTLRQA	p.Ser256Phe	LVMPTLRQA	LVMPTLRQA	0.1939	1.1704	WB
10	AAEDKFWRV	p.Ser256Phe	AAEDKFWRV	AAEDKFWRV	0.2195	1.0509	WB
21	MVADKFTEL	p.Ser256Phe	MVADKFTEL	MVADKFTEL	0.6892	0.1941	SB
20	ILQAGLPANA	p.Ser252Trp	ILQAGLPAA	ILQAGLPANA	0.1386	1.4961	WB
6	LLGRNSFEVHV	p.Arg273His	LLNSFEVHV	LLGRNSFEVHV	0.0981	1.9134	WB
5	NLLGRNSFEV	p.Arg273His	NLLGNSFEV	NLLGRNSFEV	0.2477	0.934	WB
6	LLGRNSFEV	p.Arg273His	LLGRNSFEV	LLGRNSFEV	0.4654	0.4383	SB
6	LLGRNSFEVHV	p.Arg273His	LLNSFEVHV	LLGRNSFEVHV	0.0981	1.9134	WB
5	NLLGRNSFEV	p.Arg273His	NLLGNSFEV	NLLGRNSFEV	0.2477	0.934	WB
6	LLGRNSFEV	p.Arg273His	LLGRNSFEV	LLGRNSFEV	0.4654	0.4383	SB
14	ICKLDNGGYYI	p.Arg206Cys	ILDNGGYYI	ICKLDNGGYYI	0.1204	1.6382	WB
16	KLDNGGYYI	p.Arg206Cys	KLDNGGYYI	KLDNGGYYI	0.8579	0.0707	SB
0	VLAFDIETTKL	p.Pro286Arg	VLAFDIETL	VLAFDIETTKL	0.1024	1.8514	WB
11	RMLSLTTILV	p.Ser431Leu	RMLSTTILV	RMLSLTTILV	0.1783	1.2477	WB
11	RMLSLTTIL	p.Ser431Leu	RMLSLTTIL	RMLSLTTIL	0.417	0.5046	WB
12	MLSLTTILV	p.Ser431Leu	MLSLTTILV	MLSLTTILV	0.4019	0.5305	WB
7	FMKQMNDAL	p.His1047Leu	FMKQMNDAL	FMKQMNDAL	0.2787	0.8267	WB
22	KMDWIFHTI	p.His1047Leu	KMDWIFHTI	KMDWIFHTI	0.7838	0.1178	SB
14	LWLFQPFLKV	p.Arg93Trp	LLFQPFLKV	LWLFQPFLKV	0.1479	1.4402	WB
13	DLWLFQPFL	p.Arg93Trp	DLWLFQPFL	DLWLFQPFL	0.1139	1.7084	WB
15	WLFQPFLKV	p.Arg93Trp	WLFQPFLKV	WLFQPFLKV	0.7273	0.1612	SB
20	FLKVIEPV	p.Arg93Trp	FL-KVIEPV	FLKVIEPV	0.1521	1.4154	WB
2	ELQSFDDIAYI	p.Thr1025Ala	ELFDDIAYI	ELQSFDDIAYI	0.1475	1.4431	WB
3	LQSFDDIAYI	p.Thr1025Ala	LQFDDIAYI	LQSFDDIAYI	0.1415	1.4789	WB
17	ALDKTEQEAL	p.Thr1025Ala	ALDKTEQEL	ALDKTEQEAL	0.2098	1.0952	WB
4	QSFDDIAYI	p.Thr1025Ala	QSFDDIAYI	QSFDDIAYI	0.1334	1.5329	WB
17	ALDKTEQEA	p.Thr1025Ala	ALDKTEQEA	ALDKTEQEA	0.226	1.0215	WB
11	YLDSRIHSGA	p.Gly34Arg	YLDSRIHSA	YLDSRIHSGA	0.3988	0.5359	WB
11	YLDSRIHSG	p.Gly34Arg	YLDSRIHSG	YLDSRIHSG	0.1177	1.6669	WB
5	NLLGRNSFEV	p.Arg273Cys	NLLGNSFEV	NLLGRNSFEV	0.2477	0.934	WB
6	LLGRNSFEV	p.Arg273Cys	LLGRNSFEV	LLGRNSFEV	0.4654	0.4383	SB
19	LRLFQPFLKV	p.Arg88Gln	LLFQPFLKV	LRLFQPFLKV	0.1512	1.4207	WB
20	RLFQPFLKVI	p.Arg88Gln	RLFQPFLKI	RLFQPFLKVI	0.1276	1.5744	WB
20	RLFQPFLKV	p.Arg88Gln	RLFQPFLKV	RLFQPFLKV	0.9356	0.029	SB
20	YLPVGSHNL	p.Val411Leu	YLPVGSHNL	YLPVGSHNL	0.7679	0.1293	SB
8	RVYISYLNSV	p.Asp1399Asn	RVYSYLNSV	RVYISYLNSV	0.1787	1.2458	WB
22	KMDWIFHTI	p.His1047Arg	KMDWIFHTI	KMDWIFHTI	0.7838	0.1178	SB
12	YLDYGIHSGA	p.Ser33Tyr	YLDYGIHSA	YLDYGIHSGA	0.3937	0.5445	WB
20	ILQAGLPANA	p.Ser252Trp	ILQAGLPAA	ILQAGLPANA	0.1386	1.4961	WB
20	ILQAGLPANA	p.Ser252Trp	ILQAGLPAA	ILQAGLPANA	0.1386	1.4961	WB
13	YLNSGIHSGAT	p.Asp32Asn	YLNSGIHST	YLNSGIHSGAT	0.1012	1.8696	WB
13	YLNSGIHSGA	p.Asp32Asn	YLNSGIHSA	YLNSGIHSGA	0.4789	0.4201	SB
0	VLAFDIETTKL	p.Pro286Arg	VLAFDIETL	VLAFDIETTKL	0.1024	1.8514	WB
11	RMLSLTTILV	p.Ser431Leu	RMLSTTILV	RMLSLTTILV	0.1783	1.2477	WB
11	RMLSLTTIL	p.Ser431Leu	RMLSLTTIL	RMLSLTTIL	0.417	0.5046	WB
12	MLSLTTILV	p.Ser431Leu	MLSLTTILV	MLSLTTILV	0.4019	0.5305	WB
20	FLWSHRHYCV	p.Glu545Lys	FLWSHRHYV	FLWSHRHYCV	0.542	0.3439	SB
20	FLWSHRHYC	p.Glu545Lys	FLWSHRHYC	FLWSHRHYC	0.4963	0.397	SB
22	KMDWIFHTI	p.His1047Arg	KMDWIFHTI	KMDWIFHTI	0.7838	0.1178	SB
22	KMDWIFHTI	p.His1047Arg	KMDWIFHTI	KMDWIFHTI	0.7838	0.1178	SB
4	KQSQHMTEV	p.Arg175His	KQSQHMTEV	KQSQHMTEV	0.5573	0.3262	SB
8	HMTEVVRHC	p.Arg175His	HMTEVVRHC	HMTEVVRHC	0.1093	1.7606	WB
19	LRLFQPFLKV	p.Arg88Gln	LLFQPFLKV	LRLFQPFLKV	0.1512	1.4207	WB
20	RLFQPFLKVI	p.Arg88Gln	RLFQPFLKI	RLFQPFLKVI	0.1276	1.5744	WB
20	RLFQPFLKV	p.Arg88Gln	RLFQPFLKV	RLFQPFLKV	0.9356	0.029	SB
22	KMDWIFHTI	p.His1047Arg	KMDWIFHTI	KMDWIFHTI	0.7838	0.1178	SB
20	ILQAGLPANA	p.Ser252Trp	ILQAGLPAA	ILQAGLPANA	0.1386	1.4961	WB
19	LRLFQPFLKV	p.Arg88Gln	LLFQPFLKV	LRLFQPFLKV	0.1512	1.4207	WB
20	RLFQPFLKVI	p.Arg88Gln	RLFQPFLKI	RLFQPFLKVI	0.1276	1.5744	WB
20	RLFQPFLKV	p.Arg88Gln	RLFQPFLKV	RLFQPFLKV	0.9356	0.029	SB
20	YLPVGSHNL	p.Val411Leu	YLPVGSHNL	YLPVGSHNL	0.7679	0.1293	SB
22	KMDWIFHTI	p.His1047Arg	KMDWIFHTI	KMDWIFHTI	0.7838	0.1178	SB
20	ILQAGLPANA	p.Ser252Trp	ILQAGLPAA	ILQAGLPANA	0.1386	1.4961	WB
2	VVLGVVFGI	p.Arg678Gln	VVLGVVFGI	VVLGVVFGI	0.2738	0.843	WB
0	VLAFDIETTKL	p.Pro286Arg	VLAFDIETL	VLAFDIETTKL	0.1024	1.8514	WB
20	FLWSHRHYCV	p.Glu545Lys	FLWSHRHYV	FLWSHRHYCV	0.542	0.3439	SB
20	FLWSHRHYC	p.Glu545Lys	FLWSHRHYC	FLWSHRHYC	0.4963	0.397	SB
0	YLDSGIHSGATTTA	p.Ser45Phe	YLDSGIHTA	YLDSGIHSGATTTA	0.0965	1.935	WB
0	YLDSGIHSGATT	p.Ser45Phe	YLDSGIHTT	YLDSGIHSGATT	0.0982	1.9124	WB
0	YLDSGIHSGAT	p.Ser45Phe	YLDSGIHST	YLDSGIHSGAT	0.2315	0.9971	WB
0	YLDSGIHSGA	p.Ser45Phe	YLDSGIHSA	YLDSGIHSGA	0.6684	0.2154	SB
0	YLDSGIHSG	p.Ser45Phe	YLDSGIHSG	YLDSGIHSG	0.1809	1.2345	WB
14	LWLFQPFLKV	p.Arg93Trp	LLFQPFLKV	LWLFQPFLKV	0.1479	1.4402	WB
13	DLWLFQPFL	p.Arg93Trp	DLWLFQPFL	DLWLFQPFL	0.1139	1.7084	WB
15	WLFQPFLKV	p.Arg93Trp	WLFQPFLKV	WLFQPFLKV	0.7273	0.1612	SB
20	FLKVIEPV	p.Arg93Trp	FL-KVIEPV	FLKVIEPV	0.1521	1.4154	WB
0	VLAFDIETTKL	p.Pro286Arg	VLAFDIETL	VLAFDIETTKL	0.1024	1.8514	WB
9	SVVSDAISAV	p.Ser403Ile	SVVDAISAV	SVVSDAISAV	0.1161	1.6841	WB
10	VVSDAISAV	p.Ser403Ile	VVSDAISAV	VVSDAISAV	0.5661	0.316	SB
20	YLPVGSHNL	p.Val411Leu	YLPVGSHNL	YLPVGSHNL	0.7679	0.1293	SB
2	VVLGVVFGI	p.Arg678Gln	VVLGVVFGI	VVLGVVFGI	0.2738	0.843	WB
9	SVVSDAISAV	p.Ser403Ile	SVVDAISAV	SVVSDAISAV	0.1161	1.6841	WB
10	VVSDAISAV	p.Ser403Ile	VVSDAISAV	VVSDAISAV	0.5661	0.316	SB
0	VLAFDIETTKL	p.Pro286Arg	VLAFDIETL	VLAFDIETTKL	0.1024	1.8514	WB
6	LLGRNSFEVHV	p.Arg273His	LLNSFEVHV	LLGRNSFEVHV	0.0981	1.9134	WB
5	NLLGRNSFEV	p.Arg273His	NLLGNSFEV	NLLGRNSFEV	0.2477	0.934	WB
6	LLGRNSFEV	p.Arg273His	LLGRNSFEV	LLGRNSFEV	0.4654	0.4383	SB
7	FMKQMNDAL	p.His1047Leu	FMKQMNDAL	FMKQMNDAL	0.2787	0.8267	WB
22	KMDWIFHTI	p.His1047Leu	KMDWIFHTI	KMDWIFHTI	0.7838	0.1178	SB
13	YLNSGIHSGAT	p.Asp32Asn	YLNSGIHST	YLNSGIHSGAT	0.1012	1.8696	WB
13	YLNSGIHSGA	p.Asp32Asn	YLNSGIHSA	YLNSGIHSGA	0.4789	0.4201	SB
9	TIPSQRHYV	p.Arg173His	TIPSQRHYV	TIPSQRHYV	0.0978	1.9176	WB
16	YVYYYSYLL	p.Arg173His	YVYYYSYLL	YVYYYSYLL	0.45	0.4591	SB
19	LRLFQPFLKV	p.Arg88Gln	LLFQPFLKV	LRLFQPFLKV	0.1512	1.4207	WB
20	RLFQPFLKVI	p.Arg88Gln	RLFQPFLKI	RLFQPFLKVI	0.1276	1.5744	WB
20	RLFQPFLKV	p.Arg88Gln	RLFQPFLKV	RLFQPFLKV	0.9356	0.029	SB
19	LRLFQPFLKV	p.Arg88Gln	LLFQPFLKV	LRLFQPFLKV	0.1512	1.4207	WB
20	RLFQPFLKVI	p.Arg88Gln	RLFQPFLKI	RLFQPFLKVI	0.1276	1.5744	WB
20	RLFQPFLKV	p.Arg88Gln	RLFQPFLKV	RLFQPFLKV	0.9356	0.029	SB
0	VLAFDIETTKL	p.Pro286Arg	VLAFDIETL	VLAFDIETTKL	0.1024	1.8514	WB
4	KQSQHMTEV	p.Arg175His	KQSQHMTEV	KQSQHMTEV	0.5573	0.3262	SB
8	HMTEVVRHC	p.Arg175His	HMTEVVRHC	HMTEVVRHC	0.1093	1.7606	WB
6	LLGRNSFEVHV	p.Arg273His	LLNSFEVHV	LLGRNSFEVHV	0.0981	1.9134	WB
5	NLLGRNSFEV	p.Arg273His	NLLGNSFEV	NLLGRNSFEV	0.2477	0.934	WB
6	LLGRNSFEV	p.Arg273His	LLGRNSFEV	LLGRNSFEV	0.4654	0.4383	SB
16	FLPIQPAQHI	p.Glu82Asp	FLIQPAQHI	FLPIQPAQHI	0.1355	1.5176	WB
22	KMDWIFHTI	p.His1047Arg	KMDWIFHTI	KMDWIFHTI	0.7838	0.1178	SB
19	LRLFQPFLKV	p.Arg88Gln	LLFQPFLKV	LRLFQPFLKV	0.1512	1.4207	WB
20	RLFQPFLKVI	p.Arg88Gln	RLFQPFLKI	RLFQPFLKVI	0.1276	1.5744	WB
20	RLFQPFLKV	p.Arg88Gln	RLFQPFLKV	RLFQPFLKV	0.9356	0.029	SB
13	RMDSIKPDLIQL	p.Asn564Asp	RMDPDLIQL	RMDSIKPDLIQL	0.208	1.1036	WB
13	RMDSIKPDL	p.Asn564Asp	RMDSIKPDL	RMDSIKPDL	0.4056	0.5242	WB
16	SIKPDLIQL	p.Asn564Asp	SIKPDLIQL	SIKPDLIQL	0.475	0.4254	SB
7	FMKQMNDAL	p.His1047Leu	FMKQMNDAL	FMKQMNDAL	0.2787	0.8267	WB
22	KMDWIFHTI	p.His1047Leu	KMDWIFHTI	KMDWIFHTI	0.7838	0.1178	SB
20	FLWSHRHYCV	p.Glu545Lys	FLWSHRHYV	FLWSHRHYCV	0.542	0.3439	SB
20	FLWSHRHYC	p.Glu545Lys	FLWSHRHYC	FLWSHRHYC	0.4963	0.397	SB
8	YLDSGIHFGATTTA	p.Ser37Phe	YLDSGIHTA	YLDSGIHFGATTTA	0.1043	1.8238	WB
8	YLDSGIHFGATT	p.Ser37Phe	YLDSGIHTT	YLDSGIHFGATT	0.098	1.9141	WB
8	YLDSGIHFGAT	p.Ser37Phe	YLDSGIHFT	YLDSGIHFGAT	0.19	1.1884	WB
8	YLDSGIHFGA	p.Ser37Phe	YLDSGIHFA	YLDSGIHFGA	0.5985	0.282	SB
8	YLDSGIHFG	p.Ser37Phe	YLDSGIHFG	YLDSGIHFG	0.1493	1.4319	WB
8	YLDSGIHF	p.Ser37Phe	YLDSGIH-F	YLDSGIHF	0.1052	1.8102	WB
5	GMSYLEDVRL	p.Val842Ile	GMYLEDVRL	GMSYLEDVRL	0.0936	1.9736	WB
1	QIAKGMSYL	p.Val842Ile	QIAKGMSYL	QIAKGMSYL	0.0952	1.9525	WB
13	RLIHRDLAA	p.Val842Ile	RLIHRDLAA	RLIHRDLAA	0.1453	1.456	WB
20	ILQAGLPANA	p.Ser252Trp	ILQAGLPAA	ILQAGLPANA	0.1386	1.4961	WB
12	YLDFGIHSGA	p.Ser33Phe	YLDFGIHSA	YLDFGIHSGA	0.3845	0.5602	WB
2	FLKVIEPV	p.Lys111Asn	FL-KVIEPV	FLKVIEPV	0.1521	1.4154	WB
0	KLINLTDIL	p.Glu726Lys	KLINLTDIL	KLINLTDIL	0.4138	0.5102	WB
9	ILNREIDFAI	p.Gly118Asp	ILNEIDFAI	ILNREIDFAI	0.1336	1.5315	WB
9	ILNREIDFA	p.Gly118Asp	ILNREIDFA	ILNREIDFA	0.1168	1.6768	WB
7	FMKQMNDAL	p.His1047Leu	FMKQMNDAL	FMKQMNDAL	0.2787	0.8267	WB
22	KMDWIFHTI	p.His1047Leu	KMDWIFHTI	KMDWIFHTI	0.7838	0.1178	SB
22	KMDWIFHTI	p.His1047Tyr	KMDWIFHTI	KMDWIFHTI	0.7838	0.1178	SB
22	KMDWIFHTI	p.His1047Arg	KMDWIFHTI	KMDWIFHTI	0.7838	0.1178	SB
13	YLYSGIHSGATTTA	p.Asp32Tyr	YLYSGIHTA	YLYSGIHSGATTTA	0.3418	0.6498	WB
13	YLYSGIHSGATTT	p.Asp32Tyr	YLYSGIHTT	YLYSGIHSGATTT	0.1684	1.299	WB
13	YLYSGIHSGATT	p.Asp32Tyr	YLYSGIHTT	YLYSGIHSGATT	0.2829	0.8131	WB
12	SYLYSGIHSGA	p.Asp32Tyr	YLYSGIHSA	YLYSGIHSGA	0.2101	1.0938	WB
13	YLYSGIHSGAT	p.Asp32Tyr	YLYSGIHST	YLYSGIHSGAT	0.5234	0.3656	SB
13	YLYSGIHSGA	p.Asp32Tyr	YLYSGIHSA	YLYSGIHSGA	0.8689	0.0648	SB
13	YLYSGIHSG	p.Asp32Tyr	YLYSGIHSG	YLYSGIHSG	0.4302	0.4859	SB
20	KLGEFAKVLEL	p.Arg183Trp	KLFAKVLEL	KLGEFAKVLEL	0.4953	0.3982	SB
4	NLCSDDTPMV	p.Arg183Trp	NLSDDTPMV	NLCSDDTPMV	0.2483	0.9318	WB
20	KLGEFAKVL	p.Arg183Trp	KLGEFAKVL	KLGEFAKVL	0.46	0.4456	SB
20	KLGEFAKV	p.Arg183Trp	KL-GEFAKV	KLGEFAKV	0.1185	1.6582	WB
22	KMDWIFHTI	p.His1047Arg	KMDWIFHTI	KMDWIFHTI	0.7838	0.1178	SB
9	SVVSDAISAV	p.Ser403Ile	SVVDAISAV	SVVSDAISAV	0.1161	1.6841	WB
10	VVSDAISAV	p.Ser403Ile	VVSDAISAV	VVSDAISAV	0.5661	0.316	SB
8	YLDSGIHFGATTTA	p.Ser37Phe	YLDSGIHTA	YLDSGIHFGATTTA	0.1043	1.8238	WB
8	YLDSGIHFGATT	p.Ser37Phe	YLDSGIHTT	YLDSGIHFGATT	0.098	1.9141	WB
8	YLDSGIHFGAT	p.Ser37Phe	YLDSGIHFT	YLDSGIHFGAT	0.19	1.1884	WB
8	YLDSGIHFGA	p.Ser37Phe	YLDSGIHFA	YLDSGIHFGA	0.5985	0.282	SB
8	YLDSGIHFG	p.Ser37Phe	YLDSGIHFG	YLDSGIHFG	0.1493	1.4319	WB
8	YLDSGIHF	p.Ser37Phe	YLDSGIH-F	YLDSGIHF	0.1052	1.8102	WB
20	YLPVGSHNL	p.Val411Leu	YLPVGSHNL	YLPVGSHNL	0.7679	0.1293	SB
5	NLLGRNSFEV	p.Arg273Cys	NLLGNSFEV	NLLGRNSFEV	0.2477	0.934	WB
6	LLGRNSFEV	p.Arg273Cys	LLGRNSFEV	LLGRNSFEV	0.4654	0.4383	SB
19	LRLFQPFLKV	p.Arg88Gln	LLFQPFLKV	LRLFQPFLKV	0.1512	1.4207	WB
20	RLFQPFLKVI	p.Arg88Gln	RLFQPFLKI	RLFQPFLKVI	0.1276	1.5744	WB
20	RLFQPFLKV	p.Arg88Gln	RLFQPFLKV	RLFQPFLKV	0.9356	0.029	SB
0	VLAFDIETTKL	p.Pro286Arg	VLAFDIETL	VLAFDIETTKL	0.1024	1.8514	WB
8	YLDSGIHFGATTTA	p.Ser37Phe	YLDSGIHTA	YLDSGIHFGATTTA	0.1043	1.8238	WB
8	YLDSGIHFGATT	p.Ser37Phe	YLDSGIHTT	YLDSGIHFGATT	0.098	1.9141	WB
8	YLDSGIHFGAT	p.Ser37Phe	YLDSGIHFT	YLDSGIHFGAT	0.19	1.1884	WB
8	YLDSGIHFGA	p.Ser37Phe	YLDSGIHFA	YLDSGIHFGA	0.5985	0.282	SB
8	YLDSGIHFG	p.Ser37Phe	YLDSGIHFG	YLDSGIHFG	0.1493	1.4319	WB
8	YLDSGIHF	p.Ser37Phe	YLDSGIH-F	YLDSGIHF	0.1052	1.8102	WB
0	VLAFDIETTKL	p.Pro286Arg	VLAFDIETL	VLAFDIETTKL	0.1024	1.8514	WB
9	ILNREIDFAI	p.Gly118Asp	ILNEIDFAI	ILNREIDFAI	0.1336	1.5315	WB
9	ILNREIDFA	p.Gly118Asp	ILNREIDFA	ILNREIDFA	0.1168	1.6768	WB
2	VVLGVVFGI	p.Arg678Gln	VVLGVVFGI	VVLGVVFGI	0.2738	0.843	WB
7	ALEYFMKQV	p.Met1043Val	ALEYFMKQV	ALEYFMKQV	0.2873	0.7987	WB
6	LLGRNSFEVHV	p.Arg273His	LLNSFEVHV	LLGRNSFEVHV	0.0981	1.9134	WB
5	NLLGRNSFEV	p.Arg273His	NLLGNSFEV	NLLGRNSFEV	0.2477	0.934	WB
6	LLGRNSFEV	p.Arg273His	LLGRNSFEV	LLGRNSFEV	0.4654	0.4383	SB
20	ILQAGLPANA	p.Ser252Trp	ILQAGLPAA	ILQAGLPANA	0.1386	1.4961	WB
12	YLDYGIHSGA	p.Ser33Tyr	YLDYGIHSA	YLDYGIHSGA	0.3937	0.5445	WB
19	LRLFQPFLKV	p.Arg88Gln	LLFQPFLKV	LRLFQPFLKV	0.1512	1.4207	WB
20	RLFQPFLKVI	p.Arg88Gln	RLFQPFLKI	RLFQPFLKVI	0.1276	1.5744	WB
20	RLFQPFLKV	p.Arg88Gln	RLFQPFLKV	RLFQPFLKV	0.9356	0.029	SB
0	VLAFDIETTKL	p.Pro286Arg	VLAFDIETL	VLAFDIETTKL	0.1024	1.8514	WB
9	SVVSDAISAV	p.Ser403Ile	SVVDAISAV	SVVSDAISAV	0.1161	1.6841	WB
10	VVSDAISAV	p.Ser403Ile	VVSDAISAV	VVSDAISAV	0.5661	0.316	SB
9	ILNREIDFAI	p.Gly118Asp	ILNEIDFAI	ILNREIDFAI	0.1336	1.5315	WB
9	ILNREIDFA	p.Gly118Asp	ILNREIDFA	ILNREIDFA	0.1168	1.6768	WB
20	FLWSHRHYCV	p.Glu545Lys	FLWSHRHYV	FLWSHRHYCV	0.542	0.3439	SB
20	FLWSHRHYC	p.Glu545Lys	FLWSHRHYC	FLWSHRHYC	0.4963	0.397	SB
13	YLYSGIHSGATTTA	p.Asp32Tyr	YLYSGIHTA	YLYSGIHSGATTTA	0.3418	0.6498	WB
13	YLYSGIHSGATTT	p.Asp32Tyr	YLYSGIHTT	YLYSGIHSGATTT	0.1684	1.299	WB
13	YLYSGIHSGATT	p.Asp32Tyr	YLYSGIHTT	YLYSGIHSGATT	0.2829	0.8131	WB
12	SYLYSGIHSGA	p.Asp32Tyr	YLYSGIHSA	YLYSGIHSGA	0.2101	1.0938	WB
13	YLYSGIHSGAT	p.Asp32Tyr	YLYSGIHST	YLYSGIHSGAT	0.5234	0.3656	SB
13	YLYSGIHSGA	p.Asp32Tyr	YLYSGIHSA	YLYSGIHSGA	0.8689	0.0648	SB
13	YLYSGIHSG	p.Asp32Tyr	YLYSGIHSG	YLYSGIHSG	0.4302	0.4859	SB
20	KMDWIFHTI	p.Gly1049Arg	KMDWIFHTI	KMDWIFHTI	0.7838	0.1178	SB
22	KMDWIFHTI	p.His1047Arg	KMDWIFHTI	KMDWIFHTI	0.7838	0.1178	SB
9	ILNREIDFAI	p.Gly118Asp	ILNEIDFAI	ILNREIDFAI	0.1336	1.5315	WB
9	ILNREIDFA	p.Gly118Asp	ILNREIDFA	ILNREIDFA	0.1168	1.6768	WB
0	VLAFDIETTKL	p.Pro286Arg	VLAFDIETL	VLAFDIETTKL	0.1024	1.8514	WB
20	FLWSHRHYCV	p.Glu545Lys	FLWSHRHYV	FLWSHRHYCV	0.542	0.3439	SB
20	FLWSHRHYC	p.Glu545Lys	FLWSHRHYC	FLWSHRHYC	0.4963	0.397	SB
12	YLDYGIHSGA	p.Ser33Tyr	YLDYGIHSA	YLDYGIHSGA	0.3937	0.5445	WB
19	LRLFQPFLKV	p.Arg88Gln	LLFQPFLKV	LRLFQPFLKV	0.1512	1.4207	WB
20	RLFQPFLKVI	p.Arg88Gln	RLFQPFLKI	RLFQPFLKVI	0.1276	1.5744	WB
20	RLFQPFLKV	p.Arg88Gln	RLFQPFLKV	RLFQPFLKV	0.9356	0.029	SB
20	ILQAGLPANA	p.Ser252Trp	ILQAGLPAA	ILQAGLPANA	0.1386	1.4961	WB
19	LRLFQPFLKV	p.Arg88Gln	LLFQPFLKV	LRLFQPFLKV	0.1512	1.4207	WB
20	RLFQPFLKVI	p.Arg88Gln	RLFQPFLKI	RLFQPFLKVI	0.1276	1.5744	WB
20	RLFQPFLKV	p.Arg88Gln	RLFQPFLKV	RLFQPFLKV	0.9356	0.029	SB
0	VLAFDIETTKL	p.Pro286Arg	VLAFDIETL	VLAFDIETTKL	0.1024	1.8514	WB
19	LRLFQPFLKV	p.Arg88Gln	LLFQPFLKV	LRLFQPFLKV	0.1512	1.4207	WB
20	RLFQPFLKVI	p.Arg88Gln	RLFQPFLKI	RLFQPFLKVI	0.1276	1.5744	WB
20	RLFQPFLKV	p.Arg88Gln	RLFQPFLKV	RLFQPFLKV	0.9356	0.029	SB
20	YLPVGSHNL	p.Val411Leu	YLPVGSHNL	YLPVGSHNL	0.7679	0.1293	SB
5	GMSYLEDVRL	p.Val842Ile	GMYLEDVRL	GMSYLEDVRL	0.0936	1.9736	WB
1	QIAKGMSYL	p.Val842Ile	QIAKGMSYL	QIAKGMSYL	0.0952	1.9525	WB
13	RLIHRDLAA	p.Val842Ile	RLIHRDLAA	RLIHRDLAA	0.1453	1.456	WB
0	YLDDRNTFRHSVVV	p.Tyr220Cys	YLDDHSVVV	YLDDRNTFRHSVVV	0.1028	1.8455	WB
0	YLDDRNTFRHSV	p.Tyr220Cys	YLDDRNHSV	YLDDRNTFRHSV	0.4655	0.4381	SB
11	VVVPCEPPEV	p.Tyr220Cys	VVVPEPPEV	VVVPCEPPEV	0.1937	1.1709	WB
12	VVPCEPPEV	p.Tyr220Cys	VVPCEPPEV	VVPCEPPEV	0.3042	0.751	WB
10	RMNSIEPDLIQL	p.Lys567Glu	RMNPDLIQL	RMNSIEPDLIQL	0.1299	1.5581	WB
10	RMNSIEPDL	p.Lys567Glu	RMNSIEPDL	RMNSIEPDL	0.3476	0.635	WB
13	SIEPDLIQL	p.Lys567Glu	SIEPDLIQL	SIEPDLIQL	0.3801	0.5677	WB
19	LRLFQPFLKV	p.Arg88Gln	LLFQPFLKV	LRLFQPFLKV	0.1512	1.4207	WB
20	RLFQPFLKVI	p.Arg88Gln	RLFQPFLKI	RLFQPFLKVI	0.1276	1.5744	WB
20	RLFQPFLKV	p.Arg88Gln	RLFQPFLKV	RLFQPFLKV	0.9356	0.029	SB
20	ILQAGLPANA	p.Ser252Trp	ILQAGLPAA	ILQAGLPANA	0.1386	1.4961	WB
20	RVWDIETGQCL	p.Arg479Gln	RVWDIETGL	RVWDIETGQCL	0.1869	1.2034	WB
4	LHVLMGHVAAV	p.Arg505Cys	LLMGHVAAV	LHVLMGHVAAV	0.1767	1.2559	WB
5	HVLMGHVAAV	p.Arg505Cys	HLMGHVAAV	HVLMGHVAAV	0.3019	0.7574	WB
6	VLMGHVAAV	p.Arg505Cys	VLMGHVAAV	VLMGHVAAV	0.9679	0.0149	SB
16	FLPIQPAQHI	p.Glu82Asp	FLIQPAQHI	FLPIQPAQHI	0.1355	1.5176	WB
4	KQSQHMTEV	p.Arg175His	KQSQHMTEV	KQSQHMTEV	0.5573	0.3262	SB
8	HMTEVVRHC	p.Arg175His	HMTEVVRHC	HMTEVVRHC	0.1093	1.7606	WB
0	YLDSGIHSGATTTA	p.Ser45Phe	YLDSGIHTA	YLDSGIHSGATTTA	0.0965	1.935	WB
0	YLDSGIHSGATT	p.Ser45Phe	YLDSGIHTT	YLDSGIHSGATT	0.0982	1.9124	WB
0	YLDSGIHSGAT	p.Ser45Phe	YLDSGIHST	YLDSGIHSGAT	0.2315	0.9971	WB
0	YLDSGIHSGA	p.Ser45Phe	YLDSGIHSA	YLDSGIHSGA	0.6684	0.2154	SB
0	YLDSGIHSG	p.Ser45Phe	YLDSGIHSG	YLDSGIHSG	0.1809	1.2345	WB
20	ILQAGLPANA	p.Ser252Trp	ILQAGLPAA	ILQAGLPANA	0.1386	1.4961	WB
9	ILNREIDFAI	p.Gly118Asp	ILNEIDFAI	ILNREIDFAI	0.1336	1.5315	WB
9	ILNREIDFA	p.Gly118Asp	ILNREIDFA	ILNREIDFA	0.1168	1.6768	WB
7	ALEYFMKQV	p.Met1043Val	ALEYFMKQV	ALEYFMKQV	0.2873	0.7987	WB
19	LRLFQPFLKV	p.Arg88Gln	LLFQPFLKV	LRLFQPFLKV	0.1512	1.4207	WB
20	RLFQPFLKVI	p.Arg88Gln	RLFQPFLKI	RLFQPFLKVI	0.1276	1.5744	WB
20	RLFQPFLKV	p.Arg88Gln	RLFQPFLKV	RLFQPFLKV	0.9356	0.029	SB
4	LHVLMGHVAAV	p.Arg505Cys	LLMGHVAAV	LHVLMGHVAAV	0.1767	1.2559	WB
5	HVLMGHVAAV	p.Arg505Cys	HLMGHVAAV	HVLMGHVAAV	0.3019	0.7574	WB
6	VLMGHVAAV	p.Arg505Cys	VLMGHVAAV	VLMGHVAAV	0.9679	0.0149	SB
9	SVVSDAISAV	p.Ser403Ile	SVVDAISAV	SVVSDAISAV	0.1161	1.6841	WB
10	VVSDAISAV	p.Ser403Ile	VVSDAISAV	VVSDAISAV	0.5661	0.316	SB
20	RVWDIETGQCL	p.Arg479Gln	RVWDIETGL	RVWDIETGQCL	0.1869	1.2034	WB
7	FMKQMNDAL	p.His1047Leu	FMKQMNDAL	FMKQMNDAL	0.2787	0.8267	WB
22	KMDWIFHTI	p.His1047Leu	KMDWIFHTI	KMDWIFHTI	0.7838	0.1178	SB
22	KMDWIFHTI	p.His1047Arg	KMDWIFHTI	KMDWIFHTI	0.7838	0.1178	SB
0	YLDDRNTFRHSVVV	p.Tyr220Cys	YLDDHSVVV	YLDDRNTFRHSVVV	0.1028	1.8455	WB
0	YLDDRNTFRHSV	p.Tyr220Cys	YLDDRNHSV	YLDDRNTFRHSV	0.4655	0.4381	SB
11	VVVPCEPPEV	p.Tyr220Cys	VVVPEPPEV	VVVPCEPPEV	0.1937	1.1709	WB
12	VVPCEPPEV	p.Tyr220Cys	VVPCEPPEV	VVPCEPPEV	0.3042	0.751	WB
8	YLDSGIHFGATTTA	p.Ser37Phe	YLDSGIHTA	YLDSGIHFGATTTA	0.1043	1.8238	WB
8	YLDSGIHFGATT	p.Ser37Phe	YLDSGIHTT	YLDSGIHFGATT	0.098	1.9141	WB
8	YLDSGIHFGAT	p.Ser37Phe	YLDSGIHFT	YLDSGIHFGAT	0.19	1.1884	WB
8	YLDSGIHFGA	p.Ser37Phe	YLDSGIHFA	YLDSGIHFGA	0.5985	0.282	SB
8	YLDSGIHFG	p.Ser37Phe	YLDSGIHFG	YLDSGIHFG	0.1493	1.4319	WB
8	YLDSGIHF	p.Ser37Phe	YLDSGIH-F	YLDSGIHF	0.1052	1.8102	WB
19	LRLFQPFLKV	p.Arg88Gln	LLFQPFLKV	LRLFQPFLKV	0.1512	1.4207	WB
20	RLFQPFLKVI	p.Arg88Gln	RLFQPFLKI	RLFQPFLKVI	0.1276	1.5744	WB
20	RLFQPFLKV	p.Arg88Gln	RLFQPFLKV	RLFQPFLKV	0.9356	0.029	SB
9	ILNREIDFAI	p.Gly118Asp	ILNEIDFAI	ILNREIDFAI	0.1336	1.5315	WB
9	ILNREIDFA	p.Gly118Asp	ILNREIDFA	ILNREIDFA	0.1168	1.6768	WB
12	YLDFGIHSGA	p.Ser33Phe	YLDFGIHSA	YLDFGIHSGA	0.3845	0.5602	WB
19	LRLFQPFLKV	p.Arg88Gln	LLFQPFLKV	LRLFQPFLKV	0.1512	1.4207	WB
20	RLFQPFLKVI	p.Arg88Gln	RLFQPFLKI	RLFQPFLKVI	0.1276	1.5744	WB
20	RLFQPFLKV	p.Arg88Gln	RLFQPFLKV	RLFQPFLKV	0.9356	0.029	SB
19	LRLFQPFLKV	p.Arg88Gln	LLFQPFLKV	LRLFQPFLKV	0.1512	1.4207	WB
20	RLFQPFLKVI	p.Arg88Gln	RLFQPFLKI	RLFQPFLKVI	0.1276	1.5744	WB
20	RLFQPFLKV	p.Arg88Gln	RLFQPFLKV	RLFQPFLKV	0.9356	0.029	SB
20	YLPVGSHNL	p.Val411Leu	YLPVGSHNL	YLPVGSHNL	0.7679	0.1293	SB
9	ILNREIDFAI	p.Gly118Asp	ILNEIDFAI	ILNREIDFAI	0.1336	1.5315	WB
9	ILNREIDFA	p.Gly118Asp	ILNREIDFA	ILNREIDFA	0.1168	1.6768	WB
11	YLDSRIHSGA	p.Gly34Arg	YLDSRIHSA	YLDSRIHSGA	0.3988	0.5359	WB
11	YLDSRIHSG	p.Gly34Arg	YLDSRIHSG	YLDSRIHSG	0.1177	1.6669	WB
22	KMDWIFHTI	p.His1047Arg	KMDWIFHTI	KMDWIFHTI	0.7838	0.1178	SB
22	KMDWIFHTI	p.His1047Arg	KMDWIFHTI	KMDWIFHTI	0.7838	0.1178	SB
5	NLLGRNSFEV	p.Arg273Cys	NLLGNSFEV	NLLGRNSFEV	0.2477	0.934	WB
6	LLGRNSFEV	p.Arg273Cys	LLGRNSFEV	LLGRNSFEV	0.4654	0.4383	SB
8	YLDSGIHFGATTTA	p.Ser37Phe	YLDSGIHTA	YLDSGIHFGATTTA	0.1043	1.8238	WB
8	YLDSGIHFGATT	p.Ser37Phe	YLDSGIHTT	YLDSGIHFGATT	0.098	1.9141	WB
8	YLDSGIHFGAT	p.Ser37Phe	YLDSGIHFT	YLDSGIHFGAT	0.19	1.1884	WB
8	YLDSGIHFGA	p.Ser37Phe	YLDSGIHFA	YLDSGIHFGA	0.5985	0.282	SB
8	YLDSGIHFG	p.Ser37Phe	YLDSGIHFG	YLDSGIHFG	0.1493	1.4319	WB
8	YLDSGIHF	p.Ser37Phe	YLDSGIH-F	YLDSGIHF	0.1052	1.8102	WB
20	KLGEFAKVLEL	p.Arg183Trp	KLFAKVLEL	KLGEFAKVLEL	0.4953	0.3982	SB
4	NLCSDDTPMV	p.Arg183Trp	NLSDDTPMV	NLCSDDTPMV	0.2483	0.9318	WB
20	KLGEFAKVL	p.Arg183Trp	KLGEFAKVL	KLGEFAKVL	0.46	0.4456	SB
20	KLGEFAKV	p.Arg183Trp	KL-GEFAKV	KLGEFAKV	0.1185	1.6582	WB
22	KMDWIFHTI	p.His1047Arg	KMDWIFHTI	KMDWIFHTI	0.7838	0.1178	SB
6	LLGRNSFEVHV	p.Arg273His	LLNSFEVHV	LLGRNSFEVHV	0.0981	1.9134	WB
5	NLLGRNSFEV	p.Arg273His	NLLGNSFEV	NLLGRNSFEV	0.2477	0.934	WB
6	LLGRNSFEV	p.Arg273His	LLGRNSFEV	LLGRNSFEV	0.4654	0.4383	SB
6	LLGRNSFEVHV	p.Arg273His	LLNSFEVHV	LLGRNSFEVHV	0.0981	1.9134	WB
5	NLLGRNSFEV	p.Arg273His	NLLGNSFEV	NLLGRNSFEV	0.2477	0.934	WB
6	LLGRNSFEV	p.Arg273His	LLGRNSFEV	LLGRNSFEV	0.4654	0.4383	SB
11	YLDSRIHSGA	p.Gly34Arg	YLDSRIHSA	YLDSRIHSGA	0.3988	0.5359	WB
11	YLDSRIHSG	p.Gly34Arg	YLDSRIHSG	YLDSRIHSG	0.1177	1.6669	WB
11	VVPLSDLLLEM	p.Tyr537Ser	VLSDLLLEM	VVPLSDLLLEM	0.1135	1.7121	WB
17	LLLEMLDAHRL	p.Tyr537Ser	LLLEDAHRL	LLLEMLDAHRL	0.5125	0.3782	SB
12	VPLSDLLLEM	p.Tyr537Ser	VLSDLLLEM	VPLSDLLLEM	0.1865	1.2056	WB
13	PLSDLLLEM	p.Tyr537Ser	PLSDLLLEM	PLSDLLLEM	0.1655	1.3199	WB
21	MLDAHRLHA	p.Tyr537Ser	MLDAHRLHA	MLDAHRLHA	0.192	1.1791	WB
20	ILQAGLPANA	p.Ser252Trp	ILQAGLPAA	ILQAGLPANA	0.1386	1.4961	WB
20	YLPVGSHNL	p.Val411Leu	YLPVGSHNL	YLPVGSHNL	0.7679	0.1293	SB
20	FLWSHRHYCV	p.Glu545Lys	FLWSHRHYV	FLWSHRHYCV	0.542	0.3439	SB
20	FLWSHRHYC	p.Glu545Lys	FLWSHRHYC	FLWSHRHYC	0.4963	0.397	SB
1	RMNSIKPDLIQL	p.Thr576del	RMNPDLIQL	RMNSIKPDLIQL	0.1269	1.5791	WB
18	YLMWLTQKGV	p.Thr576del	YLMWLTQKV	YLMWLTQKGV	0.2521	0.9168	WB
1	RMNSIKPDL	p.Thr576del	RMNSIKPDL	RMNSIKPDL	0.1929	1.1749	WB
4	SIKPDLIQL	p.Thr576del	SIKPDLIQL	SIKPDLIQL	0.475	0.4254	SB
19	LMWLTQKGV	p.Thr576del	LMWLTQKGV	LMWLTQKGV	0.1701	1.2901	WB
8	YLDSGIHFGATTTA	p.Ser37Phe	YLDSGIHTA	YLDSGIHFGATTTA	0.1043	1.8238	WB
8	YLDSGIHFGATT	p.Ser37Phe	YLDSGIHTT	YLDSGIHFGATT	0.098	1.9141	WB
8	YLDSGIHFGAT	p.Ser37Phe	YLDSGIHFT	YLDSGIHFGAT	0.19	1.1884	WB
8	YLDSGIHFGA	p.Ser37Phe	YLDSGIHFA	YLDSGIHFGA	0.5985	0.282	SB
8	YLDSGIHFG	p.Ser37Phe	YLDSGIHFG	YLDSGIHFG	0.1493	1.4319	WB
8	YLDSGIHF	p.Ser37Phe	YLDSGIH-F	YLDSGIHF	0.1052	1.8102	WB
22	KMDWIFHTI	p.His1047Arg	KMDWIFHTI	KMDWIFHTI	0.7838	0.1178	SB
12	YLDFGIHSGA	p.Ser33Phe	YLDFGIHSA	YLDFGIHSGA	0.3845	0.5602	WB
20	ILQAGLPANA	p.Ser252Trp	ILQAGLPAA	ILQAGLPANA	0.1386	1.4961	WB
22	KMDWIFHTI	p.His1047Tyr	KMDWIFHTI	KMDWIFHTI	0.7838	0.1178	SB
12	YLDYGIHSGA	p.Ser33Tyr	YLDYGIHSA	YLDYGIHSGA	0.3937	0.5445	WB
20	FLWSHRHYCV	p.Glu545Lys	FLWSHRHYV	FLWSHRHYCV	0.542	0.3439	SB
20	FLWSHRHYC	p.Glu545Lys	FLWSHRHYC	FLWSHRHYC	0.4963	0.397	SB
7	FMKQMNDAL	p.His1047Leu	FMKQMNDAL	FMKQMNDAL	0.2787	0.8267	WB
22	KMDWIFHTI	p.His1047Leu	KMDWIFHTI	KMDWIFHTI	0.7838	0.1178	SB
6	LLGRNSFEVHV	p.Arg273His	LLNSFEVHV	LLGRNSFEVHV	0.0981	1.9134	WB
5	NLLGRNSFEV	p.Arg273His	NLLGNSFEV	NLLGRNSFEV	0.2477	0.934	WB
6	LLGRNSFEV	p.Arg273His	LLGRNSFEV	LLGRNSFEV	0.4654	0.4383	SB
20	FLWSHRHYCV	p.Glu545Lys	FLWSHRHYV	FLWSHRHYCV	0.542	0.3439	SB
20	FLWSHRHYC	p.Glu545Lys	FLWSHRHYC	FLWSHRHYC	0.4963	0.397	SB
20	ILQAGLPANA	p.Ser252Trp	ILQAGLPAA	ILQAGLPANA	0.1386	1.4961	WB
2	ELQSFDDIAYI	p.Thr1025Ala	ELFDDIAYI	ELQSFDDIAYI	0.1475	1.4431	WB
3	LQSFDDIAYI	p.Thr1025Ala	LQFDDIAYI	LQSFDDIAYI	0.1415	1.4789	WB
17	ALDKTEQEAL	p.Thr1025Ala	ALDKTEQEL	ALDKTEQEAL	0.2098	1.0952	WB
4	QSFDDIAYI	p.Thr1025Ala	QSFDDIAYI	QSFDDIAYI	0.1334	1.5329	WB
17	ALDKTEQEA	p.Thr1025Ala	ALDKTEQEA	ALDKTEQEA	0.226	1.0215	WB
22	KMDWIFHTI	p.His1047Arg	KMDWIFHTI	KMDWIFHTI	0.7838	0.1178	SB
20	ILQAGLPANA	p.Ser252Trp	ILQAGLPAA	ILQAGLPANA	0.1386	1.4961	WB
20	RVWDIETGQCL	p.Arg479Gln	RVWDIETGL	RVWDIETGQCL	0.1869	1.2034	WB
0	YLDDRNTFRHSVVV	p.Tyr220Cys	YLDDHSVVV	YLDDRNTFRHSVVV	0.1028	1.8455	WB
0	YLDDRNTFRHSV	p.Tyr220Cys	YLDDRNHSV	YLDDRNTFRHSV	0.4655	0.4381	SB
11	VVVPCEPPEV	p.Tyr220Cys	VVVPEPPEV	VVVPCEPPEV	0.1937	1.1709	WB
12	VVPCEPPEV	p.Tyr220Cys	VVPCEPPEV	VVPCEPPEV	0.3042	0.751	WB
22	KMDWIFHTI	p.His1047Arg	KMDWIFHTI	KMDWIFHTI	0.7838	0.1178	SB
20	YLPVGSHNL	p.Val411Leu	YLPVGSHNL	YLPVGSHNL	0.7679	0.1293	SB
7	FMKQMNDAL	p.His1047Leu	FMKQMNDAL	FMKQMNDAL	0.2787	0.8267	WB
22	KMDWIFHTI	p.His1047Leu	KMDWIFHTI	KMDWIFHTI	0.7838	0.1178	SB
22	KMDWIFHTI	p.His1047Arg	KMDWIFHTI	KMDWIFHTI	0.7838	0.1178	SB
6	LLGRNSFEVHV	p.Arg273His	LLNSFEVHV	LLGRNSFEVHV	0.0981	1.9134	WB
5	NLLGRNSFEV	p.Arg273His	NLLGNSFEV	NLLGRNSFEV	0.2477	0.934	WB
6	LLGRNSFEV	p.Arg273His	LLGRNSFEV	LLGRNSFEV	0.4654	0.4383	SB
4	LHVLMGHVAAV	p.Arg505Cys	LLMGHVAAV	LHVLMGHVAAV	0.1767	1.2559	WB
5	HVLMGHVAAV	p.Arg505Cys	HLMGHVAAV	HVLMGHVAAV	0.3019	0.7574	WB
6	VLMGHVAAV	p.Arg505Cys	VLMGHVAAV	VLMGHVAAV	0.9679	0.0149	SB
20	FLWSHRHYCV	p.Glu545Lys	FLWSHRHYV	FLWSHRHYCV	0.542	0.3439	SB
20	FLWSHRHYC	p.Glu545Lys	FLWSHRHYC	FLWSHRHYC	0.4963	0.397	SB
19	LRLFQPFLKV	p.Arg88Gln	LLFQPFLKV	LRLFQPFLKV	0.1512	1.4207	WB
20	RLFQPFLKVI	p.Arg88Gln	RLFQPFLKI	RLFQPFLKVI	0.1276	1.5744	WB
20	RLFQPFLKV	p.Arg88Gln	RLFQPFLKV	RLFQPFLKV	0.9356	0.029	SB
14	ICKLDNGGYYI	p.Arg206Cys	ILDNGGYYI	ICKLDNGGYYI	0.1204	1.6382	WB
16	KLDNGGYYI	p.Arg206Cys	KLDNGGYYI	KLDNGGYYI	0.8579	0.0707	SB
0	VLAFDIETTKL	p.Pro286Arg	VLAFDIETL	VLAFDIETTKL	0.1024	1.8514	WB
5	NLLGRNSFEV	p.Arg273Cys	NLLGNSFEV	NLLGRNSFEV	0.2477	0.934	WB
6	LLGRNSFEV	p.Arg273Cys	LLGRNSFEV	LLGRNSFEV	0.4654	0.4383	SB
7	FMKQMNDAL	p.His1047Leu	FMKQMNDAL	FMKQMNDAL	0.2787	0.8267	WB
22	KMDWIFHTI	p.His1047Leu	KMDWIFHTI	KMDWIFHTI	0.7838	0.1178	SB
22	KMDWIFHTI	p.His1047Arg	KMDWIFHTI	KMDWIFHTI	0.7838	0.1178	SB
12	YLDFGIHSGA	p.Ser33Phe	YLDFGIHSA	YLDFGIHSGA	0.3845	0.5602	WB
1	RMNSIKPDLIQL	p.Thr576del	RMNPDLIQL	RMNSIKPDLIQL	0.1269	1.5791	WB
18	YLMWLTQKGV	p.Thr576del	YLMWLTQKV	YLMWLTQKGV	0.2521	0.9168	WB
1	RMNSIKPDL	p.Thr576del	RMNSIKPDL	RMNSIKPDL	0.1929	1.1749	WB
4	SIKPDLIQL	p.Thr576del	SIKPDLIQL	SIKPDLIQL	0.475	0.4254	SB
19	LMWLTQKGV	p.Thr576del	LMWLTQKGV	LMWLTQKGV	0.1701	1.2901	WB
20	RVWDIETGQCL	p.Arg479Gln	RVWDIETGL	RVWDIETGQCL	0.1869	1.2034	WB
13	YLYSGIHSGATTTA	p.Asp32Tyr	YLYSGIHTA	YLYSGIHSGATTTA	0.3418	0.6498	WB
13	YLYSGIHSGATTT	p.Asp32Tyr	YLYSGIHTT	YLYSGIHSGATTT	0.1684	1.299	WB
13	YLYSGIHSGATT	p.Asp32Tyr	YLYSGIHTT	YLYSGIHSGATT	0.2829	0.8131	WB
12	SYLYSGIHSGA	p.Asp32Tyr	YLYSGIHSA	YLYSGIHSGA	0.2101	1.0938	WB
13	YLYSGIHSGAT	p.Asp32Tyr	YLYSGIHST	YLYSGIHSGAT	0.5234	0.3656	SB
13	YLYSGIHSGA	p.Asp32Tyr	YLYSGIHSA	YLYSGIHSGA	0.8689	0.0648	SB
13	YLYSGIHSG	p.Asp32Tyr	YLYSGIHSG	YLYSGIHSG	0.4302	0.4859	SB
20	YLPVGSHNL	p.Val411Leu	YLPVGSHNL	YLPVGSHNL	0.7679	0.1293	SB
19	LRLFQPFLKV	p.Arg88Gln	LLFQPFLKV	LRLFQPFLKV	0.1512	1.4207	WB
20	RLFQPFLKVI	p.Arg88Gln	RLFQPFLKI	RLFQPFLKVI	0.1276	1.5744	WB
20	RLFQPFLKV	p.Arg88Gln	RLFQPFLKV	RLFQPFLKV	0.9356	0.029	SB
20	FLWSHRHYCV	p.Glu545Lys	FLWSHRHYV	FLWSHRHYCV	0.542	0.3439	SB
20	FLWSHRHYC	p.Glu545Lys	FLWSHRHYC	FLWSHRHYC	0.4963	0.397	SB
12	YLDFGIHSGA	p.Ser33Phe	YLDFGIHSA	YLDFGIHSGA	0.3845	0.5602	WB
13	YLNSGIHSGAT	p.Asp32Asn	YLNSGIHST	YLNSGIHSGAT	0.1012	1.8696	WB
13	YLNSGIHSGA	p.Asp32Asn	YLNSGIHSA	YLNSGIHSGA	0.4789	0.4201	SB
9	SVVSDAISAV	p.Ser403Ile	SVVDAISAV	SVVSDAISAV	0.1161	1.6841	WB
10	VVSDAISAV	p.Ser403Ile	VVSDAISAV	VVSDAISAV	0.5661	0.316	SB
22	KMDWIFHTI	p.His1047Arg	KMDWIFHTI	KMDWIFHTI	0.7838	0.1178	SB
20	ILQAGLPANA	p.Ser252Trp	ILQAGLPAA	ILQAGLPANA	0.1386	1.4961	WB
16	AILDYLITKHL	p.Asp1709Asn	AILDYLITL	AILDYLITKHL	0.3242	0.695	WB
12	FLGNAILDYL	p.Asp1709Asn	FLGNAILYL	FLGNAILDYL	0.3373	0.6613	WB
17	ILDYLITKHL	p.Asp1709Asn	ILDYLITHL	ILDYLITKHL	0.1818	1.2301	WB
19	LRLFQPFLKV	p.Arg88Gln	LLFQPFLKV	LRLFQPFLKV	0.1512	1.4207	WB
20	RLFQPFLKVI	p.Arg88Gln	RLFQPFLKI	RLFQPFLKVI	0.1276	1.5744	WB
20	RLFQPFLKV	p.Arg88Gln	RLFQPFLKV	RLFQPFLKV	0.9356	0.029	SB
16	FLPIQPAQHI	p.Glu82Asp	FLIQPAQHI	FLPIQPAQHI	0.1355	1.5176	WB
9	ILNREIDFAI	p.Gly118Asp	ILNEIDFAI	ILNREIDFAI	0.1336	1.5315	WB
9	ILNREIDFA	p.Gly118Asp	ILNREIDFA	ILNREIDFA	0.1168	1.6768	WB
9	SVVSDAISAV	p.Ser403Ile	SVVDAISAV	SVVSDAISAV	0.1161	1.6841	WB
10	VVSDAISAV	p.Ser403Ile	VVSDAISAV	VVSDAISAV	0.5661	0.316	SB
12	YLDFGIHSGA	p.Ser33Phe	YLDFGIHSA	YLDFGIHSGA	0.3845	0.5602	WB
1	RMNSIKPDLIQL	p.Thr576del	RMNPDLIQL	RMNSIKPDLIQL	0.1269	1.5791	WB
18	YLMWLTQKGV	p.Thr576del	YLMWLTQKV	YLMWLTQKGV	0.2521	0.9168	WB
1	RMNSIKPDL	p.Thr576del	RMNSIKPDL	RMNSIKPDL	0.1929	1.1749	WB
4	SIKPDLIQL	p.Thr576del	SIKPDLIQL	SIKPDLIQL	0.475	0.4254	SB
19	LMWLTQKGV	p.Thr576del	LMWLTQKGV	LMWLTQKGV	0.1701	1.2901	WB
22	KMDWIFHTI	p.His1047Arg	KMDWIFHTI	KMDWIFHTI	0.7838	0.1178	SB
19	LRLFQPFLKV	p.Arg88Gln	LLFQPFLKV	LRLFQPFLKV	0.1512	1.4207	WB
20	RLFQPFLKVI	p.Arg88Gln	RLFQPFLKI	RLFQPFLKVI	0.1276	1.5744	WB
20	RLFQPFLKV	p.Arg88Gln	RLFQPFLKV	RLFQPFLKV	0.9356	0.029	SB
20	ILQAGLPANA	p.Ser252Trp	ILQAGLPAA	ILQAGLPANA	0.1386	1.4961	WB
22	KMDWIFHTI	p.His1047Arg	KMDWIFHTI	KMDWIFHTI	0.7838	0.1178	SB
7	ALEYFMKQV	p.Met1043Val	ALEYFMKQV	ALEYFMKQV	0.2873	0.7987	WB
9	SVVSDAISAV	p.Ser403Ile	SVVDAISAV	SVVSDAISAV	0.1161	1.6841	WB
10	VVSDAISAV	p.Ser403Ile	VVSDAISAV	VVSDAISAV	0.5661	0.316	SB
5	NLLGRNSFEV	p.Arg273Cys	NLLGNSFEV	NLLGRNSFEV	0.2477	0.934	WB
6	LLGRNSFEV	p.Arg273Cys	LLGRNSFEV	LLGRNSFEV	0.4654	0.4383	SB
8	RQAAEDKFWRV	p.Ser256Phe	RQADKFWRV	RQAAEDKFWRV	0.1157	1.6886	WB
1	ALVMPTLRQA	p.Ser256Phe	ALMPTLRQA	ALVMPTLRQA	0.2847	0.8069	WB
20	YMVADKFTEL	p.Ser256Phe	YMADKFTEL	YMVADKFTEL	0.5728	0.3083	SB
2	LVMPTLRQA	p.Ser256Phe	LVMPTLRQA	LVMPTLRQA	0.1939	1.1704	WB
10	AAEDKFWRV	p.Ser256Phe	AAEDKFWRV	AAEDKFWRV	0.2195	1.0509	WB
21	MVADKFTEL	p.Ser256Phe	MVADKFTEL	MVADKFTEL	0.6892	0.1941	SB
20	FLWSHRHYCV	p.Glu545Lys	FLWSHRHYV	FLWSHRHYCV	0.542	0.3439	SB
20	FLWSHRHYC	p.Glu545Lys	FLWSHRHYC	FLWSHRHYC	0.4963	0.397	SB
13	YLYSGIHSGATTTA	p.Asp32Tyr	YLYSGIHTA	YLYSGIHSGATTTA	0.3418	0.6498	WB
13	YLYSGIHSGATTT	p.Asp32Tyr	YLYSGIHTT	YLYSGIHSGATTT	0.1684	1.299	WB
13	YLYSGIHSGATT	p.Asp32Tyr	YLYSGIHTT	YLYSGIHSGATT	0.2829	0.8131	WB
12	SYLYSGIHSGA	p.Asp32Tyr	YLYSGIHSA	YLYSGIHSGA	0.2101	1.0938	WB
13	YLYSGIHSGAT	p.Asp32Tyr	YLYSGIHST	YLYSGIHSGAT	0.5234	0.3656	SB
13	YLYSGIHSGA	p.Asp32Tyr	YLYSGIHSA	YLYSGIHSGA	0.8689	0.0648	SB
13	YLYSGIHSG	p.Asp32Tyr	YLYSGIHSG	YLYSGIHSG	0.4302	0.4859	SB
20	ILQAGLPANA	p.Ser252Trp	ILQAGLPAA	ILQAGLPANA	0.1386	1.4961	WB
12	YLDYGIHSGA	p.Ser33Tyr	YLDYGIHSA	YLDYGIHSGA	0.3937	0.5445	WB
16	FLPIQPAQHI	p.Glu82Asp	FLIQPAQHI	FLPIQPAQHI	0.1355	1.5176	WB
16	AILDYLITKHL	p.Asp1709Asn	AILDYLITL	AILDYLITKHL	0.3242	0.695	WB
12	FLGNAILDYL	p.Asp1709Asn	FLGNAILYL	FLGNAILDYL	0.3373	0.6613	WB
17	ILDYLITKHL	p.Asp1709Asn	ILDYLITHL	ILDYLITKHL	0.1818	1.2301	WB
5	GMSYLEDVRL	p.Val842Ile	GMYLEDVRL	GMSYLEDVRL	0.0936	1.9736	WB
1	QIAKGMSYL	p.Val842Ile	QIAKGMSYL	QIAKGMSYL	0.0952	1.9525	WB
13	RLIHRDLAA	p.Val842Ile	RLIHRDLAA	RLIHRDLAA	0.1453	1.456	WB
8	RQAAEDKFWRV	p.Ser256Phe	RQADKFWRV	RQAAEDKFWRV	0.1157	1.6886	WB
1	ALVMPTLRQA	p.Ser256Phe	ALMPTLRQA	ALVMPTLRQA	0.2847	0.8069	WB
20	YMVADKFTEL	p.Ser256Phe	YMADKFTEL	YMVADKFTEL	0.5728	0.3083	SB
2	LVMPTLRQA	p.Ser256Phe	LVMPTLRQA	LVMPTLRQA	0.1939	1.1704	WB
10	AAEDKFWRV	p.Ser256Phe	AAEDKFWRV	AAEDKFWRV	0.2195	1.0509	WB
21	MVADKFTEL	p.Ser256Phe	MVADKFTEL	MVADKFTEL	0.6892	0.1941	SB
4	LHVLMGHVAAV	p.Arg505Cys	LLMGHVAAV	LHVLMGHVAAV	0.1767	1.2559	WB
5	HVLMGHVAAV	p.Arg505Cys	HLMGHVAAV	HVLMGHVAAV	0.3019	0.7574	WB
6	VLMGHVAAV	p.Arg505Cys	VLMGHVAAV	VLMGHVAAV	0.9679	0.0149	SB
5	NLLGRNSFEV	p.Arg273Cys	NLLGNSFEV	NLLGRNSFEV	0.2477	0.934	WB
6	LLGRNSFEV	p.Arg273Cys	LLGRNSFEV	LLGRNSFEV	0.4654	0.4383	SB
9	SVVSDAISAV	p.Ser403Ile	SVVDAISAV	SVVSDAISAV	0.1161	1.6841	WB
10	VVSDAISAV	p.Ser403Ile	VVSDAISAV	VVSDAISAV	0.5661	0.316	SB
4	LHVLMGHVAAV	p.Arg505Cys	LLMGHVAAV	LHVLMGHVAAV	0.1767	1.2559	WB
5	HVLMGHVAAV	p.Arg505Cys	HLMGHVAAV	HVLMGHVAAV	0.3019	0.7574	WB
6	VLMGHVAAV	p.Arg505Cys	VLMGHVAAV	VLMGHVAAV	0.9679	0.0149	SB
8	YLDSGIHFGATTTA	p.Ser37Phe	YLDSGIHTA	YLDSGIHFGATTTA	0.1043	1.8238	WB
8	YLDSGIHFGATT	p.Ser37Phe	YLDSGIHTT	YLDSGIHFGATT	0.098	1.9141	WB
8	YLDSGIHFGAT	p.Ser37Phe	YLDSGIHFT	YLDSGIHFGAT	0.19	1.1884	WB
8	YLDSGIHFGA	p.Ser37Phe	YLDSGIHFA	YLDSGIHFGA	0.5985	0.282	SB
8	YLDSGIHFG	p.Ser37Phe	YLDSGIHFG	YLDSGIHFG	0.1493	1.4319	WB
8	YLDSGIHF	p.Ser37Phe	YLDSGIH-F	YLDSGIHF	0.1052	1.8102	WB
0	YLDDRNTFRHSVVV	p.Tyr220Cys	YLDDHSVVV	YLDDRNTFRHSVVV	0.1028	1.8455	WB
0	YLDDRNTFRHSV	p.Tyr220Cys	YLDDRNHSV	YLDDRNTFRHSV	0.4655	0.4381	SB
11	VVVPCEPPEV	p.Tyr220Cys	VVVPEPPEV	VVVPCEPPEV	0.1937	1.1709	WB
12	VVPCEPPEV	p.Tyr220Cys	VVPCEPPEV	VVPCEPPEV	0.3042	0.751	WB
19	LRLFQPFLKV	p.Arg88Gln	LLFQPFLKV	LRLFQPFLKV	0.1512	1.4207	WB
20	RLFQPFLKVI	p.Arg88Gln	RLFQPFLKI	RLFQPFLKVI	0.1276	1.5744	WB
20	RLFQPFLKV	p.Arg88Gln	RLFQPFLKV	RLFQPFLKV	0.9356	0.029	SB
4	LHVLMGHVAAV	p.Arg505Cys	LLMGHVAAV	LHVLMGHVAAV	0.1767	1.2559	WB
5	HVLMGHVAAV	p.Arg505Cys	HLMGHVAAV	HVLMGHVAAV	0.3019	0.7574	WB
6	VLMGHVAAV	p.Arg505Cys	VLMGHVAAV	VLMGHVAAV	0.9679	0.0149	SB
22	KMDWIFHTI	p.His1047Arg	KMDWIFHTI	KMDWIFHTI	0.7838	0.1178	SB
9	SVVSDAISAV	p.Ser403Ile	SVVDAISAV	SVVSDAISAV	0.1161	1.6841	WB
10	VVSDAISAV	p.Ser403Ile	VVSDAISAV	VVSDAISAV	0.5661	0.316	SB
20	FLWSHRHYCV	p.Glu545Lys	FLWSHRHYV	FLWSHRHYCV	0.542	0.3439	SB
20	FLWSHRHYC	p.Glu545Lys	FLWSHRHYC	FLWSHRHYC	0.4963	0.397	SB
1	RMNSIKPDLIQL	p.Thr576del	RMNPDLIQL	RMNSIKPDLIQL	0.1269	1.5791	WB
18	YLMWLTQKGV	p.Thr576del	YLMWLTQKV	YLMWLTQKGV	0.2521	0.9168	WB
1	RMNSIKPDL	p.Thr576del	RMNSIKPDL	RMNSIKPDL	0.1929	1.1749	WB
4	SIKPDLIQL	p.Thr576del	SIKPDLIQL	SIKPDLIQL	0.475	0.4254	SB
19	LMWLTQKGV	p.Thr576del	LMWLTQKGV	LMWLTQKGV	0.1701	1.2901	WB
12	YLDFGIHSGA	p.Ser33Phe	YLDFGIHSA	YLDFGIHSGA	0.3845	0.5602	WB
8	RQAAEDKFWRV	p.Ser256Phe	RQADKFWRV	RQAAEDKFWRV	0.1157	1.6886	WB
1	ALVMPTLRQA	p.Ser256Phe	ALMPTLRQA	ALVMPTLRQA	0.2847	0.8069	WB
20	YMVADKFTEL	p.Ser256Phe	YMADKFTEL	YMVADKFTEL	0.5728	0.3083	SB
2	LVMPTLRQA	p.Ser256Phe	LVMPTLRQA	LVMPTLRQA	0.1939	1.1704	WB
10	AAEDKFWRV	p.Ser256Phe	AAEDKFWRV	AAEDKFWRV	0.2195	1.0509	WB
21	MVADKFTEL	p.Ser256Phe	MVADKFTEL	MVADKFTEL	0.6892	0.1941	SB
20	KLGEFAKVLEL	p.Arg183Trp	KLFAKVLEL	KLGEFAKVLEL	0.4953	0.3982	SB
4	NLCSDDTPMV	p.Arg183Trp	NLSDDTPMV	NLCSDDTPMV	0.2483	0.9318	WB
20	KLGEFAKVL	p.Arg183Trp	KLGEFAKVL	KLGEFAKVL	0.46	0.4456	SB
20	KLGEFAKV	p.Arg183Trp	KL-GEFAKV	KLGEFAKV	0.1185	1.6582	WB
8	RQAAEDKFWRV	p.Ser256Phe	RQADKFWRV	RQAAEDKFWRV	0.1157	1.6886	WB
1	ALVMPTLRQA	p.Ser256Phe	ALMPTLRQA	ALVMPTLRQA	0.2847	0.8069	WB
20	YMVADKFTEL	p.Ser256Phe	YMADKFTEL	YMVADKFTEL	0.5728	0.3083	SB
2	LVMPTLRQA	p.Ser256Phe	LVMPTLRQA	LVMPTLRQA	0.1939	1.1704	WB
10	AAEDKFWRV	p.Ser256Phe	AAEDKFWRV	AAEDKFWRV	0.2195	1.0509	WB
21	MVADKFTEL	p.Ser256Phe	MVADKFTEL	MVADKFTEL	0.6892	0.1941	SB
19	LRLFQPFLKV	p.Arg88Gln	LLFQPFLKV	LRLFQPFLKV	0.1512	1.4207	WB
20	RLFQPFLKVI	p.Arg88Gln	RLFQPFLKI	RLFQPFLKVI	0.1276	1.5744	WB
20	RLFQPFLKV	p.Arg88Gln	RLFQPFLKV	RLFQPFLKV	0.9356	0.029	SB
5	GMSYLEDVRL	p.Val842Ile	GMYLEDVRL	GMSYLEDVRL	0.0936	1.9736	WB
1	QIAKGMSYL	p.Val842Ile	QIAKGMSYL	QIAKGMSYL	0.0952	1.9525	WB
13	RLIHRDLAA	p.Val842Ile	RLIHRDLAA	RLIHRDLAA	0.1453	1.456	WB
0	VLAFDIETTKL	p.Pro286Arg	VLAFDIETL	VLAFDIETTKL	0.1024	1.8514	WB
22	KMDWIFHTI	p.His1047Tyr	KMDWIFHTI	KMDWIFHTI	0.7838	0.1178	SB
22	KMDWIFHTI	p.His1047Arg	KMDWIFHTI	KMDWIFHTI	0.7838	0.1178	SB
13	YLNSGIHSGAT	p.Asp32Asn	YLNSGIHST	YLNSGIHSGAT	0.1012	1.8696	WB
13	YLNSGIHSGA	p.Asp32Asn	YLNSGIHSA	YLNSGIHSGA	0.4789	0.4201	SB
9	SVVSDAISAV	p.Ser403Ile	SVVDAISAV	SVVSDAISAV	0.1161	1.6841	WB
10	VVSDAISAV	p.Ser403Ile	VVSDAISAV	VVSDAISAV	0.5661	0.316	SB
13	RMDSIKPDLIQL	p.Asn564Asp	RMDPDLIQL	RMDSIKPDLIQL	0.208	1.1036	WB
13	RMDSIKPDL	p.Asn564Asp	RMDSIKPDL	RMDSIKPDL	0.4056	0.5242	WB
16	SIKPDLIQL	p.Asn564Asp	SIKPDLIQL	SIKPDLIQL	0.475	0.4254	SB

## Sheet: HLA-A11 01 filter
Pos	Peptide	ID	core	icore	EL-score	EL_Rank	CC	CC: combining capacity
19	LAARNVLVK	p.Val842Ile	LAARNVLVK	LAARNVLVK	0.2317	0.972	WB
7	SSCMGGMNQR	p.Arg248Gln	SSMGGMNQR	SSCMGGMNQR	0.3557	0.6375	WB
6	VVVGADGVGK	p.Gly12Asp	VVVGAGVGK	VVVGADGVGK	0.309	0.7594	WB
7	VVGADGVGK	p.Gly12Asp	VVGADGVGK	VVGADGVGK	0.4509	0.4518	SB
16	AAASKLGEFAK	p.Arg183Trp	AAASKLFAK	AAASKLGEFAK	0.3559	0.6371	WB
17	AASKLGEFAK	p.Arg183Trp	AASKLGFAK	AASKLGEFAK	0.319	0.7303	WB
6	CSDDTPMVR	p.Arg183Trp	CSDDTPMVR	CSDDTPMVR	0.1005	1.7915	WB
12	MVRWAAASK	p.Arg183Trp	MVRWAAASK	MVRWAAASK	0.2064	1.0629	WB
18	ASKLGEFAK	p.Arg183Trp	ASKLGEFAK	ASKLGEFAK	0.5803	0.2792	SB
20	RLFQPFLK	p.Arg88Gln	RLF-QPFLK	RLFQPFLK	0.3258	0.7104	WB
17	RVRYMVADK	p.Ser256Phe	RVRYMVADK	RVRYMVADK	0.1107	1.6838	WB
11	SSGFCNIAVK	p.Arg337Cys	SSFCNIAVK	SSGFCNIAVK	0.1583	1.3212	WB
1	ISHIGSRGK	p.Arg337Cys	ISHIGSRGK	ISHIGSRGK	0.155	1.3417	WB
12	SGFCNIAVK	p.Arg337Cys	SGFCNIAVK	SGFCNIAVK	0.0909	1.9106	WB
0	VLAFDIETTK	p.Pro286Arg	VLFDIETTK	VLAFDIETTK	0.4165	0.5098	WB
1	LAFDIETTK	p.Pro286Arg	LAFDIETTK	LAFDIETTK	0.5114	0.3626	SB
7	TTKLPLKFR	p.Pro286Arg	TTKLPLKFR	TTKLPLKFR	0.1836	1.1683	WB
2	SSAPRDVQAR	p.Ser431Leu	SSAPRVQAR	SSAPRDVQAR	0.1842	1.1651	WB
14	SLTTILVQWK	p.Ser431Leu	SLTTILVQK	SLTTILVQWK	0.3222	0.7209	WB
15	LTTILVQWK	p.Ser431Leu	LTTILVQWK	LTTILVQWK	0.1695	1.2509	WB
16	AAASKLGEFAK	p.Arg183Trp	AAASKLFAK	AAASKLGEFAK	0.3559	0.6371	WB
17	AASKLGEFAK	p.Arg183Trp	AASKLGFAK	AASKLGEFAK	0.319	0.7303	WB
6	CSDDTPMVR	p.Arg183Trp	CSDDTPMVR	CSDDTPMVR	0.1005	1.7915	WB
12	MVRWAAASK	p.Arg183Trp	MVRWAAASK	MVRWAAASK	0.2064	1.0629	WB
18	ASKLGEFAK	p.Arg183Trp	ASKLGEFAK	ASKLGEFAK	0.5803	0.2792	SB
6	VVVGAVGVGK	p.Gly12Val	VVVGAVVGK	VVVGAVGVGK	0.454	0.4466	SB
7	VVGAVGVGK	p.Gly12Val	VVGAVGVGK	VVGAVGVGK	0.7552	0.1277	SB
6	SVTQEAEREK	p.Glu81Lys	STQEAEREK	SVTQEAEREK	0.333	0.6916	WB
7	VTQEAEREK	p.Glu81Lys	VTQEAEREK	VTQEAEREK	0.4179	0.5071	WB
0	VLAFDIETTK	p.Pro286Arg	VLFDIETTK	VLAFDIETTK	0.4165	0.5098	WB
1	LAFDIETTK	p.Pro286Arg	LAFDIETTK	LAFDIETTK	0.5114	0.3626	SB
7	TTKLPLKFR	p.Pro286Arg	TTKLPLKFR	TTKLPLKFR	0.1836	1.1683	WB
7	SSCMGGMNWR	p.Arg248Trp	SSMGGMNWR	SSCMGGMNWR	0.1492	1.3781	WB
5	AAIHCKAGK	p.Arg130Gln	AAIHCKAGK	AAIHCKAGK	0.2721	0.8557	WB
22	KVIEPVGNR	p.Arg93Trp	KVIEPVGNR	KVIEPVGNR	0.8599	0.0596	SB
0	VLAFDIETTK	p.Pro286Arg	VLFDIETTK	VLAFDIETTK	0.4165	0.5098	WB
1	LAFDIETTK	p.Pro286Arg	LAFDIETTK	LAFDIETTK	0.5114	0.3626	SB
7	TTKLPLKFR	p.Pro286Arg	TTKLPLKFR	TTKLPLKFR	0.1836	1.1683	WB
6	VVVGADGVGK	p.Gly12Asp	VVVGAGVGK	VVVGADGVGK	0.309	0.7594	WB
7	VVGADGVGK	p.Gly12Asp	VVGADGVGK	VVGADGVGK	0.4509	0.4518	SB
5	AAIHCKAGK	p.Arg130Gln	AAIHCKAGK	AAIHCKAGK	0.2721	0.8557	WB
16	YVYYYSYLLK	p.Arg173His	YVYYYSLLK	YVYYYSYLLK	0.3666	0.6115	WB
8	VTIPSQRHY	p.Arg173His	VTIPSQRHY	VTIPSQRHY	0.3468	0.6588	WB
12	SQRHYVYYY	p.Arg173His	SQRHYVYYY	SQRHYVYYY	0.0945	1.8663	WB
5	AAIHCKAGK	p.Arg130Gln	AAIHCKAGK	AAIHCKAGK	0.2721	0.8557	WB
20	AAASKLGEFAK	p.Pro179Arg	AAASKLFAK	AAASKLGEFAK	0.3559	0.6371	WB
21	AASKLGEFAK	p.Pro179Arg	AASKLGFAK	AASKLGEFAK	0.319	0.7303	WB
16	MVRRAAASK	p.Pro179Arg	MVRRAAASK	MVRRAAASK	0.1735	1.2255	WB
22	ASKLGEFAK	p.Pro179Arg	ASKLGEFAK	ASKLGEFAK	0.5803	0.2792	SB
11	ATYVIVNIR	p.Asn345Ile	ATYVIVNIR	ATYVIVNIR	0.5876	0.2719	SB
15	IVNIRDIDK	p.Asn345Ile	IVNIRDIDK	IVNIRDIDK	0.1128	1.6648	WB
7	SSCMGGMNWR	p.Arg248Trp	SSMGGMNWR	SSCMGGMNWR	0.1492	1.3781	WB
6	VVVGAGDVGK	p.Gly13Asp	VVVGAGVGK	VVVGAGDVGK	0.3046	0.7721	WB
7	VVGAGDVGK	p.Gly13Asp	VVGAGDVGK	VVGAGDVGK	0.3017	0.7805	WB
5	AAIHCKAGK	p.Arg130Gln	AAIHCKAGK	AAIHCKAGK	0.2721	0.8557	WB
0	VLAFDIETTK	p.Pro286Arg	VLFDIETTK	VLAFDIETTK	0.4165	0.5098	WB
1	LAFDIETTK	p.Pro286Arg	LAFDIETTK	LAFDIETTK	0.5114	0.3626	SB
7	TTKLPLKFR	p.Pro286Arg	TTKLPLKFR	TTKLPLKFR	0.1836	1.1683	WB
5	AAIHCKAGK	p.Arg130Gln	AAIHCKAGK	AAIHCKAGK	0.2721	0.8557	WB
4	QSFDDIAYIRK	p.Thr1025Ala	QSFDDIIRK	QSFDDIAYIRK	0.6363	0.2155	SB
4	QSFDDIAYIR	p.Thr1025Ala	QSFDDIAYR	QSFDDIAYIR	0.1613	1.3025	WB
5	SFDDIAYIRK	p.Thr1025Ala	SFDDIAIRK	SFDDIAYIRK	0.1124	1.6678	WB
20	KTEQEALEY	p.Thr1025Ala	KTEQEALEY	KTEQEALEY	0.1382	1.4518	WB
0	VLAFDIETTK	p.Pro286Arg	VLFDIETTK	VLAFDIETTK	0.4165	0.5098	WB
1	LAFDIETTK	p.Pro286Arg	LAFDIETTK	LAFDIETTK	0.5114	0.3626	SB
7	TTKLPLKFR	p.Pro286Arg	TTKLPLKFR	TTKLPLKFR	0.1836	1.1683	WB
20	AAASKLGEFAK	p.Pro179Arg	AAASKLFAK	AAASKLGEFAK	0.3559	0.6371	WB
21	AASKLGEFAK	p.Pro179Arg	AASKLGFAK	AASKLGEFAK	0.319	0.7303	WB
16	MVRRAAASK	p.Pro179Arg	MVRRAAASK	MVRRAAASK	0.1735	1.2255	WB
22	ASKLGEFAK	p.Pro179Arg	ASKLGEFAK	ASKLGEFAK	0.5803	0.2792	SB
20	RLFQPFLK	p.Arg88Gln	RLF-QPFLK	RLFQPFLK	0.3258	0.7104	WB
20	AAASKLGEFAK	p.Pro179Arg	AAASKLFAK	AAASKLGEFAK	0.3559	0.6371	WB
21	AASKLGEFAK	p.Pro179Arg	AASKLGFAK	AASKLGEFAK	0.319	0.7303	WB
16	MVRRAAASK	p.Pro179Arg	MVRRAAASK	MVRRAAASK	0.1735	1.2255	WB
22	ASKLGEFAK	p.Pro179Arg	ASKLGEFAK	ASKLGEFAK	0.5803	0.2792	SB
16	GATTTAPSLSGK	p.Ser37Phe	GTAPSLSGK	GATTTAPSLSGK	0.5136	0.3597	SB
17	ATTTAPSLSGK	p.Ser37Phe	ATAPSLSGK	ATTTAPSLSGK	0.8835	0.0414	SB
18	TTTAPSLSGK	p.Ser37Phe	TTAPSLSGK	TTTAPSLSGK	0.839	0.0722	SB
19	TTAPSLSGKG	p.Ser37Phe	TTAPSLSGK	TTAPSLSGK	0.1289	1.521	WB
19	TTAPSLSGK	p.Ser37Phe	TTAPSLSGK	TTAPSLSGK	0.9586	0.0094	SB
2	KTEQEALEYFMK	p.Met1043Ile	KTEQEALMK	KTEQEALEYFMK	0.0861	1.966	WB
2	KTEQEALEY	p.Met1043Ile	KTEQEALEY	KTEQEALEY	0.1382	1.4518	WB
8	STRDPLSKITEQEK	p.Glu542Lys	STRDPLSEK	STRDPLSKITEQEK	0.1119	1.673	WB
5	KAISTRDPLSK	p.Glu542Lys	KAISTPLSK	KAISTRDPLSK	0.5863	0.2732	SB
6	AISTRDPLSK	p.Glu542Lys	AISTDPLSK	AISTRDPLSK	0.5504	0.3119	SB
7	ISTRDPLSK	p.Glu542Lys	ISTRDPLSK	ISTRDPLSK	0.3593	0.6289	WB
8	STRDPLSK	p.Glu542Lys	STRDP-LSK	STRDPLSK	0.1873	1.1491	WB
2	KTEQEALEYFMK	p.Met1043Ile	KTEQEALMK	KTEQEALEYFMK	0.0861	1.966	WB
2	KTEQEALEY	p.Met1043Ile	KTEQEALEY	KTEQEALEY	0.1382	1.4518	WB
5	AAIHCKAGK	p.Arg130Gln	AAIHCKAGK	AAIHCKAGK	0.2721	0.8557	WB
22	KVIEPVGNR	p.Arg93Trp	KVIEPVGNR	KVIEPVGNR	0.8599	0.0596	SB
12	RAHRNALERK	p.His28Arg	RAHNALERK	RAHRNALERK	0.1214	1.5868	WB
7	SAADKRAHR	p.His28Arg	SAADKRAHR	SAADKRAHR	0.1372	1.4587	WB
12	RAHRNALER	p.His28Arg	RAHRNALER	RAHRNALER	0.1481	1.3849	WB
6	VVVGAGDVGK	p.Gly13Asp	VVVGAGVGK	VVVGAGDVGK	0.3046	0.7721	WB
7	VVGAGDVGK	p.Gly13Asp	VVGAGDVGK	VVGAGDVGK	0.3017	0.7805	WB
5	AAIHCKAGK	p.Arg130Gln	AAIHCKAGK	AAIHCKAGK	0.2721	0.8557	WB
20	RLFQPFLK	p.Arg88Gln	RLF-QPFLK	RLFQPFLK	0.3258	0.7104	WB
7	RTGIYHGGK	p.Glu365Lys	RTGIYHGGK	RTGIYHGGK	0.2402	0.9443	WB
8	HMDCLRWLK	p.Val411Leu	HMDCLRWLK	HMDCLRWLK	0.1434	1.4159	WB
5	AAIHCKAGK	p.Arg130Gln	AAIHCKAGK	AAIHCKAGK	0.2721	0.8557	WB
5	HTYHLDVVER	p.Ser252Trp	HTYHDVVER	HTYHLDVVER	0.3516	0.6474	WB
5	AAIHCKAGK	p.Arg130Gln	AAIHCKAGK	AAIHCKAGK	0.2721	0.8557	WB
0	VLAFDIETTK	p.Pro286Arg	VLFDIETTK	VLAFDIETTK	0.4165	0.5098	WB
1	LAFDIETTK	p.Pro286Arg	LAFDIETTK	LAFDIETTK	0.5114	0.3626	SB
7	TTKLPLKFR	p.Pro286Arg	TTKLPLKFR	TTKLPLKFR	0.1836	1.1683	WB
5	AAIHCKAGK	p.Arg130Gln	AAIHCKAGK	AAIHCKAGK	0.2721	0.8557	WB
20	RLFQPFLK	p.Arg88Gln	RLF-QPFLK	RLFQPFLK	0.3258	0.7104	WB
20	AAASKLGEFAK	p.Pro179Arg	AAASKLFAK	AAASKLGEFAK	0.3559	0.6371	WB
21	AASKLGEFAK	p.Pro179Arg	AASKLGFAK	AASKLGEFAK	0.319	0.7303	WB
16	MVRRAAASK	p.Pro179Arg	MVRRAAASK	MVRRAAASK	0.1735	1.2255	WB
22	ASKLGEFAK	p.Pro179Arg	ASKLGEFAK	ASKLGEFAK	0.5803	0.2792	SB
5	HTYHLDVVER	p.Ser252Trp	HTYHDVVER	HTYHLDVVER	0.3516	0.6474	WB
20	RLFQPFLK	p.Arg88Gln	RLF-QPFLK	RLFQPFLK	0.3258	0.7104	WB
6	VVVGAGDVGK	p.Gly13Asp	VVVGAGVGK	VVVGAGDVGK	0.3046	0.7721	WB
7	VVGAGDVGK	p.Gly13Asp	VVGAGDVGK	VVGAGDVGK	0.3017	0.7805	WB
8	HMDCLRWLK	p.Val411Leu	HMDCLRWLK	HMDCLRWLK	0.1434	1.4159	WB
5	STRDPLSEITKQEK	p.Glu545Lys	STRDPLSEK	STRDPLSEITKQEK	0.1073	1.718	WB
5	STRDPLSEITK	p.Glu545Lys	STRDPLITK	STRDPLSEITK	0.8681	0.0526	SB
6	VVVGADGVGK	p.Gly12Asp	VVVGAGVGK	VVVGADGVGK	0.309	0.7594	WB
7	VVGADGVGK	p.Gly12Asp	VVGADGVGK	VVGADGVGK	0.4509	0.4518	SB
20	AAASKLGEFAK	p.Pro179Arg	AAASKLFAK	AAASKLGEFAK	0.3559	0.6371	WB
21	AASKLGEFAK	p.Pro179Arg	AASKLGFAK	AASKLGEFAK	0.319	0.7303	WB
16	MVRRAAASK	p.Pro179Arg	MVRRAAASK	MVRRAAASK	0.1735	1.2255	WB
22	ASKLGEFAK	p.Pro179Arg	ASKLGEFAK	ASKLGEFAK	0.5803	0.2792	SB
5	AAIHCKAGK	p.Arg130Gln	AAIHCKAGK	AAIHCKAGK	0.2721	0.8557	WB
8	HMDCLRWLK	p.Val411Leu	HMDCLRWLK	HMDCLRWLK	0.1434	1.4159	WB
2	KTEQEALEYFMK	p.Met1043Ile	KTEQEALMK	KTEQEALEYFMK	0.0861	1.966	WB
2	KTEQEALEY	p.Met1043Ile	KTEQEALEY	KTEQEALEY	0.1382	1.4518	WB
2	KTEQEALEYFMK	p.Met1043Ile	KTEQEALMK	KTEQEALEYFMK	0.0861	1.966	WB
2	KTEQEALEY	p.Met1043Ile	KTEQEALEY	KTEQEALEY	0.1382	1.4518	WB
12	RAHRNALERK	p.His28Arg	RAHNALERK	RAHRNALERK	0.1214	1.5868	WB
7	SAADKRAHR	p.His28Arg	SAADKRAHR	SAADKRAHR	0.1372	1.4587	WB
12	RAHRNALER	p.His28Arg	RAHRNALER	RAHRNALER	0.1481	1.3849	WB
12	NSIEPDLIQLRK	p.Lys567Glu	NSIEPQLRK	NSIEPDLIQLRK	0.1767	1.2051	WB
13	SIEPDLIQLRK	p.Lys567Glu	SIEPDLIQK	SIEPDLIQLRK	0.5264	0.3431	SB
13	SIEPDLIQLR	p.Lys567Glu	SIEPDLIQR	SIEPDLIQLR	0.1471	1.3914	WB
6	VVFGILIKRQQQK	p.Arg678Gln	VVFGIQQQK	VVFGILIKRQQQK	0.2003	1.0862	WB
2	VVLGVVFGILIK	p.Arg678Gln	VVLGGILIK	VVLGVVFGILIK	0.1812	1.1811	WB
5	GVVFGILIKR	p.Arg678Gln	GVFGILIKR	GVVFGILIKR	0.3257	0.7108	WB
5	GVVFGILIK	p.Arg678Gln	GVVFGILIK	GVVFGILIK	0.6562	0.1945	SB
6	VVFGILIKR	p.Arg678Gln	VVFGILIKR	VVFGILIKR	0.8163	0.0814	SB
10	ILIKRQQQK	p.Arg678Gln	ILIKRQQQK	ILIKRQQQK	0.3344	0.6881	WB
18	KIRKYTMRR	p.Arg678Gln	KIRKYTMRR	KIRKYTMRR	0.1049	1.7435	WB
6	VVFGILIK	p.Arg678Gln	VVFGILI-K	VVFGILIK	0.147	1.3919	WB
20	RLFQPFLK	p.Arg88Gln	RLF-QPFLK	RLFQPFLK	0.3258	0.7104	WB
6	VVVGADGVGK	p.Gly12Asp	VVVGAGVGK	VVVGADGVGK	0.309	0.7594	WB
7	VVGADGVGK	p.Gly12Asp	VVGADGVGK	VVGADGVGK	0.4509	0.4518	SB
12	NSIEPDLIQLRK	p.Lys567Glu	NSIEPQLRK	NSIEPDLIQLRK	0.1767	1.2051	WB
13	SIEPDLIQLRK	p.Lys567Glu	SIEPDLIQK	SIEPDLIQLRK	0.5264	0.3431	SB
13	SIEPDLIQLR	p.Lys567Glu	SIEPDLIQR	SIEPDLIQLR	0.1471	1.3914	WB
5	STRDPLSEITKQEK	p.Glu545Lys	STRDPLSEK	STRDPLSEITKQEK	0.1073	1.718	WB
5	STRDPLSEITK	p.Glu545Lys	STRDPLITK	STRDPLSEITK	0.8681	0.0526	SB
16	SIKPDLIQLRK	p.Asn564Asp	SIKPDLIQK	SIKPDLIQLRK	0.6348	0.2174	SB
16	SIKPDLIQLR	p.Asn564Asp	SIKPDLIQR	SIKPDLIQLR	0.193	1.1189	WB
6	VVVGADGVGK	p.Gly12Asp	VVVGAGVGK	VVVGADGVGK	0.309	0.7594	WB
7	VVGADGVGK	p.Gly12Asp	VVGADGVGK	VVGADGVGK	0.4509	0.4518	SB
6	VVVGAVGVGK	p.Gly12Val	VVVGAVVGK	VVVGAVGVGK	0.454	0.4466	SB
7	VVGAVGVGK	p.Gly12Val	VVGAVGVGK	VVGAVGVGK	0.7552	0.1277	SB
18	SGATTTAPSLSGK	p.Gly34Arg	STAPSLSGK	SGATTTAPSLSGK	0.4697	0.421	SB
19	GATTTAPSLSGK	p.Gly34Arg	GTAPSLSGK	GATTTAPSLSGK	0.5136	0.3597	SB
20	ATTTAPSLSGK	p.Gly34Arg	ATAPSLSGK	ATTTAPSLSGK	0.8835	0.0414	SB
21	TTTAPSLSGK	p.Gly34Arg	TTAPSLSGK	TTTAPSLSGK	0.839	0.0722	SB
22	TTAPSLSGK	p.Gly34Arg	TTAPSLSGK	TTAPSLSGK	0.9586	0.0094	SB
12	RAHRNALERK	p.His28Arg	RAHNALERK	RAHRNALERK	0.1214	1.5868	WB
7	SAADKRAHR	p.His28Arg	SAADKRAHR	SAADKRAHR	0.1372	1.4587	WB
12	RAHRNALER	p.His28Arg	RAHRNALER	RAHRNALER	0.1481	1.3849	WB
11	ATYVIVNIR	p.Asn345Ile	ATYVIVNIR	ATYVIVNIR	0.5876	0.2719	SB
15	IVNIRDIDK	p.Asn345Ile	IVNIRDIDK	IVNIRDIDK	0.1128	1.6648	WB
5	AAIHCKAGK	p.Arg130Gly	AAIHCKAGK	AAIHCKAGK	0.2721	0.8557	WB
18	SGATTTAPSLSGK	p.Gly34Arg	STAPSLSGK	SGATTTAPSLSGK	0.4697	0.421	SB
19	GATTTAPSLSGK	p.Gly34Arg	GTAPSLSGK	GATTTAPSLSGK	0.5136	0.3597	SB
20	ATTTAPSLSGK	p.Gly34Arg	ATAPSLSGK	ATTTAPSLSGK	0.8835	0.0414	SB
21	TTTAPSLSGK	p.Gly34Arg	TTAPSLSGK	TTTAPSLSGK	0.839	0.0722	SB
22	TTAPSLSGK	p.Gly34Arg	TTAPSLSGK	TTAPSLSGK	0.9586	0.0094	SB
20	AAASKLGEFAK	p.Pro179Arg	AAASKLFAK	AAASKLGEFAK	0.3559	0.6371	WB
21	AASKLGEFAK	p.Pro179Arg	AASKLGFAK	AASKLGEFAK	0.319	0.7303	WB
16	MVRRAAASK	p.Pro179Arg	MVRRAAASK	MVRRAAASK	0.1735	1.2255	WB
22	ASKLGEFAK	p.Pro179Arg	ASKLGEFAK	ASKLGEFAK	0.5803	0.2792	SB
5	AAIHCKAGK	p.Arg130Gly	AAIHCKAGK	AAIHCKAGK	0.2721	0.8557	WB
5	HTYHLDVVER	p.Ser252Trp	HTYHDVVER	HTYHLDVVER	0.3516	0.6474	WB
8	STRDPLSKITEQEK	p.Glu542Lys	STRDPLSEK	STRDPLSKITEQEK	0.1119	1.673	WB
5	KAISTRDPLSK	p.Glu542Lys	KAISTPLSK	KAISTRDPLSK	0.5863	0.2732	SB
6	AISTRDPLSK	p.Glu542Lys	AISTDPLSK	AISTRDPLSK	0.5504	0.3119	SB
7	ISTRDPLSK	p.Glu542Lys	ISTRDPLSK	ISTRDPLSK	0.3593	0.6289	WB
8	STRDPLSK	p.Glu542Lys	STRDP-LSK	STRDPLSK	0.1873	1.1491	WB
5	AAIHCKAGK	p.Arg130Gln	AAIHCKAGK	AAIHCKAGK	0.2721	0.8557	WB
0	VLAFDIETTK	p.Pro286Arg	VLFDIETTK	VLAFDIETTK	0.4165	0.5098	WB
1	LAFDIETTK	p.Pro286Arg	LAFDIETTK	LAFDIETTK	0.5114	0.3626	SB
7	TTKLPLKFR	p.Pro286Arg	TTKLPLKFR	TTKLPLKFR	0.1836	1.1683	WB
5	AAIHCKAGK	p.Arg130Gly	AAIHCKAGK	AAIHCKAGK	0.2721	0.8557	WB
16	SIKPDLIQLRK	p.Asn564Asp	SIKPDLIQK	SIKPDLIQLRK	0.6348	0.2174	SB
16	SIKPDLIQLR	p.Asn564Asp	SIKPDLIQR	SIKPDLIQLR	0.193	1.1189	WB
5	AAIHCKAGK	p.Arg130Gln	AAIHCKAGK	AAIHCKAGK	0.2721	0.8557	WB
12	RAHRNALERK	p.His28Arg	RAHNALERK	RAHRNALERK	0.1214	1.5868	WB
7	SAADKRAHR	p.His28Arg	SAADKRAHR	SAADKRAHR	0.1372	1.4587	WB
12	RAHRNALER	p.His28Arg	RAHRNALER	RAHRNALER	0.1481	1.3849	WB
16	AAASKLGEFAK	p.Arg183Trp	AAASKLFAK	AAASKLGEFAK	0.3559	0.6371	WB
17	AASKLGEFAK	p.Arg183Trp	AASKLGFAK	AASKLGEFAK	0.319	0.7303	WB
6	CSDDTPMVR	p.Arg183Trp	CSDDTPMVR	CSDDTPMVR	0.1005	1.7915	WB
12	MVRWAAASK	p.Arg183Trp	MVRWAAASK	MVRWAAASK	0.2064	1.0629	WB
18	ASKLGEFAK	p.Arg183Trp	ASKLGEFAK	ASKLGEFAK	0.5803	0.2792	SB
5	AAIHCKAGK	p.Arg130Gln	AAIHCKAGK	AAIHCKAGK	0.2721	0.8557	WB
5	AAIHCKAGK	p.Arg130Pro	AAIHCKAGK	AAIHCKAGK	0.2721	0.8557	WB
17	RVRYMVADK	p.Ser256Phe	RVRYMVADK	RVRYMVADK	0.1107	1.6838	WB
6	VVVGAGDVGK	p.Gly13Asp	VVVGAGVGK	VVVGAGDVGK	0.3046	0.7721	WB
7	VVGAGDVGK	p.Gly13Asp	VVGAGDVGK	VVGAGDVGK	0.3017	0.7805	WB
16	YVYYYSYLLK	p.Arg173His	YVYYYSLLK	YVYYYSYLLK	0.3666	0.6115	WB
8	VTIPSQRHY	p.Arg173His	VTIPSQRHY	VTIPSQRHY	0.3468	0.6588	WB
12	SQRHYVYYY	p.Arg173His	SQRHYVYYY	SQRHYVYYY	0.0945	1.8663	WB
13	KVSRENTSPKANK	p.Leu755Ser	KVSSPKANK	KVSRENTSPKANK	0.1057	1.7344	WB
7	KIPVAIKVSR	p.Leu755Ser	KIPAIKVSR	KIPVAIKVSR	0.0925	1.8914	WB
13	KVSRENTSPK	p.Leu755Ser	KVSENTSPK	KVSRENTSPK	0.552	0.3099	SB
5	NVKIPVAIK	p.Leu755Ser	NVKIPVAIK	NVKIPVAIK	0.323	0.7187	WB
14	VSRENTSPK	p.Leu755Ser	VSRENTSPK	VSRENTSPK	0.3873	0.5683	WB
19	LAARNVLVK	p.Val842Ile	LAARNVLVK	LAARNVLVK	0.2317	0.972	WB
12	RAHRNALERK	p.His28Arg	RAHNALERK	RAHRNALERK	0.1214	1.5868	WB
7	SAADKRAHR	p.His28Arg	SAADKRAHR	SAADKRAHR	0.1372	1.4587	WB
12	RAHRNALER	p.His28Arg	RAHRNALER	RAHRNALER	0.1481	1.3849	WB
7	SSCMGGMNQR	p.Arg248Gln	SSMGGMNQR	SSCMGGMNQR	0.3557	0.6375	WB
9	RVVSGSQDATLR	p.Arg479Gln	RVVSGSTLR	RVVSGSQDATLR	0.105	1.7431	WB
5	STRDPLSEITKQEK	p.Glu545Lys	STRDPLSEK	STRDPLSEITKQEK	0.1073	1.718	WB
5	STRDPLSEITK	p.Glu545Lys	STRDPLITK	STRDPLSEITK	0.8681	0.0526	SB
5	HTYHLDVVER	p.Ser252Trp	HTYHDVVER	HTYHLDVVER	0.3516	0.6474	WB
5	AAIHCKAGK	p.Arg130Gln	AAIHCKAGK	AAIHCKAGK	0.2721	0.8557	WB
16	AAASKLGEFAK	p.Arg183Trp	AAASKLFAK	AAASKLGEFAK	0.3559	0.6371	WB
17	AASKLGEFAK	p.Arg183Trp	AASKLGFAK	AASKLGEFAK	0.319	0.7303	WB
6	CSDDTPMVR	p.Arg183Trp	CSDDTPMVR	CSDDTPMVR	0.1005	1.7915	WB
12	MVRWAAASK	p.Arg183Trp	MVRWAAASK	MVRWAAASK	0.2064	1.0629	WB
18	ASKLGEFAK	p.Arg183Trp	ASKLGEFAK	ASKLGEFAK	0.5803	0.2792	SB
16	GATTTAPSLSGK	p.Ser37Phe	GTAPSLSGK	GATTTAPSLSGK	0.5136	0.3597	SB
17	ATTTAPSLSGK	p.Ser37Phe	ATAPSLSGK	ATTTAPSLSGK	0.8835	0.0414	SB
18	TTTAPSLSGK	p.Ser37Phe	TTAPSLSGK	TTTAPSLSGK	0.839	0.0722	SB
19	TTAPSLSGKG	p.Ser37Phe	TTAPSLSGK	TTAPSLSGK	0.1289	1.521	WB
19	TTAPSLSGK	p.Ser37Phe	TTAPSLSGK	TTAPSLSGK	0.9586	0.0094	SB
6	VVVGADGVGK	p.Gly12Asp	VVVGAGVGK	VVVGADGVGK	0.309	0.7594	WB
7	VVGADGVGK	p.Gly12Asp	VVGADGVGK	VVGADGVGK	0.4509	0.4518	SB
6	VVVGADGVGK	p.Gly12Asp	VVVGAGVGK	VVVGADGVGK	0.309	0.7594	WB
7	VVGADGVGK	p.Gly12Asp	VVGADGVGK	VVGADGVGK	0.4509	0.4518	SB
5	AAIHCKAGK	p.Arg130Gly	AAIHCKAGK	AAIHCKAGK	0.2721	0.8557	WB
18	SGATTTAPSLSGK	p.Gly34Arg	STAPSLSGK	SGATTTAPSLSGK	0.4697	0.421	SB
19	GATTTAPSLSGK	p.Gly34Arg	GTAPSLSGK	GATTTAPSLSGK	0.5136	0.3597	SB
20	ATTTAPSLSGK	p.Gly34Arg	ATAPSLSGK	ATTTAPSLSGK	0.8835	0.0414	SB
21	TTTAPSLSGK	p.Gly34Arg	TTAPSLSGK	TTTAPSLSGK	0.839	0.0722	SB
22	TTAPSLSGK	p.Gly34Arg	TTAPSLSGK	TTAPSLSGK	0.9586	0.0094	SB
6	VVVGADGVGK	p.Gly12Asp	VVVGAGVGK	VVVGADGVGK	0.309	0.7594	WB
7	VVGADGVGK	p.Gly12Asp	VVGADGVGK	VVGADGVGK	0.4509	0.4518	SB
13	SSHPTVWYH	p.Arg361His	SSHPTVWYH	SSHPTVWYH	0.46	0.4368	SB
20	AAASKLGEFAK	p.Pro179Arg	AAASKLFAK	AAASKLGEFAK	0.3559	0.6371	WB
21	AASKLGEFAK	p.Pro179Arg	AASKLGFAK	AASKLGEFAK	0.319	0.7303	WB
16	MVRRAAASK	p.Pro179Arg	MVRRAAASK	MVRRAAASK	0.1735	1.2255	WB
22	ASKLGEFAK	p.Pro179Arg	ASKLGEFAK	ASKLGEFAK	0.5803	0.2792	SB
8	STRDPLSKITEQEK	p.Glu542Lys	STRDPLSEK	STRDPLSKITEQEK	0.1119	1.673	WB
5	KAISTRDPLSK	p.Glu542Lys	KAISTPLSK	KAISTRDPLSK	0.5863	0.2732	SB
6	AISTRDPLSK	p.Glu542Lys	AISTDPLSK	AISTRDPLSK	0.5504	0.3119	SB
7	ISTRDPLSK	p.Glu542Lys	ISTRDPLSK	ISTRDPLSK	0.3593	0.6289	WB
8	STRDPLSK	p.Glu542Lys	STRDP-LSK	STRDPLSK	0.1873	1.1491	WB
5	AAIHCKAGK	p.Arg130Gly	AAIHCKAGK	AAIHCKAGK	0.2721	0.8557	WB
5	AAIHCKAGK	p.Arg130Gly	AAIHCKAGK	AAIHCKAGK	0.2721	0.8557	WB
5	AAIHCKAGK	p.Arg130Gln	AAIHCKAGK	AAIHCKAGK	0.2721	0.8557	WB
6	VVVGAVGVGK	p.Gly12Val	VVVGAVVGK	VVVGAVGVGK	0.454	0.4466	SB
7	VVGAVGVGK	p.Gly12Val	VVGAVGVGK	VVGAVGVGK	0.7552	0.1277	SB
3	NSIKPDLIQLRK	p.Thr576del	NSIKPQLRK	NSIKPDLIQLRK	0.1013	1.7828	WB
4	SIKPDLIQLRK	p.Thr576del	SIKPDLIQK	SIKPDLIQLRK	0.6348	0.2174	SB
4	SIKPDLIQLR	p.Thr576del	SIKPDLIQR	SIKPDLIQLR	0.193	1.1189	WB
18	SGATTTAPSLSGK	p.Gly34Arg	STAPSLSGK	SGATTTAPSLSGK	0.4697	0.421	SB
19	GATTTAPSLSGK	p.Gly34Arg	GTAPSLSGK	GATTTAPSLSGK	0.5136	0.3597	SB
20	ATTTAPSLSGK	p.Gly34Arg	ATAPSLSGK	ATTTAPSLSGK	0.8835	0.0414	SB
21	TTTAPSLSGK	p.Gly34Arg	TTAPSLSGK	TTTAPSLSGK	0.839	0.0722	SB
22	TTAPSLSGK	p.Gly34Arg	TTAPSLSGK	TTAPSLSGK	0.9586	0.0094	SB
13	STLPGEDIWKK	p.Pro44Leu	STLPGIWKK	STLPGEDIWKK	0.9123	0.0288	SB
13	STLPGEDIWK	p.Pro44Leu	STLPGEIWK	STLPGEDIWK	0.769	0.1186	SB
14	TLPGEDIWKK	p.Pro44Leu	TLPGEIWKK	TLPGEDIWKK	0.1142	1.6522	WB
8	STRDPLSKITEQEK	p.Glu542Lys	STRDPLSEK	STRDPLSKITEQEK	0.1119	1.673	WB
5	KAISTRDPLSK	p.Glu542Lys	KAISTPLSK	KAISTRDPLSK	0.5863	0.2732	SB
6	AISTRDPLSK	p.Glu542Lys	AISTDPLSK	AISTRDPLSK	0.5504	0.3119	SB
7	ISTRDPLSK	p.Glu542Lys	ISTRDPLSK	ISTRDPLSK	0.3593	0.6289	WB
8	STRDPLSK	p.Glu542Lys	STRDP-LSK	STRDPLSK	0.1873	1.1491	WB
6	VVVGADGVGK	p.Gly12Asp	VVVGAGVGK	VVVGADGVGK	0.309	0.7594	WB
7	VVGADGVGK	p.Gly12Asp	VVGADGVGK	VVGADGVGK	0.4509	0.4518	SB
6	VVVGAVGVGK	p.Gly12Val	VVVGAVVGK	VVVGAVGVGK	0.454	0.4466	SB
7	VVGAVGVGK	p.Gly12Val	VVGAVGVGK	VVGAVGVGK	0.7552	0.1277	SB
20	RLFQPFLK	p.Arg88Gln	RLF-QPFLK	RLFQPFLK	0.3258	0.7104	WB
0	VLAFDIETTK	p.Pro286Arg	VLFDIETTK	VLAFDIETTK	0.4165	0.5098	WB
1	LAFDIETTK	p.Pro286Arg	LAFDIETTK	LAFDIETTK	0.5114	0.3626	SB
7	TTKLPLKFR	p.Pro286Arg	TTKLPLKFR	TTKLPLKFR	0.1836	1.1683	WB
20	RLFQPFLK	p.Arg88Gln	RLF-QPFLK	RLFQPFLK	0.3258	0.7104	WB
5	HTYHLDVVER	p.Ser252Trp	HTYHDVVER	HTYHLDVVER	0.3516	0.6474	WB
16	YVYYYSYLLK	p.Arg173His	YVYYYSLLK	YVYYYSYLLK	0.3666	0.6115	WB
8	VTIPSQRHY	p.Arg173His	VTIPSQRHY	VTIPSQRHY	0.3468	0.6588	WB
12	SQRHYVYYY	p.Arg173His	SQRHYVYYY	SQRHYVYYY	0.0945	1.8663	WB
5	AAIHCKAGK	p.Arg130Gln	AAIHCKAGK	AAIHCKAGK	0.2721	0.8557	WB
4	KVIEPVGNR	p.Lys111Asn	KVIEPVGNR	KVIEPVGNR	0.8599	0.0596	SB
6	VVVGAAGVGK	p.Gly12Ala	VVVGAGVGK	VVVGAAGVGK	0.3504	0.6501	WB
7	VVGAAGVGK	p.Gly12Ala	VVGAAGVGK	VVGAAGVGK	0.6437	0.2061	SB
20	AAASKLGEFAK	p.Pro179Arg	AAASKLFAK	AAASKLGEFAK	0.3559	0.6371	WB
21	AASKLGEFAK	p.Pro179Arg	AASKLGFAK	AASKLGEFAK	0.319	0.7303	WB
16	MVRRAAASK	p.Pro179Arg	MVRRAAASK	MVRRAAASK	0.1735	1.2255	WB
22	ASKLGEFAK	p.Pro179Arg	ASKLGEFAK	ASKLGEFAK	0.5803	0.2792	SB
7	SSCMGGMNQR	p.Arg248Gln	SSMGGMNQR	SSCMGGMNQR	0.3557	0.6375	WB
20	RLFQPFLK	p.Arg88Gln	RLF-QPFLK	RLFQPFLK	0.3258	0.7104	WB
6	VVVGAGDVGK	p.Gly13Asp	VVVGAGVGK	VVVGAGDVGK	0.3046	0.7721	WB
7	VVGAGDVGK	p.Gly13Asp	VVGAGDVGK	VVGAGDVGK	0.3017	0.7805	WB
6	VVVGADGVGK	p.Gly12Asp	VVVGAGVGK	VVVGADGVGK	0.309	0.7594	WB
7	VVGADGVGK	p.Gly12Asp	VVGADGVGK	VVGADGVGK	0.4509	0.4518	SB
16	SIKPDLIQLRK	p.Asn564Asp	SIKPDLIQK	SIKPDLIQLRK	0.6348	0.2174	SB
16	SIKPDLIQLR	p.Asn564Asp	SIKPDLIQR	SIKPDLIQLR	0.193	1.1189	WB
17	RVRYMVADK	p.Ser256Phe	RVRYMVADK	RVRYMVADK	0.1107	1.6838	WB
5	HTYHLDVVER	p.Ser252Trp	HTYHDVVER	HTYHLDVVER	0.3516	0.6474	WB
13	STLPGEDIWKK	p.Pro44Leu	STLPGIWKK	STLPGEDIWKK	0.9123	0.0288	SB
13	STLPGEDIWK	p.Pro44Leu	STLPGEIWK	STLPGEDIWK	0.769	0.1186	SB
14	TLPGEDIWKK	p.Pro44Leu	TLPGEIWKK	TLPGEDIWKK	0.1142	1.6522	WB
8	STRDPLSAITEQEK	p.Glu542Ala	STRDPLSAK	STRDPLSAITEQEK	0.1231	1.5718	WB
13	LSAITEQEK	p.Glu542Ala	LSAITEQEK	LSAITEQEK	0.1562	1.3347	WB
6	VVVGAGDVGK	p.Gly13Asp	VVVGAGVGK	VVVGAGDVGK	0.3046	0.7721	WB
7	VVGAGDVGK	p.Gly13Asp	VVGAGDVGK	VVGAGDVGK	0.3017	0.7805	WB
6	VVVGADGVGK	p.Gly12Asp	VVVGAGVGK	VVVGADGVGK	0.309	0.7594	WB
7	VVGADGVGK	p.Gly12Asp	VVGADGVGK	VVGADGVGK	0.4509	0.4518	SB
8	STRDPLSKITEQEK	p.Glu542Lys	STRDPLSEK	STRDPLSKITEQEK	0.1119	1.673	WB
5	KAISTRDPLSK	p.Glu542Lys	KAISTPLSK	KAISTRDPLSK	0.5863	0.2732	SB
6	AISTRDPLSK	p.Glu542Lys	AISTDPLSK	AISTRDPLSK	0.5504	0.3119	SB
7	ISTRDPLSK	p.Glu542Lys	ISTRDPLSK	ISTRDPLSK	0.3593	0.6289	WB
8	STRDPLSK	p.Glu542Lys	STRDP-LSK	STRDPLSK	0.1873	1.1491	WB
20	AAASKLGEFAK	p.Pro179Arg	AAASKLFAK	AAASKLGEFAK	0.3559	0.6371	WB
21	AASKLGEFAK	p.Pro179Arg	AASKLGFAK	AASKLGEFAK	0.319	0.7303	WB
16	MVRRAAASK	p.Pro179Arg	MVRRAAASK	MVRRAAASK	0.1735	1.2255	WB
22	ASKLGEFAK	p.Pro179Arg	ASKLGEFAK	ASKLGEFAK	0.5803	0.2792	SB
6	VVVGADGVGK	p.Gly12Asp	VVVGAGVGK	VVVGADGVGK	0.309	0.7594	WB
7	VVGADGVGK	p.Gly12Asp	VVGADGVGK	VVGADGVGK	0.4509	0.4518	SB
5	KGDHVKHYK	p.Arg206Cys	KGDHVKHYK	KGDHVKHYK	0.2932	0.8042	WB
8	HVKHYKICK	p.Arg206Cys	HVKHYKICK	HVKHYKICK	0.1884	1.143	WB
0	VLAFDIETTK	p.Pro286Arg	VLFDIETTK	VLAFDIETTK	0.4165	0.5098	WB
1	LAFDIETTK	p.Pro286Arg	LAFDIETTK	LAFDIETTK	0.5114	0.3626	SB
7	TTKLPLKFR	p.Pro286Arg	TTKLPLKFR	TTKLPLKFR	0.1836	1.1683	WB
2	SSAPRDVQAR	p.Ser431Leu	SSAPRVQAR	SSAPRDVQAR	0.1842	1.1651	WB
14	SLTTILVQWK	p.Ser431Leu	SLTTILVQK	SLTTILVQWK	0.3222	0.7209	WB
15	LTTILVQWK	p.Ser431Leu	LTTILVQWK	LTTILVQWK	0.1695	1.2509	WB
14	ALHGGWTTK	p.His1047Leu	ALHGGWTTK	ALHGGWTTK	0.6247	0.2305	SB
6	VVVGAAGVGK	p.Gly12Ala	VVVGAGVGK	VVVGAAGVGK	0.3504	0.6501	WB
7	VVGAAGVGK	p.Gly12Ala	VVGAAGVGK	VVGAAGVGK	0.6437	0.2061	SB
22	KVIEPVGNR	p.Arg93Trp	KVIEPVGNR	KVIEPVGNR	0.8599	0.0596	SB
4	QSFDDIAYIRK	p.Thr1025Ala	QSFDDIIRK	QSFDDIAYIRK	0.6363	0.2155	SB
4	QSFDDIAYIR	p.Thr1025Ala	QSFDDIAYR	QSFDDIAYIR	0.1613	1.3025	WB
5	SFDDIAYIRK	p.Thr1025Ala	SFDDIAIRK	SFDDIAYIRK	0.1124	1.6678	WB
20	KTEQEALEY	p.Thr1025Ala	KTEQEALEY	KTEQEALEY	0.1382	1.4518	WB
18	SGATTTAPSLSGK	p.Gly34Arg	STAPSLSGK	SGATTTAPSLSGK	0.4697	0.421	SB
19	GATTTAPSLSGK	p.Gly34Arg	GTAPSLSGK	GATTTAPSLSGK	0.5136	0.3597	SB
20	ATTTAPSLSGK	p.Gly34Arg	ATAPSLSGK	ATTTAPSLSGK	0.8835	0.0414	SB
21	TTTAPSLSGK	p.Gly34Arg	TTAPSLSGK	TTTAPSLSGK	0.839	0.0722	SB
22	TTAPSLSGK	p.Gly34Arg	TTAPSLSGK	TTAPSLSGK	0.9586	0.0094	SB
20	AAASKLGEFAK	p.Pro179Arg	AAASKLFAK	AAASKLGEFAK	0.3559	0.6371	WB
21	AASKLGEFAK	p.Pro179Arg	AASKLGFAK	AASKLGEFAK	0.319	0.7303	WB
16	MVRRAAASK	p.Pro179Arg	MVRRAAASK	MVRRAAASK	0.1735	1.2255	WB
22	ASKLGEFAK	p.Pro179Arg	ASKLGEFAK	ASKLGEFAK	0.5803	0.2792	SB
8	STRDPLSAITEQEK	p.Glu542Ala	STRDPLSAK	STRDPLSAITEQEK	0.1231	1.5718	WB
13	LSAITEQEK	p.Glu542Ala	LSAITEQEK	LSAITEQEK	0.1562	1.3347	WB
20	RLFQPFLK	p.Arg88Gln	RLF-QPFLK	RLFQPFLK	0.3258	0.7104	WB
8	HMDCLRWLK	p.Val411Leu	HMDCLRWLK	HMDCLRWLK	0.1434	1.4159	WB
16	SVHFFRPKCLR	p.Asp1399Asn	SVFRPKCLR	SVHFFRPKCLR	0.0954	1.8541	WB
13	YLNSVHFFR	p.Asp1399Asn	YLNSVHFFR	YLNSVHFFR	0.2389	0.9487	WB
15	NSVHFFRPK	p.Asp1399Asn	NSVHFFRPK	NSVHFFRPK	0.3557	0.6375	WB
6	VVVGAVGVGK	p.Gly12Val	VVVGAVVGK	VVVGAVGVGK	0.454	0.4466	SB
7	VVGAVGVGK	p.Gly12Val	VVGAVGVGK	VVGAVGVGK	0.7552	0.1277	SB
5	AAIHCKAGK	p.Arg130Gly	AAIHCKAGK	AAIHCKAGK	0.2721	0.8557	WB
5	HTYHLDVVER	p.Ser252Trp	HTYHDVVER	HTYHLDVVER	0.3516	0.6474	WB
5	AAIHCKAGK	p.Arg130Gly	AAIHCKAGK	AAIHCKAGK	0.2721	0.8557	WB
5	HTYHLDVVER	p.Ser252Trp	HTYHDVVER	HTYHLDVVER	0.3516	0.6474	WB
5	AAIHCKAGK	p.Arg130Gly	AAIHCKAGK	AAIHCKAGK	0.2721	0.8557	WB
0	VLAFDIETTK	p.Pro286Arg	VLFDIETTK	VLAFDIETTK	0.4165	0.5098	WB
1	LAFDIETTK	p.Pro286Arg	LAFDIETTK	LAFDIETTK	0.5114	0.3626	SB
7	TTKLPLKFR	p.Pro286Arg	TTKLPLKFR	TTKLPLKFR	0.1836	1.1683	WB
2	SSAPRDVQAR	p.Ser431Leu	SSAPRVQAR	SSAPRDVQAR	0.1842	1.1651	WB
14	SLTTILVQWK	p.Ser431Leu	SLTTILVQK	SLTTILVQWK	0.3222	0.7209	WB
15	LTTILVQWK	p.Ser431Leu	LTTILVQWK	LTTILVQWK	0.1695	1.2509	WB
5	STRDPLSEITKQEK	p.Glu545Lys	STRDPLSEK	STRDPLSEITKQEK	0.1073	1.718	WB
5	STRDPLSEITK	p.Glu545Lys	STRDPLITK	STRDPLSEITK	0.8681	0.0526	SB
5	AAIHCKAGK	p.Arg130Gly	AAIHCKAGK	AAIHCKAGK	0.2721	0.8557	WB
20	RLFQPFLK	p.Arg88Gln	RLF-QPFLK	RLFQPFLK	0.3258	0.7104	WB
5	HTYHLDVVER	p.Ser252Trp	HTYHDVVER	HTYHLDVVER	0.3516	0.6474	WB
20	RLFQPFLK	p.Arg88Gln	RLF-QPFLK	RLFQPFLK	0.3258	0.7104	WB
8	HMDCLRWLK	p.Val411Leu	HMDCLRWLK	HMDCLRWLK	0.1434	1.4159	WB
5	HTYHLDVVER	p.Ser252Trp	HTYHDVVER	HTYHLDVVER	0.3516	0.6474	WB
20	AAASKLGEFAK	p.Pro179Arg	AAASKLFAK	AAASKLGEFAK	0.3559	0.6371	WB
21	AASKLGEFAK	p.Pro179Arg	AASKLGFAK	AASKLGEFAK	0.319	0.7303	WB
16	MVRRAAASK	p.Pro179Arg	MVRRAAASK	MVRRAAASK	0.1735	1.2255	WB
22	ASKLGEFAK	p.Pro179Arg	ASKLGEFAK	ASKLGEFAK	0.5803	0.2792	SB
6	VVVGAVGVGK	p.Gly12Val	VVVGAVVGK	VVVGAVGVGK	0.454	0.4466	SB
7	VVGAVGVGK	p.Gly12Val	VVGAVGVGK	VVGAVGVGK	0.7552	0.1277	SB
6	VVFGILIKRQQQK	p.Arg678Gln	VVFGIQQQK	VVFGILIKRQQQK	0.2003	1.0862	WB
2	VVLGVVFGILIK	p.Arg678Gln	VVLGGILIK	VVLGVVFGILIK	0.1812	1.1811	WB
5	GVVFGILIKR	p.Arg678Gln	GVFGILIKR	GVVFGILIKR	0.3257	0.7108	WB
5	GVVFGILIK	p.Arg678Gln	GVVFGILIK	GVVFGILIK	0.6562	0.1945	SB
6	VVFGILIKR	p.Arg678Gln	VVFGILIKR	VVFGILIKR	0.8163	0.0814	SB
10	ILIKRQQQK	p.Arg678Gln	ILIKRQQQK	ILIKRQQQK	0.3344	0.6881	WB
18	KIRKYTMRR	p.Arg678Gln	KIRKYTMRR	KIRKYTMRR	0.1049	1.7435	WB
6	VVFGILIK	p.Arg678Gln	VVFGILI-K	VVFGILIK	0.147	1.3919	WB
8	STRDPLSKITEQEK	p.Glu542Lys	STRDPLSEK	STRDPLSKITEQEK	0.1119	1.673	WB
5	KAISTRDPLSK	p.Glu542Lys	KAISTPLSK	KAISTRDPLSK	0.5863	0.2732	SB
6	AISTRDPLSK	p.Glu542Lys	AISTDPLSK	AISTRDPLSK	0.5504	0.3119	SB
7	ISTRDPLSK	p.Glu542Lys	ISTRDPLSK	ISTRDPLSK	0.3593	0.6289	WB
8	STRDPLSK	p.Glu542Lys	STRDP-LSK	STRDPLSK	0.1873	1.1491	WB
0	VLAFDIETTK	p.Pro286Arg	VLFDIETTK	VLAFDIETTK	0.4165	0.5098	WB
1	LAFDIETTK	p.Pro286Arg	LAFDIETTK	LAFDIETTK	0.5114	0.3626	SB
7	TTKLPLKFR	p.Pro286Arg	TTKLPLKFR	TTKLPLKFR	0.1836	1.1683	WB
6	VVVGADGVGK	p.Gly12Asp	VVVGAGVGK	VVVGADGVGK	0.309	0.7594	WB
7	VVGADGVGK	p.Gly12Asp	VVGADGVGK	VVGADGVGK	0.4509	0.4518	SB
5	STRDPLSEITKQEK	p.Glu545Lys	STRDPLSEK	STRDPLSEITKQEK	0.1073	1.718	WB
5	STRDPLSEITK	p.Glu545Lys	STRDPLITK	STRDPLSEITK	0.8681	0.0526	SB
7	SGATTTAPFLSGK	p.Ser45Phe	STAPFLSGK	SGATTTAPFLSGK	0.3375	0.6808	WB
8	GATTTAPFLSGK	p.Ser45Phe	GTAPFLSGK	GATTTAPFLSGK	0.3867	0.5696	WB
9	ATTTAPFLSGK	p.Ser45Phe	ATAPFLSGK	ATTTAPFLSGK	0.8569	0.0617	SB
10	TTTAPFLSGK	p.Ser45Phe	TTAPFLSGK	TTTAPFLSGK	0.8379	0.0726	SB
11	TTAPFLSGKG	p.Ser45Phe	TTAPFLSGK	TTAPFLSGK	0.118	1.617	WB
11	TTAPFLSGK	p.Ser45Phe	TTAPFLSGK	TTAPFLSGK	0.9714	0.0065	SB
22	KVIEPVGNR	p.Arg93Trp	KVIEPVGNR	KVIEPVGNR	0.8599	0.0596	SB
7	RTGIYHGGK	p.Glu365Lys	RTGIYHGGK	RTGIYHGGK	0.2402	0.9443	WB
0	VLAFDIETTK	p.Pro286Arg	VLFDIETTK	VLAFDIETTK	0.4165	0.5098	WB
1	LAFDIETTK	p.Pro286Arg	LAFDIETTK	LAFDIETTK	0.5114	0.3626	SB
7	TTKLPLKFR	p.Pro286Arg	TTKLPLKFR	TTKLPLKFR	0.1836	1.1683	WB
10	VVSDAISAVYY	p.Ser403Ile	VVSDAIVYY	VVSDAISAVYY	0.1129	1.6633	WB
2	VAIVKEGWLHK	p.Glu17Lys	VVKEGWLHK	VAIVKEGWLHK	0.1739	1.2228	WB
18	KTWRPRYFLLK	p.Glu17Lys	KTWRPFLLK	KTWRPRYFLLK	0.5208	0.3503	SB
3	AIVKEGWLHK	p.Glu17Lys	AIVEGWLHK	AIVKEGWLHK	0.6618	0.1906	SB
4	IVKEGWLHK	p.Glu17Lys	IVKEGWLHK	IVKEGWLHK	0.7114	0.1536	SB
8	HMDCLRWLK	p.Val411Leu	HMDCLRWLK	HMDCLRWLK	0.1434	1.4159	WB
6	VVFGILIKRQQQK	p.Arg678Gln	VVFGIQQQK	VVFGILIKRQQQK	0.2003	1.0862	WB
2	VVLGVVFGILIK	p.Arg678Gln	VVLGGILIK	VVLGVVFGILIK	0.1812	1.1811	WB
5	GVVFGILIKR	p.Arg678Gln	GVFGILIKR	GVVFGILIKR	0.3257	0.7108	WB
5	GVVFGILIK	p.Arg678Gln	GVVFGILIK	GVVFGILIK	0.6562	0.1945	SB
6	VVFGILIKR	p.Arg678Gln	VVFGILIKR	VVFGILIKR	0.8163	0.0814	SB
10	ILIKRQQQK	p.Arg678Gln	ILIKRQQQK	ILIKRQQQK	0.3344	0.6881	WB
18	KIRKYTMRR	p.Arg678Gln	KIRKYTMRR	KIRKYTMRR	0.1049	1.7435	WB
6	VVFGILIK	p.Arg678Gln	VVFGILI-K	VVFGILIK	0.147	1.3919	WB
10	VVSDAISAVYY	p.Ser403Ile	VVSDAIVYY	VVSDAISAVYY	0.1129	1.6633	WB
6	VVVGADGVGK	p.Gly12Asp	VVVGAGVGK	VVVGADGVGK	0.309	0.7594	WB
7	VVGADGVGK	p.Gly12Asp	VVGADGVGK	VVGADGVGK	0.4509	0.4518	SB
0	VLAFDIETTK	p.Pro286Arg	VLFDIETTK	VLAFDIETTK	0.4165	0.5098	WB
1	LAFDIETTK	p.Pro286Arg	LAFDIETTK	LAFDIETTK	0.5114	0.3626	SB
7	TTKLPLKFR	p.Pro286Arg	TTKLPLKFR	TTKLPLKFR	0.1836	1.1683	WB
14	ALHGGWTTK	p.His1047Leu	ALHGGWTTK	ALHGGWTTK	0.6247	0.2305	SB
8	STRDPLSKITEQEK	p.Glu542Lys	STRDPLSEK	STRDPLSKITEQEK	0.1119	1.673	WB
5	KAISTRDPLSK	p.Glu542Lys	KAISTPLSK	KAISTRDPLSK	0.5863	0.2732	SB
6	AISTRDPLSK	p.Glu542Lys	AISTDPLSK	AISTRDPLSK	0.5504	0.3119	SB
7	ISTRDPLSK	p.Glu542Lys	ISTRDPLSK	ISTRDPLSK	0.3593	0.6289	WB
8	STRDPLSK	p.Glu542Lys	STRDP-LSK	STRDPLSK	0.1873	1.1491	WB
16	YVYYYSYLLK	p.Arg173His	YVYYYSLLK	YVYYYSYLLK	0.3666	0.6115	WB
8	VTIPSQRHY	p.Arg173His	VTIPSQRHY	VTIPSQRHY	0.3468	0.6588	WB
12	SQRHYVYYY	p.Arg173His	SQRHYVYYY	SQRHYVYYY	0.0945	1.8663	WB
20	RLFQPFLK	p.Arg88Gln	RLF-QPFLK	RLFQPFLK	0.3258	0.7104	WB
5	AAIHCKAGK	p.Arg130Gly	AAIHCKAGK	AAIHCKAGK	0.2721	0.8557	WB
5	AAIHCKAGK	p.Arg130Gln	AAIHCKAGK	AAIHCKAGK	0.2721	0.8557	WB
20	RLFQPFLK	p.Arg88Gln	RLF-QPFLK	RLFQPFLK	0.3258	0.7104	WB
0	VLAFDIETTK	p.Pro286Arg	VLFDIETTK	VLAFDIETTK	0.4165	0.5098	WB
1	LAFDIETTK	p.Pro286Arg	LAFDIETTK	LAFDIETTK	0.5114	0.3626	SB
7	TTKLPLKFR	p.Pro286Arg	TTKLPLKFR	TTKLPLKFR	0.1836	1.1683	WB
5	AAIHCKAGK	p.Arg130Gly	AAIHCKAGK	AAIHCKAGK	0.2721	0.8557	WB
5	AAIHCKAGK	p.Arg130Gly	AAIHCKAGK	AAIHCKAGK	0.2721	0.8557	WB
20	RLFQPFLK	p.Arg88Gln	RLF-QPFLK	RLFQPFLK	0.3258	0.7104	WB
6	VVVGADGVGK	p.Gly12Asp	VVVGAGVGK	VVVGADGVGK	0.309	0.7594	WB
7	VVGADGVGK	p.Gly12Asp	VVGADGVGK	VVGADGVGK	0.4509	0.4518	SB
13	STLPGEDIWKK	p.Pro44Leu	STLPGIWKK	STLPGEDIWKK	0.9123	0.0288	SB
13	STLPGEDIWK	p.Pro44Leu	STLPGEIWK	STLPGEDIWK	0.769	0.1186	SB
14	TLPGEDIWKK	p.Pro44Leu	TLPGEIWKK	TLPGEDIWKK	0.1142	1.6522	WB
6	VVVGADGVGK	p.Gly12Asp	VVVGAGVGK	VVVGADGVGK	0.309	0.7594	WB
7	VVGADGVGK	p.Gly12Asp	VVGADGVGK	VVGADGVGK	0.4509	0.4518	SB
6	VVVGADGVGK	p.Gly12Asp	VVVGAGVGK	VVVGADGVGK	0.309	0.7594	WB
7	VVGADGVGK	p.Gly12Asp	VVGADGVGK	VVGADGVGK	0.4509	0.4518	SB
16	SIKPDLIQLRK	p.Asn564Asp	SIKPDLIQK	SIKPDLIQLRK	0.6348	0.2174	SB
16	SIKPDLIQLR	p.Asn564Asp	SIKPDLIQR	SIKPDLIQLR	0.193	1.1189	WB
14	ALHGGWTTK	p.His1047Leu	ALHGGWTTK	ALHGGWTTK	0.6247	0.2305	SB
2	VAIVKEGWLHK	p.Glu17Lys	VVKEGWLHK	VAIVKEGWLHK	0.1739	1.2228	WB
18	KTWRPRYFLLK	p.Glu17Lys	KTWRPFLLK	KTWRPRYFLLK	0.5208	0.3503	SB
3	AIVKEGWLHK	p.Glu17Lys	AIVEGWLHK	AIVKEGWLHK	0.6618	0.1906	SB
4	IVKEGWLHK	p.Glu17Lys	IVKEGWLHK	IVKEGWLHK	0.7114	0.1536	SB
5	STRDPLSEITKQEK	p.Glu545Lys	STRDPLSEK	STRDPLSEITKQEK	0.1073	1.718	WB
5	STRDPLSEITK	p.Glu545Lys	STRDPLITK	STRDPLSEITK	0.8681	0.0526	SB
16	GATTTAPSLSGK	p.Ser37Phe	GTAPSLSGK	GATTTAPSLSGK	0.5136	0.3597	SB
17	ATTTAPSLSGK	p.Ser37Phe	ATAPSLSGK	ATTTAPSLSGK	0.8835	0.0414	SB
18	TTTAPSLSGK	p.Ser37Phe	TTAPSLSGK	TTTAPSLSGK	0.839	0.0722	SB
19	TTAPSLSGKG	p.Ser37Phe	TTAPSLSGK	TTAPSLSGK	0.1289	1.521	WB
19	TTAPSLSGK	p.Ser37Phe	TTAPSLSGK	TTAPSLSGK	0.9586	0.0094	SB
19	LAARNVLVK	p.Val842Ile	LAARNVLVK	LAARNVLVK	0.2317	0.972	WB
6	VVVGAVGVGK	p.Gly12Val	VVVGAVVGK	VVVGAVGVGK	0.454	0.4466	SB
7	VVGAVGVGK	p.Gly12Val	VVGAVGVGK	VVGAVGVGK	0.7552	0.1277	SB
5	AAIHCKAGK	p.Arg130Gly	AAIHCKAGK	AAIHCKAGK	0.2721	0.8557	WB
5	HTYHLDVVER	p.Ser252Trp	HTYHDVVER	HTYHLDVVER	0.3516	0.6474	WB
4	KVIEPVGNR	p.Lys111Asn	KVIEPVGNR	KVIEPVGNR	0.8599	0.0596	SB
0	KLINLTDILK	p.Glu726Lys	KLINLTILK	KLINLTDILK	0.4544	0.4461	SB
4	LTDILKQEKK	p.Glu726Lys	LTDILKQKK	LTDILKQEKK	0.1182	1.6156	WB
1	LINLTDILK	p.Glu726Lys	LINLTDILK	LINLTDILK	0.3078	0.7628	WB
4	LTDILKQEK	p.Glu726Lys	LTDILKQEK	LTDILKQEK	0.3489	0.6536	WB
15	KTQKVQMK	p.Glu726Lys	KTQKVQM-K	KTQKVQMK	0.1269	1.5388	WB
14	ALHGGWTTK	p.His1047Leu	ALHGGWTTK	ALHGGWTTK	0.6247	0.2305	SB
6	VVVGADGVGK	p.Gly12Asp	VVVGAGVGK	VVVGADGVGK	0.309	0.7594	WB
7	VVGADGVGK	p.Gly12Asp	VVGADGVGK	VVGADGVGK	0.4509	0.4518	SB
20	AAASKLGEFAK	p.Pro179Arg	AAASKLFAK	AAASKLGEFAK	0.3559	0.6371	WB
21	AASKLGEFAK	p.Pro179Arg	AASKLGFAK	AASKLGEFAK	0.319	0.7303	WB
16	MVRRAAASK	p.Pro179Arg	MVRRAAASK	MVRRAAASK	0.1735	1.2255	WB
22	ASKLGEFAK	p.Pro179Arg	ASKLGEFAK	ASKLGEFAK	0.5803	0.2792	SB
6	VVVGAAGVGK	p.Gly12Ala	VVVGAGVGK	VVVGAAGVGK	0.3504	0.6501	WB
7	VVGAAGVGK	p.Gly12Ala	VVGAAGVGK	VVGAAGVGK	0.6437	0.2061	SB
16	AAASKLGEFAK	p.Arg183Trp	AAASKLFAK	AAASKLGEFAK	0.3559	0.6371	WB
17	AASKLGEFAK	p.Arg183Trp	AASKLGFAK	AASKLGEFAK	0.319	0.7303	WB
6	CSDDTPMVR	p.Arg183Trp	CSDDTPMVR	CSDDTPMVR	0.1005	1.7915	WB
12	MVRWAAASK	p.Arg183Trp	MVRWAAASK	MVRWAAASK	0.2064	1.0629	WB
18	ASKLGEFAK	p.Arg183Trp	ASKLGEFAK	ASKLGEFAK	0.5803	0.2792	SB
10	VVSDAISAVYY	p.Ser403Ile	VVSDAIVYY	VVSDAISAVYY	0.1129	1.6633	WB
2	VAIVKEGWLHK	p.Glu17Lys	VVKEGWLHK	VAIVKEGWLHK	0.1739	1.2228	WB
18	KTWRPRYFLLK	p.Glu17Lys	KTWRPFLLK	KTWRPRYFLLK	0.5208	0.3503	SB
3	AIVKEGWLHK	p.Glu17Lys	AIVEGWLHK	AIVKEGWLHK	0.6618	0.1906	SB
4	IVKEGWLHK	p.Glu17Lys	IVKEGWLHK	IVKEGWLHK	0.7114	0.1536	SB
16	GATTTAPSLSGK	p.Ser37Phe	GTAPSLSGK	GATTTAPSLSGK	0.5136	0.3597	SB
17	ATTTAPSLSGK	p.Ser37Phe	ATAPSLSGK	ATTTAPSLSGK	0.8835	0.0414	SB
18	TTTAPSLSGK	p.Ser37Phe	TTAPSLSGK	TTTAPSLSGK	0.839	0.0722	SB
19	TTAPSLSGKG	p.Ser37Phe	TTAPSLSGK	TTAPSLSGK	0.1289	1.521	WB
19	TTAPSLSGK	p.Ser37Phe	TTAPSLSGK	TTAPSLSGK	0.9586	0.0094	SB
6	VVVGADGVGK	p.Gly12Asp	VVVGAGVGK	VVVGADGVGK	0.309	0.7594	WB
7	VVGADGVGK	p.Gly12Asp	VVGADGVGK	VVGADGVGK	0.4509	0.4518	SB
8	HMDCLRWLK	p.Val411Leu	HMDCLRWLK	HMDCLRWLK	0.1434	1.4159	WB
20	RLFQPFLK	p.Arg88Gln	RLF-QPFLK	RLFQPFLK	0.3258	0.7104	WB
0	VLAFDIETTK	p.Pro286Arg	VLFDIETTK	VLAFDIETTK	0.4165	0.5098	WB
1	LAFDIETTK	p.Pro286Arg	LAFDIETTK	LAFDIETTK	0.5114	0.3626	SB
7	TTKLPLKFR	p.Pro286Arg	TTKLPLKFR	TTKLPLKFR	0.1836	1.1683	WB
16	GATTTAPSLSGK	p.Ser37Phe	GTAPSLSGK	GATTTAPSLSGK	0.5136	0.3597	SB
17	ATTTAPSLSGK	p.Ser37Phe	ATAPSLSGK	ATTTAPSLSGK	0.8835	0.0414	SB
18	TTTAPSLSGK	p.Ser37Phe	TTAPSLSGK	TTTAPSLSGK	0.839	0.0722	SB
19	TTAPSLSGKG	p.Ser37Phe	TTAPSLSGK	TTAPSLSGK	0.1289	1.521	WB
19	TTAPSLSGK	p.Ser37Phe	TTAPSLSGK	TTAPSLSGK	0.9586	0.0094	SB
0	VLAFDIETTK	p.Pro286Arg	VLFDIETTK	VLAFDIETTK	0.4165	0.5098	WB
1	LAFDIETTK	p.Pro286Arg	LAFDIETTK	LAFDIETTK	0.5114	0.3626	SB
7	TTKLPLKFR	p.Pro286Arg	TTKLPLKFR	TTKLPLKFR	0.1836	1.1683	WB
6	VVVGADGVGK	p.Gly12Asp	VVVGAGVGK	VVVGADGVGK	0.309	0.7594	WB
7	VVGADGVGK	p.Gly12Asp	VVGADGVGK	VVGADGVGK	0.4509	0.4518	SB
7	SSCMGGMNWR	p.Arg248Trp	SSMGGMNWR	SSCMGGMNWR	0.1492	1.3781	WB
12	RAHRNALERK	p.His28Arg	RAHNALERK	RAHRNALERK	0.1214	1.5868	WB
7	SAADKRAHR	p.His28Arg	SAADKRAHR	SAADKRAHR	0.1372	1.4587	WB
12	RAHRNALER	p.His28Arg	RAHRNALER	RAHRNALER	0.1481	1.3849	WB
6	VVVGAVGVGK	p.Gly12Val	VVVGAVVGK	VVVGAVGVGK	0.454	0.4466	SB
7	VVGAVGVGK	p.Gly12Val	VVGAVGVGK	VVGAVGVGK	0.7552	0.1277	SB
6	VVFGILIKRQQQK	p.Arg678Gln	VVFGIQQQK	VVFGILIKRQQQK	0.2003	1.0862	WB
2	VVLGVVFGILIK	p.Arg678Gln	VVLGGILIK	VVLGVVFGILIK	0.1812	1.1811	WB
5	GVVFGILIKR	p.Arg678Gln	GVFGILIKR	GVVFGILIKR	0.3257	0.7108	WB
5	GVVFGILIK	p.Arg678Gln	GVVFGILIK	GVVFGILIK	0.6562	0.1945	SB
6	VVFGILIKR	p.Arg678Gln	VVFGILIKR	VVFGILIKR	0.8163	0.0814	SB
10	ILIKRQQQK	p.Arg678Gln	ILIKRQQQK	ILIKRQQQK	0.3344	0.6881	WB
18	KIRKYTMRR	p.Arg678Gln	KIRKYTMRR	KIRKYTMRR	0.1049	1.7435	WB
6	VVFGILIK	p.Arg678Gln	VVFGILI-K	VVFGILIK	0.147	1.3919	WB
14	QVNDAHHGGWTTK	p.Met1043Val	QVNDAHTTK	QVNDAHHGGWTTK	0.1582	1.3222	WB
2	KTEQEALEYFMK	p.Met1043Val	KTEQEALMK	KTEQEALEYFMK	0.0861	1.966	WB
2	KTEQEALEY	p.Met1043Val	KTEQEALEY	KTEQEALEY	0.1382	1.4518	WB
7	SSCMGGMNWR	p.Arg248Trp	SSMGGMNWR	SSCMGGMNWR	0.1492	1.3781	WB
5	HTYHLDVVER	p.Ser252Trp	HTYHDVVER	HTYHLDVVER	0.3516	0.6474	WB
20	RLFQPFLK	p.Arg88Gln	RLF-QPFLK	RLFQPFLK	0.3258	0.7104	WB
2	KTEQEALEYFMK	p.Met1043Ile	KTEQEALMK	KTEQEALEYFMK	0.0861	1.966	WB
2	KTEQEALEY	p.Met1043Ile	KTEQEALEY	KTEQEALEY	0.1382	1.4518	WB
2	KTEQEALEYFMK	p.Met1043Ile	KTEQEALMK	KTEQEALEYFMK	0.0861	1.966	WB
2	KTEQEALEY	p.Met1043Ile	KTEQEALEY	KTEQEALEY	0.1382	1.4518	WB
0	VLAFDIETTK	p.Pro286Arg	VLFDIETTK	VLAFDIETTK	0.4165	0.5098	WB
1	LAFDIETTK	p.Pro286Arg	LAFDIETTK	LAFDIETTK	0.5114	0.3626	SB
7	TTKLPLKFR	p.Pro286Arg	TTKLPLKFR	TTKLPLKFR	0.1836	1.1683	WB
6	VVVGAVGVGK	p.Gly12Val	VVVGAVVGK	VVVGAVGVGK	0.454	0.4466	SB
7	VVGAVGVGK	p.Gly12Val	VVGAVGVGK	VVGAVGVGK	0.7552	0.1277	SB
10	VVSDAISAVYY	p.Ser403Ile	VVSDAIVYY	VVSDAISAVYY	0.1129	1.6633	WB
5	AAIHCKAGK	p.Arg130Gly	AAIHCKAGK	AAIHCKAGK	0.2721	0.8557	WB
5	STRDPLSEITKQEK	p.Glu545Lys	STRDPLSEK	STRDPLSEITKQEK	0.1073	1.718	WB
5	STRDPLSEITK	p.Glu545Lys	STRDPLITK	STRDPLSEITK	0.8681	0.0526	SB
20	KMDWIFHTIK	p.Gly1049Arg	KMDWIFHTK	KMDWIFHTIK	0.165	1.2796	WB
7	KQMNDAHHR	p.Gly1049Arg	KQMNDAHHR	KQMNDAHHR	0.2421	0.9384	WB
6	VVVGADGVGK	p.Gly12Asp	VVVGAGVGK	VVVGADGVGK	0.309	0.7594	WB
7	VVGADGVGK	p.Gly12Asp	VVGADGVGK	VVGADGVGK	0.4509	0.4518	SB
6	VVVGAVGVGK	p.Gly12Val	VVVGAVVGK	VVVGAVGVGK	0.454	0.4466	SB
7	VVGAVGVGK	p.Gly12Val	VVGAVGVGK	VVGAVGVGK	0.7552	0.1277	SB
0	VLAFDIETTK	p.Pro286Arg	VLFDIETTK	VLAFDIETTK	0.4165	0.5098	WB
1	LAFDIETTK	p.Pro286Arg	LAFDIETTK	LAFDIETTK	0.5114	0.3626	SB
7	TTKLPLKFR	p.Pro286Arg	TTKLPLKFR	TTKLPLKFR	0.1836	1.1683	WB
5	STRDPLSEITKQEK	p.Glu545Lys	STRDPLSEK	STRDPLSEITKQEK	0.1073	1.718	WB
5	STRDPLSEITK	p.Glu545Lys	STRDPLITK	STRDPLSEITK	0.8681	0.0526	SB
6	VVVGADGVGK	p.Gly12Asp	VVVGAGVGK	VVVGADGVGK	0.309	0.7594	WB
7	VVGADGVGK	p.Gly12Asp	VVGADGVGK	VVGADGVGK	0.4509	0.4518	SB
7	SSCMGGMNQR	p.Arg248Gln	SSMGGMNQR	SSCMGGMNQR	0.3557	0.6375	WB
5	AAIHCKAGK	p.Arg130Gly	AAIHCKAGK	AAIHCKAGK	0.2721	0.8557	WB
20	RLFQPFLK	p.Arg88Gln	RLF-QPFLK	RLFQPFLK	0.3258	0.7104	WB
5	HTYHLDVVER	p.Ser252Trp	HTYHDVVER	HTYHLDVVER	0.3516	0.6474	WB
5	AAIHCKAGK	p.Arg130Gln	AAIHCKAGK	AAIHCKAGK	0.2721	0.8557	WB
20	RLFQPFLK	p.Arg88Gln	RLF-QPFLK	RLFQPFLK	0.3258	0.7104	WB
0	VLAFDIETTK	p.Pro286Arg	VLFDIETTK	VLAFDIETTK	0.4165	0.5098	WB
1	LAFDIETTK	p.Pro286Arg	LAFDIETTK	LAFDIETTK	0.5114	0.3626	SB
7	TTKLPLKFR	p.Pro286Arg	TTKLPLKFR	TTKLPLKFR	0.1836	1.1683	WB
20	RLFQPFLK	p.Arg88Gln	RLF-QPFLK	RLFQPFLK	0.3258	0.7104	WB
8	HMDCLRWLK	p.Val411Leu	HMDCLRWLK	HMDCLRWLK	0.1434	1.4159	WB
13	KVSRENTSPKANK	p.Leu755Ser	KVSSPKANK	KVSRENTSPKANK	0.1057	1.7344	WB
7	KIPVAIKVSR	p.Leu755Ser	KIPAIKVSR	KIPVAIKVSR	0.0925	1.8914	WB
13	KVSRENTSPK	p.Leu755Ser	KVSENTSPK	KVSRENTSPK	0.552	0.3099	SB
5	NVKIPVAIK	p.Leu755Ser	NVKIPVAIK	NVKIPVAIK	0.323	0.7187	WB
14	VSRENTSPK	p.Leu755Ser	VSRENTSPK	VSRENTSPK	0.3873	0.5683	WB
19	LAARNVLVK	p.Val842Ile	LAARNVLVK	LAARNVLVK	0.2317	0.972	WB
13	SQQAYRFVQGK	p.Arg121Gln	SAYRFVQGK	SQQAYRFVQGK	0.1704	1.2455	WB
19	FVQGKDWGFKK	p.Arg121Gln	FVQDWGFKK	FVQGKDWGFKK	0.1544	1.3459	WB
9	KAMESQQAYR	p.Arg121Gln	KAMESQAYR	KAMESQQAYR	0.2507	0.9104	WB
14	QQAYRFVQGK	p.Arg121Gln	QAYRFVQGK	QQAYRFVQGK	0.1592	1.3156	WB
19	FVQGKDWGFK	p.Arg121Gln	FVQGKDWFK	FVQGKDWGFK	0.124	1.5639	WB
20	VQGKDWGFKK	p.Arg121Gln	VQGDWGFKK	VQGKDWGFKK	0.1381	1.4526	WB
9	KAMESQQAY	p.Arg121Gln	KAMESQQAY	KAMESQQAY	0.2749	0.8488	WB
10	AMESQQAYR	p.Arg121Gln	AMESQQAYR	AMESQQAYR	0.0972	1.8316	WB
15	QAYRFVQGK	p.Arg121Gln	QAYRFVQGK	QAYRFVQGK	0.656	0.1947	SB
21	QGKDWGFKK	p.Arg121Gln	QGKDWGFKK	QGKDWGFKK	0.1101	1.6889	WB
6	VVVGADGVGK	p.Gly12Asp	VVVGAGVGK	VVVGADGVGK	0.309	0.7594	WB
7	VVGADGVGK	p.Gly12Asp	VVGADGVGK	VVGADGVGK	0.4509	0.4518	SB
12	NSIEPDLIQLRK	p.Lys567Glu	NSIEPQLRK	NSIEPDLIQLRK	0.1767	1.2051	WB
13	SIEPDLIQLRK	p.Lys567Glu	SIEPDLIQK	SIEPDLIQLRK	0.5264	0.3431	SB
13	SIEPDLIQLR	p.Lys567Glu	SIEPDLIQR	SIEPDLIQLR	0.1471	1.3914	WB
20	RLFQPFLK	p.Arg88Gln	RLF-QPFLK	RLFQPFLK	0.3258	0.7104	WB
5	HTYHLDVVER	p.Ser252Trp	HTYHDVVER	HTYHLDVVER	0.3516	0.6474	WB
9	RVVSGSQDATLR	p.Arg479Gln	RVVSGSTLR	RVVSGSQDATLR	0.105	1.7431	WB
6	VVVGADGVGK	p.Gly12Asp	VVVGAGVGK	VVVGADGVGK	0.309	0.7594	WB
7	VVGADGVGK	p.Gly12Asp	VVGADGVGK	VVGADGVGK	0.4509	0.4518	SB
6	VVVGADGVGK	p.Gly12Asp	VVVGAGVGK	VVVGADGVGK	0.309	0.7594	WB
7	VVGADGVGK	p.Gly12Asp	VVGADGVGK	VVGADGVGK	0.4509	0.4518	SB
5	AAIHCKAGK	p.Arg130Gly	AAIHCKAGK	AAIHCKAGK	0.2721	0.8557	WB
5	AAIHCKAGK	p.Arg130Gln	AAIHCKAGK	AAIHCKAGK	0.2721	0.8557	WB
6	VVVGAAGVGK	p.Gly12Ala	VVVGAGVGK	VVVGAAGVGK	0.3504	0.6501	WB
7	VVGAAGVGK	p.Gly12Ala	VVGAAGVGK	VVGAAGVGK	0.6437	0.2061	SB
6	VVVGAVGVGK	p.Gly12Val	VVVGAVVGK	VVVGAVGVGK	0.454	0.4466	SB
7	VVGAVGVGK	p.Gly12Val	VVGAVGVGK	VVGAVGVGK	0.7552	0.1277	SB
7	SGATTTAPFLSGK	p.Ser45Phe	STAPFLSGK	SGATTTAPFLSGK	0.3375	0.6808	WB
8	GATTTAPFLSGK	p.Ser45Phe	GTAPFLSGK	GATTTAPFLSGK	0.3867	0.5696	WB
9	ATTTAPFLSGK	p.Ser45Phe	ATAPFLSGK	ATTTAPFLSGK	0.8569	0.0617	SB
10	TTTAPFLSGK	p.Ser45Phe	TTAPFLSGK	TTTAPFLSGK	0.8379	0.0726	SB
11	TTAPFLSGKG	p.Ser45Phe	TTAPFLSGK	TTAPFLSGK	0.118	1.617	WB
11	TTAPFLSGK	p.Ser45Phe	TTAPFLSGK	TTAPFLSGK	0.9714	0.0065	SB
5	HTYHLDVVER	p.Ser252Trp	HTYHDVVER	HTYHLDVVER	0.3516	0.6474	WB
6	VVVGADGVGK	p.Gly12Asp	VVVGAGVGK	VVVGADGVGK	0.309	0.7594	WB
7	VVGADGVGK	p.Gly12Asp	VVGADGVGK	VVGADGVGK	0.4509	0.4518	SB
8	STRDPLSKITEQEK	p.Glu542Lys	STRDPLSEK	STRDPLSKITEQEK	0.1119	1.673	WB
5	KAISTRDPLSK	p.Glu542Lys	KAISTPLSK	KAISTRDPLSK	0.5863	0.2732	SB
6	AISTRDPLSK	p.Glu542Lys	AISTDPLSK	AISTRDPLSK	0.5504	0.3119	SB
7	ISTRDPLSK	p.Glu542Lys	ISTRDPLSK	ISTRDPLSK	0.3593	0.6289	WB
8	STRDPLSK	p.Glu542Lys	STRDP-LSK	STRDPLSK	0.1873	1.1491	WB
14	QVNDAHHGGWTTK	p.Met1043Val	QVNDAHTTK	QVNDAHHGGWTTK	0.1582	1.3222	WB
2	KTEQEALEYFMK	p.Met1043Val	KTEQEALMK	KTEQEALEYFMK	0.0861	1.966	WB
2	KTEQEALEY	p.Met1043Val	KTEQEALEY	KTEQEALEY	0.1382	1.4518	WB
6	VVVGAGDVGK	p.Gly13Asp	VVVGAGVGK	VVVGAGDVGK	0.3046	0.7721	WB
7	VVGAGDVGK	p.Gly13Asp	VVGAGDVGK	VVGAGDVGK	0.3017	0.7805	WB
20	AAASKLGEFAK	p.Pro179Arg	AAASKLFAK	AAASKLGEFAK	0.3559	0.6371	WB
21	AASKLGEFAK	p.Pro179Arg	AASKLGFAK	AASKLGEFAK	0.319	0.7303	WB
16	MVRRAAASK	p.Pro179Arg	MVRRAAASK	MVRRAAASK	0.1735	1.2255	WB
22	ASKLGEFAK	p.Pro179Arg	ASKLGEFAK	ASKLGEFAK	0.5803	0.2792	SB
20	RLFQPFLK	p.Arg88Gln	RLF-QPFLK	RLFQPFLK	0.3258	0.7104	WB
2	KTEQEALEYFMK	p.Met1043Ile	KTEQEALMK	KTEQEALEYFMK	0.0861	1.966	WB
2	KTEQEALEY	p.Met1043Ile	KTEQEALEY	KTEQEALEY	0.1382	1.4518	WB
2	KTEQEALEYFMK	p.Met1043Ile	KTEQEALMK	KTEQEALEYFMK	0.0861	1.966	WB
2	KTEQEALEY	p.Met1043Ile	KTEQEALEY	KTEQEALEY	0.1382	1.4518	WB
6	AAIHCKAGK	p.Gly129Arg	AAIHCKAGK	AAIHCKAGK	0.2721	0.8557	WB
6	AAIHCKAGK	p.Gly129Arg	AAIHCKAGK	AAIHCKAGK	0.2721	0.8557	WB
6	VVVGAVGVGK	p.Gly12Val	VVVGAVVGK	VVVGAVGVGK	0.454	0.4466	SB
7	VVGAVGVGK	p.Gly12Val	VVGAVGVGK	VVGAVGVGK	0.7552	0.1277	SB
10	VVSDAISAVYY	p.Ser403Ile	VVSDAIVYY	VVSDAISAVYY	0.1129	1.6633	WB
9	RVVSGSQDATLR	p.Arg479Gln	RVVSGSTLR	RVVSGSQDATLR	0.105	1.7431	WB
6	VVVGAGDVGK	p.Gly13Asp	VVVGAGVGK	VVVGAGDVGK	0.3046	0.7721	WB
7	VVGAGDVGK	p.Gly13Asp	VVGAGDVGK	VVGAGDVGK	0.3017	0.7805	WB
5	AAIHCKAGK	p.Arg130Gln	AAIHCKAGK	AAIHCKAGK	0.2721	0.8557	WB
14	ALHGGWTTK	p.His1047Leu	ALHGGWTTK	ALHGGWTTK	0.6247	0.2305	SB
13	STLPGEDIWKK	p.Pro44Leu	STLPGIWKK	STLPGEDIWKK	0.9123	0.0288	SB
13	STLPGEDIWK	p.Pro44Leu	STLPGEIWK	STLPGEDIWK	0.769	0.1186	SB
14	TLPGEDIWKK	p.Pro44Leu	TLPGEIWKK	TLPGEDIWKK	0.1142	1.6522	WB
6	VVVGADGVGK	p.Gly12Asp	VVVGAGVGK	VVVGADGVGK	0.309	0.7594	WB
7	VVGADGVGK	p.Gly12Asp	VVGADGVGK	VVGADGVGK	0.4509	0.4518	SB
20	AAASKLGEFAK	p.Pro179Arg	AAASKLFAK	AAASKLGEFAK	0.3559	0.6371	WB
21	AASKLGEFAK	p.Pro179Arg	AASKLGFAK	AASKLGEFAK	0.319	0.7303	WB
16	MVRRAAASK	p.Pro179Arg	MVRRAAASK	MVRRAAASK	0.1735	1.2255	WB
22	ASKLGEFAK	p.Pro179Arg	ASKLGEFAK	ASKLGEFAK	0.5803	0.2792	SB
20	AAASKLGEFAK	p.Pro179Arg	AAASKLFAK	AAASKLGEFAK	0.3559	0.6371	WB
21	AASKLGEFAK	p.Pro179Arg	AASKLGFAK	AASKLGEFAK	0.319	0.7303	WB
16	MVRRAAASK	p.Pro179Arg	MVRRAAASK	MVRRAAASK	0.1735	1.2255	WB
22	ASKLGEFAK	p.Pro179Arg	ASKLGEFAK	ASKLGEFAK	0.5803	0.2792	SB
16	GATTTAPSLSGK	p.Ser37Phe	GTAPSLSGK	GATTTAPSLSGK	0.5136	0.3597	SB
17	ATTTAPSLSGK	p.Ser37Phe	ATAPSLSGK	ATTTAPSLSGK	0.8835	0.0414	SB
18	TTTAPSLSGK	p.Ser37Phe	TTAPSLSGK	TTTAPSLSGK	0.839	0.0722	SB
19	TTAPSLSGKG	p.Ser37Phe	TTAPSLSGK	TTAPSLSGK	0.1289	1.521	WB
19	TTAPSLSGK	p.Ser37Phe	TTAPSLSGK	TTAPSLSGK	0.9586	0.0094	SB
20	RLFQPFLK	p.Arg88Gln	RLF-QPFLK	RLFQPFLK	0.3258	0.7104	WB
11	ATYVIVNIR	p.Asn345Ile	ATYVIVNIR	ATYVIVNIR	0.5876	0.2719	SB
15	IVNIRDIDK	p.Asn345Ile	IVNIRDIDK	IVNIRDIDK	0.1128	1.6648	WB
8	STRDPLSKITEQEK	p.Glu542Lys	STRDPLSEK	STRDPLSKITEQEK	0.1119	1.673	WB
5	KAISTRDPLSK	p.Glu542Lys	KAISTPLSK	KAISTRDPLSK	0.5863	0.2732	SB
6	AISTRDPLSK	p.Glu542Lys	AISTDPLSK	AISTRDPLSK	0.5504	0.3119	SB
7	ISTRDPLSK	p.Glu542Lys	ISTRDPLSK	ISTRDPLSK	0.3593	0.6289	WB
8	STRDPLSK	p.Glu542Lys	STRDP-LSK	STRDPLSK	0.1873	1.1491	WB
20	RLFQPFLK	p.Arg88Gln	RLF-QPFLK	RLFQPFLK	0.3258	0.7104	WB
13	SQQAYRFVQGK	p.Arg121Gln	SAYRFVQGK	SQQAYRFVQGK	0.1704	1.2455	WB
19	FVQGKDWGFKK	p.Arg121Gln	FVQDWGFKK	FVQGKDWGFKK	0.1544	1.3459	WB
9	KAMESQQAYR	p.Arg121Gln	KAMESQAYR	KAMESQQAYR	0.2507	0.9104	WB
14	QQAYRFVQGK	p.Arg121Gln	QAYRFVQGK	QQAYRFVQGK	0.1592	1.3156	WB
19	FVQGKDWGFK	p.Arg121Gln	FVQGKDWFK	FVQGKDWGFK	0.124	1.5639	WB
20	VQGKDWGFKK	p.Arg121Gln	VQGDWGFKK	VQGKDWGFKK	0.1381	1.4526	WB
9	KAMESQQAY	p.Arg121Gln	KAMESQQAY	KAMESQQAY	0.2749	0.8488	WB
10	AMESQQAYR	p.Arg121Gln	AMESQQAYR	AMESQQAYR	0.0972	1.8316	WB
15	QAYRFVQGK	p.Arg121Gln	QAYRFVQGK	QAYRFVQGK	0.656	0.1947	SB
21	QGKDWGFKK	p.Arg121Gln	QGKDWGFKK	QGKDWGFKK	0.1101	1.6889	WB
5	AAIHCKAGK	p.Arg130Gln	AAIHCKAGK	AAIHCKAGK	0.2721	0.8557	WB
20	RLFQPFLK	p.Arg88Gln	RLF-QPFLK	RLFQPFLK	0.3258	0.7104	WB
6	VVVGADGVGK	p.Gly12Asp	VVVGAGVGK	VVVGADGVGK	0.309	0.7594	WB
7	VVGADGVGK	p.Gly12Asp	VVGADGVGK	VVGADGVGK	0.4509	0.4518	SB
8	HMDCLRWLK	p.Val411Leu	HMDCLRWLK	HMDCLRWLK	0.1434	1.4159	WB
18	SGATTTAPSLSGK	p.Gly34Arg	STAPSLSGK	SGATTTAPSLSGK	0.4697	0.421	SB
19	GATTTAPSLSGK	p.Gly34Arg	GTAPSLSGK	GATTTAPSLSGK	0.5136	0.3597	SB
20	ATTTAPSLSGK	p.Gly34Arg	ATAPSLSGK	ATTTAPSLSGK	0.8835	0.0414	SB
21	TTTAPSLSGK	p.Gly34Arg	TTAPSLSGK	TTTAPSLSGK	0.839	0.0722	SB
22	TTAPSLSGK	p.Gly34Arg	TTAPSLSGK	TTAPSLSGK	0.9586	0.0094	SB
2	VAIVKEGWLHK	p.Glu17Lys	VVKEGWLHK	VAIVKEGWLHK	0.1739	1.2228	WB
18	KTWRPRYFLLK	p.Glu17Lys	KTWRPFLLK	KTWRPRYFLLK	0.5208	0.3503	SB
3	AIVKEGWLHK	p.Glu17Lys	AIVEGWLHK	AIVKEGWLHK	0.6618	0.1906	SB
4	IVKEGWLHK	p.Glu17Lys	IVKEGWLHK	IVKEGWLHK	0.7114	0.1536	SB
2	KTEQEALEYFMK	p.Met1043Ile	KTEQEALMK	KTEQEALEYFMK	0.0861	1.966	WB
2	KTEQEALEY	p.Met1043Ile	KTEQEALEY	KTEQEALEY	0.1382	1.4518	WB
2	KTEQEALEYFMK	p.Met1043Ile	KTEQEALMK	KTEQEALEYFMK	0.0861	1.966	WB
2	KTEQEALEY	p.Met1043Ile	KTEQEALEY	KTEQEALEY	0.1382	1.4518	WB
5	AAIHCKAGK	p.Arg130Gly	AAIHCKAGK	AAIHCKAGK	0.2721	0.8557	WB
16	GATTTAPSLSGK	p.Ser37Phe	GTAPSLSGK	GATTTAPSLSGK	0.5136	0.3597	SB
17	ATTTAPSLSGK	p.Ser37Phe	ATAPSLSGK	ATTTAPSLSGK	0.8835	0.0414	SB
18	TTTAPSLSGK	p.Ser37Phe	TTAPSLSGK	TTTAPSLSGK	0.839	0.0722	SB
19	TTAPSLSGKG	p.Ser37Phe	TTAPSLSGK	TTAPSLSGK	0.1289	1.521	WB
19	TTAPSLSGK	p.Ser37Phe	TTAPSLSGK	TTAPSLSGK	0.9586	0.0094	SB
2	VAIVKEGWLHK	p.Glu17Lys	VVKEGWLHK	VAIVKEGWLHK	0.1739	1.2228	WB
18	KTWRPRYFLLK	p.Glu17Lys	KTWRPFLLK	KTWRPRYFLLK	0.5208	0.3503	SB
3	AIVKEGWLHK	p.Glu17Lys	AIVEGWLHK	AIVKEGWLHK	0.6618	0.1906	SB
4	IVKEGWLHK	p.Glu17Lys	IVKEGWLHK	IVKEGWLHK	0.7114	0.1536	SB
16	AAASKLGEFAK	p.Arg183Trp	AAASKLFAK	AAASKLGEFAK	0.3559	0.6371	WB
17	AASKLGEFAK	p.Arg183Trp	AASKLGFAK	AASKLGEFAK	0.319	0.7303	WB
6	CSDDTPMVR	p.Arg183Trp	CSDDTPMVR	CSDDTPMVR	0.1005	1.7915	WB
12	MVRWAAASK	p.Arg183Trp	MVRWAAASK	MVRWAAASK	0.2064	1.0629	WB
18	ASKLGEFAK	p.Arg183Trp	ASKLGEFAK	ASKLGEFAK	0.5803	0.2792	SB
7	SSCMGGMNQR	p.Arg248Gln	SSMGGMNQR	SSCMGGMNQR	0.3557	0.6375	WB
7	SSCMGGMNWR	p.Arg248Trp	SSMGGMNWR	SSCMGGMNWR	0.1492	1.3781	WB
2	KTEQEALEYFMK	p.Met1043Ile	KTEQEALMK	KTEQEALEYFMK	0.0861	1.966	WB
2	KTEQEALEY	p.Met1043Ile	KTEQEALEY	KTEQEALEY	0.1382	1.4518	WB
18	SGATTTAPSLSGK	p.Gly34Arg	STAPSLSGK	SGATTTAPSLSGK	0.4697	0.421	SB
19	GATTTAPSLSGK	p.Gly34Arg	GTAPSLSGK	GATTTAPSLSGK	0.5136	0.3597	SB
20	ATTTAPSLSGK	p.Gly34Arg	ATAPSLSGK	ATTTAPSLSGK	0.8835	0.0414	SB
21	TTTAPSLSGK	p.Gly34Arg	TTAPSLSGK	TTTAPSLSGK	0.839	0.0722	SB
22	TTAPSLSGK	p.Gly34Arg	TTAPSLSGK	TTAPSLSGK	0.9586	0.0094	SB
2	KTEQEALEYFMK	p.Met1043Ile	KTEQEALMK	KTEQEALEYFMK	0.0861	1.966	WB
2	KTEQEALEY	p.Met1043Ile	KTEQEALEY	KTEQEALEY	0.1382	1.4518	WB
8	STRDPLSKITEQEK	p.Glu542Lys	STRDPLSEK	STRDPLSKITEQEK	0.1119	1.673	WB
5	KAISTRDPLSK	p.Glu542Lys	KAISTPLSK	KAISTRDPLSK	0.5863	0.2732	SB
6	AISTRDPLSK	p.Glu542Lys	AISTDPLSK	AISTRDPLSK	0.5504	0.3119	SB
7	ISTRDPLSK	p.Glu542Lys	ISTRDPLSK	ISTRDPLSK	0.3593	0.6289	WB
8	STRDPLSK	p.Glu542Lys	STRDP-LSK	STRDPLSK	0.1873	1.1491	WB
6	VVVGADGVGK	p.Gly12Asp	VVVGAGVGK	VVVGADGVGK	0.309	0.7594	WB
7	VVGADGVGK	p.Gly12Asp	VVGADGVGK	VVGADGVGK	0.4509	0.4518	SB
6	VVVGAVGVGK	p.Gly12Val	VVVGAVVGK	VVVGAVGVGK	0.454	0.4466	SB
7	VVGAVGVGK	p.Gly12Val	VVGAVGVGK	VVGAVGVGK	0.7552	0.1277	SB
5	HTYHLDVVER	p.Ser252Trp	HTYHDVVER	HTYHLDVVER	0.3516	0.6474	WB
8	HMDCLRWLK	p.Val411Leu	HMDCLRWLK	HMDCLRWLK	0.1434	1.4159	WB
5	STRDPLSEITKQEK	p.Glu545Lys	STRDPLSEK	STRDPLSEITKQEK	0.1073	1.718	WB
5	STRDPLSEITK	p.Glu545Lys	STRDPLITK	STRDPLSEITK	0.8681	0.0526	SB
3	NSIKPDLIQLRK	p.Thr576del	NSIKPQLRK	NSIKPDLIQLRK	0.1013	1.7828	WB
4	SIKPDLIQLRK	p.Thr576del	SIKPDLIQK	SIKPDLIQLRK	0.6348	0.2174	SB
4	SIKPDLIQLR	p.Thr576del	SIKPDLIQR	SIKPDLIQLR	0.193	1.1189	WB
16	GATTTAPSLSGK	p.Ser37Phe	GTAPSLSGK	GATTTAPSLSGK	0.5136	0.3597	SB
17	ATTTAPSLSGK	p.Ser37Phe	ATAPSLSGK	ATTTAPSLSGK	0.8835	0.0414	SB
18	TTTAPSLSGK	p.Ser37Phe	TTAPSLSGK	TTTAPSLSGK	0.839	0.0722	SB
19	TTAPSLSGKG	p.Ser37Phe	TTAPSLSGK	TTAPSLSGK	0.1289	1.521	WB
19	TTAPSLSGK	p.Ser37Phe	TTAPSLSGK	TTAPSLSGK	0.9586	0.0094	SB
7	SSCMGGMNQR	p.Arg248Gln	SSMGGMNQR	SSCMGGMNQR	0.3557	0.6375	WB
5	HTYHLDVVER	p.Ser252Trp	HTYHDVVER	HTYHLDVVER	0.3516	0.6474	WB
6	VVVGAGDVGK	p.Gly13Asp	VVVGAGVGK	VVVGAGDVGK	0.3046	0.7721	WB
7	VVGAGDVGK	p.Gly13Asp	VVGAGDVGK	VVGAGDVGK	0.3017	0.7805	WB
5	STRDPLSEITKQEK	p.Glu545Lys	STRDPLSEK	STRDPLSEITKQEK	0.1073	1.718	WB
5	STRDPLSEITK	p.Glu545Lys	STRDPLITK	STRDPLSEITK	0.8681	0.0526	SB
14	ALHGGWTTK	p.His1047Leu	ALHGGWTTK	ALHGGWTTK	0.6247	0.2305	SB
13	STLPGEDIWKK	p.Pro44Leu	STLPGIWKK	STLPGEDIWKK	0.9123	0.0288	SB
13	STLPGEDIWK	p.Pro44Leu	STLPGEIWK	STLPGEDIWK	0.769	0.1186	SB
14	TLPGEDIWKK	p.Pro44Leu	TLPGEIWKK	TLPGEDIWKK	0.1142	1.6522	WB
6	SVTQEAEREK	p.Glu81Lys	STQEAEREK	SVTQEAEREK	0.333	0.6916	WB
7	VTQEAEREK	p.Glu81Lys	VTQEAEREK	VTQEAEREK	0.4179	0.5071	WB
5	STRDPLSEITKQEK	p.Glu545Lys	STRDPLSEK	STRDPLSEITKQEK	0.1073	1.718	WB
5	STRDPLSEITK	p.Glu545Lys	STRDPLITK	STRDPLSEITK	0.8681	0.0526	SB
6	VVVGADGVGK	p.Gly12Asp	VVVGAGVGK	VVVGADGVGK	0.309	0.7594	WB
7	VVGADGVGK	p.Gly12Asp	VVGADGVGK	VVGADGVGK	0.4509	0.4518	SB
5	AAIHCKAGK	p.Arg130Pro	AAIHCKAGK	AAIHCKAGK	0.2721	0.8557	WB
5	HTYHLDVVER	p.Ser252Trp	HTYHDVVER	HTYHLDVVER	0.3516	0.6474	WB
6	AAIHCKAGK	p.Gly129Arg	AAIHCKAGK	AAIHCKAGK	0.2721	0.8557	WB
6	AAIHCKAGK	p.Gly129Arg	AAIHCKAGK	AAIHCKAGK	0.2721	0.8557	WB
4	QSFDDIAYIRK	p.Thr1025Ala	QSFDDIIRK	QSFDDIAYIRK	0.6363	0.2155	SB
4	QSFDDIAYIR	p.Thr1025Ala	QSFDDIAYR	QSFDDIAYIR	0.1613	1.3025	WB
5	SFDDIAYIRK	p.Thr1025Ala	SFDDIAIRK	SFDDIAYIRK	0.1124	1.6678	WB
20	KTEQEALEY	p.Thr1025Ala	KTEQEALEY	KTEQEALEY	0.1382	1.4518	WB
6	VVVGAAGVGK	p.Gly12Ala	VVVGAGVGK	VVVGAAGVGK	0.3504	0.6501	WB
7	VVGAAGVGK	p.Gly12Ala	VVGAAGVGK	VVGAAGVGK	0.6437	0.2061	SB
5	HTYHLDVVER	p.Ser252Trp	HTYHDVVER	HTYHLDVVER	0.3516	0.6474	WB
9	RVVSGSQDATLR	p.Arg479Gln	RVVSGSTLR	RVVSGSQDATLR	0.105	1.7431	WB
6	VVVGADGVGK	p.Gly12Asp	VVVGAGVGK	VVVGADGVGK	0.309	0.7594	WB
7	VVGADGVGK	p.Gly12Asp	VVGADGVGK	VVGADGVGK	0.4509	0.4518	SB
8	HMDCLRWLK	p.Val411Leu	HMDCLRWLK	HMDCLRWLK	0.1434	1.4159	WB
14	ALHGGWTTK	p.His1047Leu	ALHGGWTTK	ALHGGWTTK	0.6247	0.2305	SB
7	SSCMGGMNWR	p.Arg248Trp	SSMGGMNWR	SSCMGGMNWR	0.1492	1.3781	WB
6	VVVGADGVGK	p.Gly12Asp	VVVGAGVGK	VVVGADGVGK	0.309	0.7594	WB
7	VVGADGVGK	p.Gly12Asp	VVGADGVGK	VVGADGVGK	0.4509	0.4518	SB
8	STRDPLSKITEQEK	p.Glu542Lys	STRDPLSEK	STRDPLSKITEQEK	0.1119	1.673	WB
5	KAISTRDPLSK	p.Glu542Lys	KAISTPLSK	KAISTRDPLSK	0.5863	0.2732	SB
6	AISTRDPLSK	p.Glu542Lys	AISTDPLSK	AISTRDPLSK	0.5504	0.3119	SB
7	ISTRDPLSK	p.Glu542Lys	ISTRDPLSK	ISTRDPLSK	0.3593	0.6289	WB
8	STRDPLSK	p.Glu542Lys	STRDP-LSK	STRDPLSK	0.1873	1.1491	WB
2	VAIVKEGWLHK	p.Glu17Lys	VVKEGWLHK	VAIVKEGWLHK	0.1739	1.2228	WB
18	KTWRPRYFLLK	p.Glu17Lys	KTWRPFLLK	KTWRPRYFLLK	0.5208	0.3503	SB
3	AIVKEGWLHK	p.Glu17Lys	AIVEGWLHK	AIVKEGWLHK	0.6618	0.1906	SB
4	IVKEGWLHK	p.Glu17Lys	IVKEGWLHK	IVKEGWLHK	0.7114	0.1536	SB
5	STRDPLSEITKQEK	p.Glu545Lys	STRDPLSEK	STRDPLSEITKQEK	0.1073	1.718	WB
5	STRDPLSEITK	p.Glu545Lys	STRDPLITK	STRDPLSEITK	0.8681	0.0526	SB
20	AAASKLGEFAK	p.Pro179Arg	AAASKLFAK	AAASKLGEFAK	0.3559	0.6371	WB
21	AASKLGEFAK	p.Pro179Arg	AASKLGFAK	AASKLGEFAK	0.319	0.7303	WB
16	MVRRAAASK	p.Pro179Arg	MVRRAAASK	MVRRAAASK	0.1735	1.2255	WB
22	ASKLGEFAK	p.Pro179Arg	ASKLGEFAK	ASKLGEFAK	0.5803	0.2792	SB
8	STRDPLSKITEQEK	p.Glu542Lys	STRDPLSEK	STRDPLSKITEQEK	0.1119	1.673	WB
5	KAISTRDPLSK	p.Glu542Lys	KAISTPLSK	KAISTRDPLSK	0.5863	0.2732	SB
6	AISTRDPLSK	p.Glu542Lys	AISTDPLSK	AISTRDPLSK	0.5504	0.3119	SB
7	ISTRDPLSK	p.Glu542Lys	ISTRDPLSK	ISTRDPLSK	0.3593	0.6289	WB
8	STRDPLSK	p.Glu542Lys	STRDP-LSK	STRDPLSK	0.1873	1.1491	WB
5	AAIHCKAGK	p.Arg130Gly	AAIHCKAGK	AAIHCKAGK	0.2721	0.8557	WB
5	AAIHCKAGK	p.Arg130Gln	AAIHCKAGK	AAIHCKAGK	0.2721	0.8557	WB
20	RLFQPFLK	p.Arg88Gln	RLF-QPFLK	RLFQPFLK	0.3258	0.7104	WB
5	KGDHVKHYK	p.Arg206Cys	KGDHVKHYK	KGDHVKHYK	0.2932	0.8042	WB
8	HVKHYKICK	p.Arg206Cys	HVKHYKICK	HVKHYKICK	0.1884	1.143	WB
0	VLAFDIETTK	p.Pro286Arg	VLFDIETTK	VLAFDIETTK	0.4165	0.5098	WB
1	LAFDIETTK	p.Pro286Arg	LAFDIETTK	LAFDIETTK	0.5114	0.3626	SB
7	TTKLPLKFR	p.Pro286Arg	TTKLPLKFR	TTKLPLKFR	0.1836	1.1683	WB
20	AAASKLGEFAK	p.Pro179Arg	AAASKLFAK	AAASKLGEFAK	0.3559	0.6371	WB
21	AASKLGEFAK	p.Pro179Arg	AASKLGFAK	AASKLGEFAK	0.319	0.7303	WB
16	MVRRAAASK	p.Pro179Arg	MVRRAAASK	MVRRAAASK	0.1735	1.2255	WB
22	ASKLGEFAK	p.Pro179Arg	ASKLGEFAK	ASKLGEFAK	0.5803	0.2792	SB
6	VVVGAVGVGK	p.Gly12Val	VVVGAVVGK	VVVGAVGVGK	0.454	0.4466	SB
7	VVGAVGVGK	p.Gly12Val	VVGAVGVGK	VVGAVGVGK	0.7552	0.1277	SB
14	ALHGGWTTK	p.His1047Leu	ALHGGWTTK	ALHGGWTTK	0.6247	0.2305	SB
3	NSIKPDLIQLRK	p.Thr576del	NSIKPQLRK	NSIKPDLIQLRK	0.1013	1.7828	WB
4	SIKPDLIQLRK	p.Thr576del	SIKPDLIQK	SIKPDLIQLRK	0.6348	0.2174	SB
4	SIKPDLIQLR	p.Thr576del	SIKPDLIQR	SIKPDLIQLR	0.193	1.1189	WB
6	VVVGADGVGK	p.Gly12Asp	VVVGAGVGK	VVVGADGVGK	0.309	0.7594	WB
7	VVGADGVGK	p.Gly12Asp	VVGADGVGK	VVGADGVGK	0.4509	0.4518	SB
9	RVVSGSQDATLR	p.Arg479Gln	RVVSGSTLR	RVVSGSQDATLR	0.105	1.7431	WB
5	AAIHCKAGK	p.Arg130Gly	AAIHCKAGK	AAIHCKAGK	0.2721	0.8557	WB
6	VVVGADGVGK	p.Gly12Asp	VVVGAGVGK	VVVGADGVGK	0.309	0.7594	WB
7	VVGADGVGK	p.Gly12Asp	VVGADGVGK	VVGADGVGK	0.4509	0.4518	SB
8	HMDCLRWLK	p.Val411Leu	HMDCLRWLK	HMDCLRWLK	0.1434	1.4159	WB
13	SSHPTVWYH	p.Arg361His	SSHPTVWYH	SSHPTVWYH	0.46	0.4368	SB
5	AAIHCKAGK	p.Arg130Gly	AAIHCKAGK	AAIHCKAGK	0.2721	0.8557	WB
20	RLFQPFLK	p.Arg88Gln	RLF-QPFLK	RLFQPFLK	0.3258	0.7104	WB
5	STRDPLSEITKQEK	p.Glu545Lys	STRDPLSEK	STRDPLSEITKQEK	0.1073	1.718	WB
5	STRDPLSEITK	p.Glu545Lys	STRDPLITK	STRDPLSEITK	0.8681	0.0526	SB
6	VVVGAGDVGK	p.Gly13Asp	VVVGAGVGK	VVVGAGDVGK	0.3046	0.7721	WB
7	VVGAGDVGK	p.Gly13Asp	VVGAGDVGK	VVGAGDVGK	0.3017	0.7805	WB
2	VAIVKEGWLHK	p.Glu17Lys	VVKEGWLHK	VAIVKEGWLHK	0.1739	1.2228	WB
18	KTWRPRYFLLK	p.Glu17Lys	KTWRPFLLK	KTWRPRYFLLK	0.5208	0.3503	SB
3	AIVKEGWLHK	p.Glu17Lys	AIVEGWLHK	AIVKEGWLHK	0.6618	0.1906	SB
4	IVKEGWLHK	p.Glu17Lys	IVKEGWLHK	IVKEGWLHK	0.7114	0.1536	SB
5	AAIHCKAGK	p.Arg130Gly	AAIHCKAGK	AAIHCKAGK	0.2721	0.8557	WB
5	AAIHCKAGK	p.Arg130Gly	AAIHCKAGK	AAIHCKAGK	0.2721	0.8557	WB
5	AAIHCKAGK	p.Arg130Gln	AAIHCKAGK	AAIHCKAGK	0.2721	0.8557	WB
10	VVSDAISAVYY	p.Ser403Ile	VVSDAIVYY	VVSDAISAVYY	0.1129	1.6633	WB
5	HTYHLDVVER	p.Ser252Trp	HTYHDVVER	HTYHLDVVER	0.3516	0.6474	WB
14	GNAILDYLITK	p.Asp1709Asn	GILDYLITK	GNAILDYLITK	0.3092	0.7588	WB
15	NAILDYLITK	p.Asp1709Asn	NILDYLITK	NAILDYLITK	0.2536	0.9011	WB
16	AILDYLITK	p.Asp1709Asn	AILDYLITK	AILDYLITK	0.9688	0.0071	SB
6	VVVGAAGVGK	p.Gly12Ala	VVVGAGVGK	VVVGAAGVGK	0.3504	0.6501	WB
7	VVGAAGVGK	p.Gly12Ala	VVGAAGVGK	VVGAAGVGK	0.6437	0.2061	SB
8	ATFILGIRDR	p.Gly914Arg	ATFILGIRR	ATFILGIRDR	0.2144	1.0328	WB
20	RLFQPFLK	p.Arg88Gln	RLF-QPFLK	RLFQPFLK	0.3258	0.7104	WB
5	AAIHCKAGK	p.Arg130Gly	AAIHCKAGK	AAIHCKAGK	0.2721	0.8557	WB
13	STLPGEDIWKK	p.Pro44Leu	STLPGIWKK	STLPGEDIWKK	0.9123	0.0288	SB
13	STLPGEDIWK	p.Pro44Leu	STLPGEIWK	STLPGEDIWK	0.769	0.1186	SB
14	TLPGEDIWKK	p.Pro44Leu	TLPGEIWKK	TLPGEDIWKK	0.1142	1.6522	WB
10	VVSDAISAVYY	p.Ser403Ile	VVSDAIVYY	VVSDAISAVYY	0.1129	1.6633	WB
5	AAIHCKAGK	p.Arg130Gly	AAIHCKAGK	AAIHCKAGK	0.2721	0.8557	WB
3	NSIKPDLIQLRK	p.Thr576del	NSIKPQLRK	NSIKPDLIQLRK	0.1013	1.7828	WB
4	SIKPDLIQLRK	p.Thr576del	SIKPDLIQK	SIKPDLIQLRK	0.6348	0.2174	SB
4	SIKPDLIQLR	p.Thr576del	SIKPDLIQR	SIKPDLIQLR	0.193	1.1189	WB
5	AAIHCKAGK	p.Arg130Gln	AAIHCKAGK	AAIHCKAGK	0.2721	0.8557	WB
6	VVVGAGDVGK	p.Gly13Asp	VVVGAGVGK	VVVGAGDVGK	0.3046	0.7721	WB
7	VVGAGDVGK	p.Gly13Asp	VVGAGDVGK	VVGAGDVGK	0.3017	0.7805	WB
5	AAIHCKAGK	p.Arg130Gly	AAIHCKAGK	AAIHCKAGK	0.2721	0.8557	WB
20	RLFQPFLK	p.Arg88Gln	RLF-QPFLK	RLFQPFLK	0.3258	0.7104	WB
5	HTYHLDVVER	p.Ser252Trp	HTYHDVVER	HTYHLDVVER	0.3516	0.6474	WB
5	AAIHCKAGK	p.Arg130Gly	AAIHCKAGK	AAIHCKAGK	0.2721	0.8557	WB
8	STRDPLSKITEQEK	p.Glu542Lys	STRDPLSEK	STRDPLSKITEQEK	0.1119	1.673	WB
5	KAISTRDPLSK	p.Glu542Lys	KAISTPLSK	KAISTRDPLSK	0.5863	0.2732	SB
6	AISTRDPLSK	p.Glu542Lys	AISTDPLSK	AISTRDPLSK	0.5504	0.3119	SB
7	ISTRDPLSK	p.Glu542Lys	ISTRDPLSK	ISTRDPLSK	0.3593	0.6289	WB
8	STRDPLSK	p.Glu542Lys	STRDP-LSK	STRDPLSK	0.1873	1.1491	WB
8	STRDPLSKITEQEK	p.Glu542Lys	STRDPLSEK	STRDPLSKITEQEK	0.1119	1.673	WB
5	KAISTRDPLSK	p.Glu542Lys	KAISTPLSK	KAISTRDPLSK	0.5863	0.2732	SB
6	AISTRDPLSK	p.Glu542Lys	AISTDPLSK	AISTRDPLSK	0.5504	0.3119	SB
7	ISTRDPLSK	p.Glu542Lys	ISTRDPLSK	ISTRDPLSK	0.3593	0.6289	WB
8	STRDPLSK	p.Glu542Lys	STRDP-LSK	STRDPLSK	0.1873	1.1491	WB
6	VVVGAVGVGK	p.Gly12Val	VVVGAVVGK	VVVGAVGVGK	0.454	0.4466	SB
7	VVGAVGVGK	p.Gly12Val	VVGAVGVGK	VVGAVGVGK	0.7552	0.1277	SB
2	VAIVKEGWLHK	p.Glu17Lys	VVKEGWLHK	VAIVKEGWLHK	0.1739	1.2228	WB
18	KTWRPRYFLLK	p.Glu17Lys	KTWRPFLLK	KTWRPRYFLLK	0.5208	0.3503	SB
3	AIVKEGWLHK	p.Glu17Lys	AIVEGWLHK	AIVKEGWLHK	0.6618	0.1906	SB
4	IVKEGWLHK	p.Glu17Lys	IVKEGWLHK	IVKEGWLHK	0.7114	0.1536	SB
20	AAASKLGEFAK	p.Pro179Arg	AAASKLFAK	AAASKLGEFAK	0.3559	0.6371	WB
21	AASKLGEFAK	p.Pro179Arg	AASKLGFAK	AASKLGEFAK	0.319	0.7303	WB
16	MVRRAAASK	p.Pro179Arg	MVRRAAASK	MVRRAAASK	0.1735	1.2255	WB
22	ASKLGEFAK	p.Pro179Arg	ASKLGEFAK	ASKLGEFAK	0.5803	0.2792	SB
14	QVNDAHHGGWTTK	p.Met1043Val	QVNDAHTTK	QVNDAHHGGWTTK	0.1582	1.3222	WB
2	KTEQEALEYFMK	p.Met1043Val	KTEQEALMK	KTEQEALEYFMK	0.0861	1.966	WB
2	KTEQEALEY	p.Met1043Val	KTEQEALEY	KTEQEALEY	0.1382	1.4518	WB
10	VVSDAISAVYY	p.Ser403Ile	VVSDAIVYY	VVSDAISAVYY	0.1129	1.6633	WB
20	AAASKLGEFAK	p.Pro179Arg	AAASKLFAK	AAASKLGEFAK	0.3559	0.6371	WB
21	AASKLGEFAK	p.Pro179Arg	AASKLGFAK	AASKLGEFAK	0.319	0.7303	WB
16	MVRRAAASK	p.Pro179Arg	MVRRAAASK	MVRRAAASK	0.1735	1.2255	WB
22	ASKLGEFAK	p.Pro179Arg	ASKLGEFAK	ASKLGEFAK	0.5803	0.2792	SB
17	RVRYMVADK	p.Ser256Phe	RVRYMVADK	RVRYMVADK	0.1107	1.6838	WB
6	VVVGAVGVGK	p.Gly12Val	VVVGAVVGK	VVVGAVGVGK	0.454	0.4466	SB
7	VVGAVGVGK	p.Gly12Val	VVGAVGVGK	VVGAVGVGK	0.7552	0.1277	SB
20	AAASKLGEFAK	p.Pro179Arg	AAASKLFAK	AAASKLGEFAK	0.3559	0.6371	WB
21	AASKLGEFAK	p.Pro179Arg	AASKLGFAK	AASKLGEFAK	0.319	0.7303	WB
16	MVRRAAASK	p.Pro179Arg	MVRRAAASK	MVRRAAASK	0.1735	1.2255	WB
22	ASKLGEFAK	p.Pro179Arg	ASKLGEFAK	ASKLGEFAK	0.5803	0.2792	SB
7	SSCMGGMNQR	p.Arg248Gln	SSMGGMNQR	SSCMGGMNQR	0.3557	0.6375	WB
5	STRDPLSEITKQEK	p.Glu545Lys	STRDPLSEK	STRDPLSEITKQEK	0.1073	1.718	WB
5	STRDPLSEITK	p.Glu545Lys	STRDPLITK	STRDPLSEITK	0.8681	0.0526	SB
6	VVVGAVGVGK	p.Gly12Val	VVVGAVVGK	VVVGAVGVGK	0.454	0.4466	SB
7	VVGAVGVGK	p.Gly12Val	VVGAVGVGK	VVGAVGVGK	0.7552	0.1277	SB
5	HTYHLDVVER	p.Ser252Trp	HTYHDVVER	HTYHLDVVER	0.3516	0.6474	WB
6	VVVGAAGVGK	p.Gly12Ala	VVVGAGVGK	VVVGAAGVGK	0.3504	0.6501	WB
7	VVGAAGVGK	p.Gly12Ala	VVGAAGVGK	VVGAAGVGK	0.6437	0.2061	SB
20	AAASKLGEFAK	p.Pro179Arg	AAASKLFAK	AAASKLGEFAK	0.3559	0.6371	WB
21	AASKLGEFAK	p.Pro179Arg	AASKLGFAK	AASKLGEFAK	0.319	0.7303	WB
16	MVRRAAASK	p.Pro179Arg	MVRRAAASK	MVRRAAASK	0.1735	1.2255	WB
22	ASKLGEFAK	p.Pro179Arg	ASKLGEFAK	ASKLGEFAK	0.5803	0.2792	SB
6	VVVGAVGVGK	p.Gly12Val	VVVGAVVGK	VVVGAVGVGK	0.454	0.4466	SB
7	VVGAVGVGK	p.Gly12Val	VVGAVGVGK	VVGAVGVGK	0.7552	0.1277	SB
2	VAIVKEGWLHK	p.Glu17Lys	VVKEGWLHK	VAIVKEGWLHK	0.1739	1.2228	WB
18	KTWRPRYFLLK	p.Glu17Lys	KTWRPFLLK	KTWRPRYFLLK	0.5208	0.3503	SB
3	AIVKEGWLHK	p.Glu17Lys	AIVEGWLHK	AIVKEGWLHK	0.6618	0.1906	SB
4	IVKEGWLHK	p.Glu17Lys	IVKEGWLHK	IVKEGWLHK	0.7114	0.1536	SB
14	GNAILDYLITK	p.Asp1709Asn	GILDYLITK	GNAILDYLITK	0.3092	0.7588	WB
15	NAILDYLITK	p.Asp1709Asn	NILDYLITK	NAILDYLITK	0.2536	0.9011	WB
16	AILDYLITK	p.Asp1709Asn	AILDYLITK	AILDYLITK	0.9688	0.0071	SB
5	AAIHCKAGK	p.Arg130Gly	AAIHCKAGK	AAIHCKAGK	0.2721	0.8557	WB
8	STRDPLSAITEQEK	p.Glu542Ala	STRDPLSAK	STRDPLSAITEQEK	0.1231	1.5718	WB
13	LSAITEQEK	p.Glu542Ala	LSAITEQEK	LSAITEQEK	0.1562	1.3347	WB
6	VVVGAVGVGK	p.Gly12Val	VVVGAVVGK	VVVGAVGVGK	0.454	0.4466	SB
7	VVGAVGVGK	p.Gly12Val	VVGAVGVGK	VVGAVGVGK	0.7552	0.1277	SB
6	VVVGAVGVGK	p.Gly12Val	VVVGAVVGK	VVVGAVGVGK	0.454	0.4466	SB
7	VVGAVGVGK	p.Gly12Val	VVGAVGVGK	VVGAVGVGK	0.7552	0.1277	SB
5	AAIHCKAGK	p.Arg130Gln	AAIHCKAGK	AAIHCKAGK	0.2721	0.8557	WB
19	LAARNVLVK	p.Val842Ile	LAARNVLVK	LAARNVLVK	0.2317	0.972	WB
17	RVRYMVADK	p.Ser256Phe	RVRYMVADK	RVRYMVADK	0.1107	1.6838	WB
10	VVSDAISAVYY	p.Ser403Ile	VVSDAIVYY	VVSDAISAVYY	0.1129	1.6633	WB
7	SSCMGGMNWR	p.Arg248Trp	SSMGGMNWR	SSCMGGMNWR	0.1492	1.3781	WB
6	VVVGAVGVGK	p.Gly12Val	VVVGAVVGK	VVVGAVGVGK	0.454	0.4466	SB
7	VVGAVGVGK	p.Gly12Val	VVGAVGVGK	VVGAVGVGK	0.7552	0.1277	SB
6	VVVGAAGVGK	p.Gly12Ala	VVVGAGVGK	VVVGAAGVGK	0.3504	0.6501	WB
7	VVGAAGVGK	p.Gly12Ala	VVGAAGVGK	VVGAAGVGK	0.6437	0.2061	SB
5	AAIHCKAGK	p.Arg130Gly	AAIHCKAGK	AAIHCKAGK	0.2721	0.8557	WB
16	GATTTAPSLSGK	p.Ser37Phe	GTAPSLSGK	GATTTAPSLSGK	0.5136	0.3597	SB
17	ATTTAPSLSGK	p.Ser37Phe	ATAPSLSGK	ATTTAPSLSGK	0.8835	0.0414	SB
18	TTTAPSLSGK	p.Ser37Phe	TTAPSLSGK	TTTAPSLSGK	0.839	0.0722	SB
19	TTAPSLSGKG	p.Ser37Phe	TTAPSLSGK	TTAPSLSGK	0.1289	1.521	WB
19	TTAPSLSGK	p.Ser37Phe	TTAPSLSGK	TTAPSLSGK	0.9586	0.0094	SB
8	STRDPLSKITEQEK	p.Glu542Lys	STRDPLSEK	STRDPLSKITEQEK	0.1119	1.673	WB
5	KAISTRDPLSK	p.Glu542Lys	KAISTPLSK	KAISTRDPLSK	0.5863	0.2732	SB
6	AISTRDPLSK	p.Glu542Lys	AISTDPLSK	AISTRDPLSK	0.5504	0.3119	SB
7	ISTRDPLSK	p.Glu542Lys	ISTRDPLSK	ISTRDPLSK	0.3593	0.6289	WB
8	STRDPLSK	p.Glu542Lys	STRDP-LSK	STRDPLSK	0.1873	1.1491	WB
20	RLFQPFLK	p.Arg88Gln	RLF-QPFLK	RLFQPFLK	0.3258	0.7104	WB
7	SSCMGGMNQR	p.Arg248Gln	SSMGGMNQR	SSCMGGMNQR	0.3557	0.6375	WB
10	VVSDAISAVYY	p.Ser403Ile	VVSDAIVYY	VVSDAISAVYY	0.1129	1.6633	WB
20	AAASKLGEFAK	p.Pro179Arg	AAASKLFAK	AAASKLGEFAK	0.3559	0.6371	WB
21	AASKLGEFAK	p.Pro179Arg	AASKLGFAK	AASKLGEFAK	0.319	0.7303	WB
16	MVRRAAASK	p.Pro179Arg	MVRRAAASK	MVRRAAASK	0.1735	1.2255	WB
22	ASKLGEFAK	p.Pro179Arg	ASKLGEFAK	ASKLGEFAK	0.5803	0.2792	SB
5	AAIHCKAGK	p.Arg130Gly	AAIHCKAGK	AAIHCKAGK	0.2721	0.8557	WB
13	STLPGEDIWKK	p.Pro44Leu	STLPGIWKK	STLPGEDIWKK	0.9123	0.0288	SB
13	STLPGEDIWK	p.Pro44Leu	STLPGEIWK	STLPGEDIWK	0.769	0.1186	SB
14	TLPGEDIWKK	p.Pro44Leu	TLPGEIWKK	TLPGEDIWKK	0.1142	1.6522	WB
5	STRDPLSEITKQEK	p.Glu545Lys	STRDPLSEK	STRDPLSEITKQEK	0.1073	1.718	WB
5	STRDPLSEITK	p.Glu545Lys	STRDPLITK	STRDPLSEITK	0.8681	0.0526	SB
20	AAASKLGEFAK	p.Pro179Arg	AAASKLFAK	AAASKLGEFAK	0.3559	0.6371	WB
21	AASKLGEFAK	p.Pro179Arg	AASKLGFAK	AASKLGEFAK	0.319	0.7303	WB
16	MVRRAAASK	p.Pro179Arg	MVRRAAASK	MVRRAAASK	0.1735	1.2255	WB
22	ASKLGEFAK	p.Pro179Arg	ASKLGEFAK	ASKLGEFAK	0.5803	0.2792	SB
3	NSIKPDLIQLRK	p.Thr576del	NSIKPQLRK	NSIKPDLIQLRK	0.1013	1.7828	WB
4	SIKPDLIQLRK	p.Thr576del	SIKPDLIQK	SIKPDLIQLRK	0.6348	0.2174	SB
4	SIKPDLIQLR	p.Thr576del	SIKPDLIQR	SIKPDLIQLR	0.193	1.1189	WB
20	AAASKLGEFAK	p.Pro179Arg	AAASKLFAK	AAASKLGEFAK	0.3559	0.6371	WB
21	AASKLGEFAK	p.Pro179Arg	AASKLGFAK	AASKLGEFAK	0.319	0.7303	WB
16	MVRRAAASK	p.Pro179Arg	MVRRAAASK	MVRRAAASK	0.1735	1.2255	WB
22	ASKLGEFAK	p.Pro179Arg	ASKLGEFAK	ASKLGEFAK	0.5803	0.2792	SB
7	SSCMGGMNQR	p.Arg248Gln	SSMGGMNQR	SSCMGGMNQR	0.3557	0.6375	WB
17	RVRYMVADK	p.Ser256Phe	RVRYMVADK	RVRYMVADK	0.1107	1.6838	WB
16	AAASKLGEFAK	p.Arg183Trp	AAASKLFAK	AAASKLGEFAK	0.3559	0.6371	WB
17	AASKLGEFAK	p.Arg183Trp	AASKLGFAK	AASKLGEFAK	0.319	0.7303	WB
6	CSDDTPMVR	p.Arg183Trp	CSDDTPMVR	CSDDTPMVR	0.1005	1.7915	WB
12	MVRWAAASK	p.Arg183Trp	MVRWAAASK	MVRWAAASK	0.2064	1.0629	WB
18	ASKLGEFAK	p.Arg183Trp	ASKLGEFAK	ASKLGEFAK	0.5803	0.2792	SB
17	RVRYMVADK	p.Ser256Phe	RVRYMVADK	RVRYMVADK	0.1107	1.6838	WB
20	RLFQPFLK	p.Arg88Gln	RLF-QPFLK	RLFQPFLK	0.3258	0.7104	WB
19	LAARNVLVK	p.Val842Ile	LAARNVLVK	LAARNVLVK	0.2317	0.972	WB
2	KTEQEALEYFMK	p.Met1043Ile	KTEQEALMK	KTEQEALEYFMK	0.0861	1.966	WB
2	KTEQEALEY	p.Met1043Ile	KTEQEALEY	KTEQEALEY	0.1382	1.4518	WB
2	KTEQEALEYFMK	p.Met1043Ile	KTEQEALMK	KTEQEALEYFMK	0.0861	1.966	WB
2	KTEQEALEY	p.Met1043Ile	KTEQEALEY	KTEQEALEY	0.1382	1.4518	WB
0	VLAFDIETTK	p.Pro286Arg	VLFDIETTK	VLAFDIETTK	0.4165	0.5098	WB
1	LAFDIETTK	p.Pro286Arg	LAFDIETTK	LAFDIETTK	0.5114	0.3626	SB
7	TTKLPLKFR	p.Pro286Arg	TTKLPLKFR	TTKLPLKFR	0.1836	1.1683	WB
5	AAIHCKAGK	p.Arg130Gly	AAIHCKAGK	AAIHCKAGK	0.2721	0.8557	WB
8	STRDPLSKITEQEK	p.Glu542Lys	STRDPLSEK	STRDPLSKITEQEK	0.1119	1.673	WB
5	KAISTRDPLSK	p.Glu542Lys	KAISTPLSK	KAISTRDPLSK	0.5863	0.2732	SB
6	AISTRDPLSK	p.Glu542Lys	AISTDPLSK	AISTRDPLSK	0.5504	0.3119	SB
7	ISTRDPLSK	p.Glu542Lys	ISTRDPLSK	ISTRDPLSK	0.3593	0.6289	WB
8	STRDPLSK	p.Glu542Lys	STRDP-LSK	STRDPLSK	0.1873	1.1491	WB
13	SQQAYRFVQGK	p.Arg121Gln	SAYRFVQGK	SQQAYRFVQGK	0.1704	1.2455	WB
19	FVQGKDWGFKK	p.Arg121Gln	FVQDWGFKK	FVQGKDWGFKK	0.1544	1.3459	WB
9	KAMESQQAYR	p.Arg121Gln	KAMESQAYR	KAMESQQAYR	0.2507	0.9104	WB
14	QQAYRFVQGK	p.Arg121Gln	QAYRFVQGK	QQAYRFVQGK	0.1592	1.3156	WB
19	FVQGKDWGFK	p.Arg121Gln	FVQGKDWFK	FVQGKDWGFK	0.124	1.5639	WB
20	VQGKDWGFKK	p.Arg121Gln	VQGDWGFKK	VQGKDWGFKK	0.1381	1.4526	WB
9	KAMESQQAY	p.Arg121Gln	KAMESQQAY	KAMESQQAY	0.2749	0.8488	WB
10	AMESQQAYR	p.Arg121Gln	AMESQQAYR	AMESQQAYR	0.0972	1.8316	WB
15	QAYRFVQGK	p.Arg121Gln	QAYRFVQGK	QAYRFVQGK	0.656	0.1947	SB
21	QGKDWGFKK	p.Arg121Gln	QGKDWGFKK	QGKDWGFKK	0.1101	1.6889	WB
5	AAIHCKAGK	p.Arg130Gly	AAIHCKAGK	AAIHCKAGK	0.2721	0.8557	WB
10	VVSDAISAVYY	p.Ser403Ile	VVSDAIVYY	VVSDAISAVYY	0.1129	1.6633	WB
7	RTGIYHGGK	p.Glu365Lys	RTGIYHGGK	RTGIYHGGK	0.2402	0.9443	WB
16	SIKPDLIQLRK	p.Asn564Asp	SIKPDLIQK	SIKPDLIQLRK	0.6348	0.2174	SB
16	SIKPDLIQLR	p.Asn564Asp	SIKPDLIQR	SIKPDLIQLR	0.193	1.1189	WB

## Sheet: HLA-A24 02 filter
Pos	Peptide	ID	core	icore	EL-score	EL_Rank	CC	CC: combining capacity
7	SYLEDVRLIHRDL	p.Val842Ile	SYLEDVRLL	SYLEDVRLIHRDL	0.0762	1.4672	WB
4	KGMSYLEDVRLI	p.Val842Ile	KYLEDVRLI	KGMSYLEDVRLI	0.0951	1.2898	WB
5	GMSYLEDVRLI	p.Val842Ile	GYLEDVRLI	GMSYLEDVRLI	0.0747	1.4832	WB
6	MSYLEDVRLI	p.Val842Ile	MYLEDVRLI	MSYLEDVRLI	0.2314	0.6816	WB
7	SYLEDVRLI	p.Val842Ile	SYLEDVRLI	SYLEDVRLI	0.9068	0.0406	SB
7	SYLEDVRL	p.Val842Ile	SYLEDV-RL	SYLEDVRL	0.1165	1.1489	WB
14	RWAAASKLGEF	p.Arg183Trp	RWAAASKLF	RWAAASKLGEF	0.3326	0.4899	SB
6	REEFFDETRQL	p.Arg88Gln	RFFDETRQL	REEFFDETRQL	0.0838	1.3909	WB
8	EFFDETRQL	p.Arg88Gln	EFFDETRQL	EFFDETRQL	0.1531	0.95	WB
14	RQLCDLRLF	p.Arg88Gln	RQLCDLRLF	RQLCDLRLF	0.081	1.4182	WB
21	LFQPFLKVI	p.Arg88Gln	LFQPFLKVI	LFQPFLKVI	0.2025	0.7603	WB
19	RYMVADKFTEL	p.Ser256Phe	RYMDKFTEL	RYMVADKFTEL	0.6232	0.2094	SB
14	KFWRVRYMV	p.Ser256Phe	KFWRVRYMV	KFWRVRYMV	0.0611	1.6544	WB
19	RYMVADKF	p.Ser256Phe	RYM-VADKF	RYMVADKF	0.5507	0.2623	SB
9	KYSSGFCNI	p.Arg337Cys	KYSSGFCNI	KYSSGFCNI	0.6177	0.2132	SB
0	YLDDRNTF	p.Tyr220Cys	#NAME?	YLDDRNTF	0.1643	0.8983	WB
2	AFDIETTKLPLKF	p.Pro286Arg	AFDKLPLKF	AFDIETTKLPLKF	0.0435	1.9759	WB
2	AFDIETTKL	p.Pro286Arg	AFDIETTKL	AFDIETTKL	0.0831	1.3972	WB
6	ETTKLPLKF	p.Pro286Arg	ETTKLPLKF	ETTKLPLKF	0.1007	1.2495	WB
14	SLTTILVQW	p.Ser431Leu	SLTTILVQW	SLTTILVQW	0.1357	1.0387	WB
2	IYKQSQHM	p.Arg175His	IY-KQSQHM	IYKQSQHM	0.1057	1.214	WB
14	RWAAASKLGEF	p.Arg183Trp	RWAAASKLF	RWAAASKLGEF	0.3326	0.4899	SB
18	GWTTKMDWIF	p.His1047Arg	GWTTKDWIF	GWTTKMDWIF	0.0874	1.3576	WB
22	KMDWIFHTI	p.His1047Arg	KMDWIFHTI	KMDWIFHTI	0.2466	0.6498	WB
13	REKFFDETRRL	p.Glu81Lys	RFFDETRRL	REKFFDETRRL	0.0537	1.7799	WB
15	KFFDETRRL	p.Glu81Lys	KFFDETRRL	KFFDETRRL	0.407	0.3951	SB
6	GYVDPSGGDHF	p.Arg361His	GYVDPSDHF	GYVDPSGGDHF	0.526	0.2845	SB
7	YVDPSGGDHF	p.Arg361His	YVPSGGDHF	YVDPSGGDHF	0.0513	1.8248	WB
2	AFDIETTKLPLKF	p.Pro286Arg	AFDKLPLKF	AFDIETTKLPLKF	0.0435	1.9759	WB
2	AFDIETTKL	p.Pro286Arg	AFDIETTKL	AFDIETTKL	0.0831	1.3972	WB
6	ETTKLPLKF	p.Pro286Arg	ETTKLPLKF	ETTKLPLKF	0.1007	1.2495	WB
14	NWRPILTII	p.Arg248Trp	NWRPILTII	NWRPILTII	0.1871	0.8081	WB
14	NWRPILTI	p.Arg248Trp	NWRP-ILTI	NWRPILTI	0.0438	1.9703	WB
20	ICAYLLHRGKF	p.Arg130Gln	IYLLHRGKF	ICAYLLHRGKF	0.0546	1.763	WB
22	AYLLHRGKF	p.Arg130Gln	AYLLHRGKF	AYLLHRGKF	0.5183	0.2914	SB
1	REEFFDETRRL	p.Arg93Trp	RFFDETRRL	REEFFDETRRL	0.0537	1.7799	WB
3	EFFDETRRL	p.Arg93Trp	EFFDETRRL	EFFDETRRL	0.122	1.1171	WB
9	RRLCDLWLF	p.Arg93Trp	RRLCDLWLF	RRLCDLWLF	0.045	1.9471	WB
16	LFQPFLKVI	p.Arg93Trp	LFQPFLKVI	LFQPFLKVI	0.2025	0.7603	WB
2	AFDIETTKLPLKF	p.Pro286Arg	AFDKLPLKF	AFDIETTKLPLKF	0.0435	1.9759	WB
2	AFDIETTKL	p.Pro286Arg	AFDIETTKL	AFDIETTKL	0.0831	1.3972	WB
6	ETTKLPLKF	p.Pro286Arg	ETTKLPLKF	ETTKLPLKF	0.1007	1.2495	WB
20	ICAYLLHRGKF	p.Arg130Gln	IYLLHRGKF	ICAYLLHRGKF	0.0546	1.763	WB
22	AYLLHRGKF	p.Arg130Gln	AYLLHRGKF	AYLLHRGKF	0.5183	0.2914	SB
17	VYYYSYLLKNHL	p.Arg173His	VYYYSKNHL	VYYYSYLLKNHL	0.0829	1.3995	WB
18	YYYSYLLKNHL	p.Arg173His	YYYSLKNHL	YYYSYLLKNHL	0.3579	0.457	SB
14	RHYVYYYSYL	p.Arg173His	RYVYYYSYL	RHYVYYYSYL	0.0523	1.807	WB
15	HYVYYYSYLL	p.Arg173His	HYYYYSYLL	HYVYYYSYLL	0.142	1.0025	WB
19	YYSYLLKNHL	p.Arg173His	YYYLLKNHL	YYSYLLKNHL	0.3336	0.4886	SB
21	SYLLKNHLDY	p.Arg173His	SYLLKNHLY	SYLLKNHLDY	0.1085	1.1951	WB
14	RHYVYYYSY	p.Arg173His	RHYVYYYSY	RHYVYYYSY	0.0813	1.4151	WB
15	HYVYYYSYL	p.Arg173His	HYVYYYSYL	HYVYYYSYL	0.4901	0.3173	SB
17	VYYYSYLL	p.Arg173His	VYY-YSYLL	VYYYSYLL	0.3441	0.475	SB
21	SYLLKNHL	p.Arg173His	SYL-LKNHL	SYLLKNHL	0.184	0.8202	WB
20	ICAYLLHRGKF	p.Arg130Gln	IYLLHRGKF	ICAYLLHRGKF	0.0546	1.763	WB
22	AYLLHRGKF	p.Arg130Gln	AYLLHRGKF	AYLLHRGKF	0.5183	0.2914	SB
14	NWRPILTII	p.Arg248Trp	NWRPILTII	NWRPILTII	0.1871	0.8081	WB
14	NWRPILTI	p.Arg248Trp	NWRP-ILTI	NWRPILTI	0.0438	1.9703	WB
19	TIQLIQNHF	p.Gly13Asp	TIQLIQNHF	TIQLIQNHF	0.1498	0.9657	WB
20	ICAYLLHRGKF	p.Arg130Gln	IYLLHRGKF	ICAYLLHRGKF	0.0546	1.763	WB
22	AYLLHRGKF	p.Arg130Gln	AYLLHRGKF	AYLLHRGKF	0.5183	0.2914	SB
2	AFDIETTKLPLKF	p.Pro286Arg	AFDKLPLKF	AFDIETTKLPLKF	0.0435	1.9759	WB
2	AFDIETTKL	p.Pro286Arg	AFDIETTKL	AFDIETTKL	0.0831	1.3972	WB
6	ETTKLPLKF	p.Pro286Arg	ETTKLPLKF	ETTKLPLKF	0.1007	1.2495	WB
20	ICAYLLHRGKF	p.Arg130Gln	IYLLHRGKF	ICAYLLHRGKF	0.0546	1.763	WB
22	AYLLHRGKF	p.Arg130Gln	AYLLHRGKF	AYLLHRGKF	0.5183	0.2914	SB
9	IAYIRKALAL	p.Thr1025Ala	IYIRKALAL	IAYIRKALAL	0.1265	1.0912	WB
10	AYIRKALAL	p.Thr1025Ala	AYIRKALAL	AYIRKALAL	0.6647	0.1836	SB
2	AFDIETTKLPLKF	p.Pro286Arg	AFDKLPLKF	AFDIETTKLPLKF	0.0435	1.9759	WB
2	AFDIETTKL	p.Pro286Arg	AFDIETTKL	AFDIETTKL	0.0831	1.3972	WB
6	ETTKLPLKF	p.Pro286Arg	ETTKLPLKF	ETTKLPLKF	0.1007	1.2495	WB
6	REEFFDETRQL	p.Arg88Gln	RFFDETRQL	REEFFDETRQL	0.0838	1.3909	WB
8	EFFDETRQL	p.Arg88Gln	EFFDETRQL	EFFDETRQL	0.1531	0.95	WB
14	RQLCDLRLF	p.Arg88Gln	RQLCDLRLF	RQLCDLRLF	0.081	1.4182	WB
21	LFQPFLKVI	p.Arg88Gln	LFQPFLKVI	LFQPFLKVI	0.2025	0.7603	WB
2	HWQQQSYLDSGIHF	p.Ser37Phe	HYLDSGIHF	HWQQQSYLDSGIHF	0.3741	0.436	SB
3	WQQQSYLDSGIHF	p.Ser37Phe	WYLDSGIHF	WQQQSYLDSGIHF	0.2686	0.6036	WB
4	QQQSYLDSGIHF	p.Ser37Phe	QYLDSGIHF	QQQSYLDSGIHF	0.7358	0.1422	SB
5	QQSYLDSGIHFG	p.Ser37Phe	QYLDSGIHF	QQSYLDSGIHF	0.0597	1.6752	WB
5	QQSYLDSGIHF	p.Ser37Phe	QYLDSGIHF	QQSYLDSGIHF	0.8673	0.0626	SB
6	QSYLDSGIHFG	p.Ser37Phe	QYLDSGIHF	QSYLDSGIHF	0.1876	0.8061	WB
7	SYLDSGIHFGA	p.Ser37Phe	SYLDSGIHF	SYLDSGIHF	0.1013	1.2455	WB
6	QSYLDSGIHF	p.Ser37Phe	QYLDSGIHF	QSYLDSGIHF	0.9084	0.0395	SB
7	SYLDSGIHFG	p.Ser37Phe	SYLDSGIHF	SYLDSGIHF	0.3912	0.4137	SB
7	SYLDSGIHF	p.Ser37Phe	SYLDSGIHF	SYLDSGIHF	0.9857	0.0046	SB
8	YLDSGIHF	p.Ser37Phe	#NAME?	YLDSGIHF	0.3449	0.4739	SB
20	ICAYLLHRGKF	p.Arg130Gln	IYLLHRGKF	ICAYLLHRGKF	0.0546	1.763	WB
22	AYLLHRGKF	p.Arg130Gln	AYLLHRGKF	AYLLHRGKF	0.5183	0.2914	SB
1	REEFFDETRRL	p.Arg93Trp	RFFDETRRL	REEFFDETRRL	0.0537	1.7799	WB
3	EFFDETRRL	p.Arg93Trp	EFFDETRRL	EFFDETRRL	0.122	1.1171	WB
9	RRLCDLWLF	p.Arg93Trp	RRLCDLWLF	RRLCDLWLF	0.045	1.9471	WB
16	LFQPFLKVI	p.Arg93Trp	LFQPFLKVI	LFQPFLKVI	0.2025	0.7603	WB
22	RRDHIKDSF	p.His28Arg	RRDHIKDSF	RRDHIKDSF	0.05	1.8507	WB
19	TIQLIQNHF	p.Gly13Asp	TIQLIQNHF	TIQLIQNHF	0.1498	0.9657	WB
20	ICAYLLHRGKF	p.Arg130Gln	IYLLHRGKF	ICAYLLHRGKF	0.0546	1.763	WB
22	AYLLHRGKF	p.Arg130Gln	AYLLHRGKF	AYLLHRGKF	0.5183	0.2914	SB
18	GWTTKMDWIF	p.His1047Arg	GWTTKDWIF	GWTTKMDWIF	0.0874	1.3576	WB
22	KMDWIFHTI	p.His1047Arg	KMDWIFHTI	KMDWIFHTI	0.2466	0.6498	WB
6	REEFFDETRQL	p.Arg88Gln	RFFDETRQL	REEFFDETRQL	0.0838	1.3909	WB
8	EFFDETRQL	p.Arg88Gln	EFFDETRQL	EFFDETRQL	0.1531	0.95	WB
14	RQLCDLRLF	p.Arg88Gln	RQLCDLRLF	RQLCDLRLF	0.081	1.4182	WB
21	LFQPFLKVI	p.Arg88Gln	LFQPFLKVI	LFQPFLKVI	0.2025	0.7603	WB
18	DSYLPVGSHNL	p.Val411Leu	SYLPGSHNL	SYLPVGSHNL	0.1621	0.908	WB
19	SYLPVGSHNLK	p.Val411Leu	SYLPGSHNL	SYLPVGSHNL	0.1197	1.13	WB
0	EYKAPQCIHM	p.Val411Leu	EYAPQCIHM	EYKAPQCIHM	0.086	1.371	WB
19	SYLPVGSHNL	p.Val411Leu	SYLPVSHNL	SYLPVGSHNL	0.905	0.0418	SB
13	RWLKRDSYL	p.Val411Leu	RWLKRDSYL	RWLKRDSYL	0.2938	0.557	WB
20	YLPVGSHNL	p.Val411Leu	YLPVGSHNL	YLPVGSHNL	0.1658	0.8922	WB
20	ICAYLLHRGKF	p.Arg130Gln	IYLLHRGKF	ICAYLLHRGKF	0.0546	1.763	WB
22	AYLLHRGKF	p.Arg130Gln	AYLLHRGKF	AYLLHRGKF	0.5183	0.2914	SB
14	RWPHRPILQAGL	p.Ser252Trp	RWPHRPILL	RWPHRPILQAGL	0.058	1.6992	WB
5	HTYHLDVVERW	p.Ser252Trp	TYLDVVERW	TYHLDVVERW	0.075	1.48	WB
6	TYHLDVVERWP	p.Ser252Trp	TYLDVVERW	TYHLDVVERW	0.0594	1.6789	WB
6	TYHLDVVERW	p.Ser252Trp	TYLDVVERW	TYHLDVVERW	0.7908	0.1086	SB
7	YHLDVVERW	p.Ser252Trp	YHLDVVERW	YHLDVVERW	0.5029	0.3054	SB
14	RWPHRPIL	p.Ser252Trp	RWPHRPI-L	RWPHRPIL	0.0637	1.6173	WB
6	HWQQQSYLDF	p.Ser33Phe	HWQQQSYLF	HWQQQSYLDF	0.496	0.3118	SB
20	ICAYLLHRGKF	p.Arg130Gln	IYLLHRGKF	ICAYLLHRGKF	0.0546	1.763	WB
22	AYLLHRGKF	p.Arg130Gln	AYLLHRGKF	AYLLHRGKF	0.5183	0.2914	SB
2	AFDIETTKLPLKF	p.Pro286Arg	AFDKLPLKF	AFDIETTKLPLKF	0.0435	1.9759	WB
2	AFDIETTKL	p.Pro286Arg	AFDIETTKL	AFDIETTKL	0.0831	1.3972	WB
6	ETTKLPLKF	p.Pro286Arg	ETTKLPLKF	ETTKLPLKF	0.1007	1.2495	WB
20	ICAYLLHRGKF	p.Arg130Gln	IYLLHRGKF	ICAYLLHRGKF	0.0546	1.763	WB
22	AYLLHRGKF	p.Arg130Gln	AYLLHRGKF	AYLLHRGKF	0.5183	0.2914	SB
6	REEFFDETRQL	p.Arg88Gln	RFFDETRQL	REEFFDETRQL	0.0838	1.3909	WB
8	EFFDETRQL	p.Arg88Gln	EFFDETRQL	EFFDETRQL	0.1531	0.95	WB
14	RQLCDLRLF	p.Arg88Gln	RQLCDLRLF	RQLCDLRLF	0.081	1.4182	WB
21	LFQPFLKVI	p.Arg88Gln	LFQPFLKVI	LFQPFLKVI	0.2025	0.7603	WB
9	FYNQDHDKLFEL	p.Glu352Asp	FYNDKLFEL	FYNQDHDKLFEL	0.0961	1.2829	WB
8	PFYNQDHDKLF	p.Glu352Asp	PFYNQDHLF	PFYNQDHDKLF	0.2839	0.5751	WB
9	FYNQDHDKLFE	p.Glu352Asp	FYQDHDKLF	FYNQDHDKLF	0.0468	1.9119	WB
9	FYNQDHDKLF	p.Glu352Asp	FYQDHDKLF	FYNQDHDKLF	0.7584	0.1302	SB
9	FYNQDHDKL	p.Glu352Asp	FYNQDHDKL	FYNQDHDKL	0.6143	0.2156	SB
2	IYKQSQHM	p.Arg175His	IY-KQSQHM	IYKQSQHM	0.1057	1.214	WB
14	AYHGGWTTKMDWIF	p.His1047Tyr	AYHGGWTTF	AYHGGWTTKMDWIF	0.2565	0.6289	WB
14	AYHGGWTTKMDW	p.His1047Tyr	AYHGGWTTW	AYHGGWTTKMDW	0.3875	0.4185	SB
14	AYHGGWTTKM	p.His1047Tyr	AYHGGWTTM	AYHGGWTTKM	0.2628	0.6156	WB
18	GWTTKMDWIF	p.His1047Tyr	GWTTKDWIF	GWTTKMDWIF	0.0874	1.3576	WB
22	KMDWIFHTI	p.His1047Tyr	KMDWIFHTI	KMDWIFHTI	0.2466	0.6498	WB
14	RWPHRPILQAGL	p.Ser252Trp	RWPHRPILL	RWPHRPILQAGL	0.058	1.6992	WB
5	HTYHLDVVERW	p.Ser252Trp	TYLDVVERW	TYHLDVVERW	0.075	1.48	WB
6	TYHLDVVERWP	p.Ser252Trp	TYLDVVERW	TYHLDVVERW	0.0594	1.6789	WB
6	TYHLDVVERW	p.Ser252Trp	TYLDVVERW	TYHLDVVERW	0.7908	0.1086	SB
7	YHLDVVERW	p.Ser252Trp	YHLDVVERW	YHLDVVERW	0.5029	0.3054	SB
14	RWPHRPIL	p.Ser252Trp	RWPHRPI-L	RWPHRPIL	0.0637	1.6173	WB
6	REEFFDETRQL	p.Arg88Gln	RFFDETRQL	REEFFDETRQL	0.0838	1.3909	WB
8	EFFDETRQL	p.Arg88Gln	EFFDETRQL	EFFDETRQL	0.1531	0.95	WB
14	RQLCDLRLF	p.Arg88Gln	RQLCDLRLF	RQLCDLRLF	0.081	1.4182	WB
21	LFQPFLKVI	p.Arg88Gln	LFQPFLKVI	LFQPFLKVI	0.2025	0.7603	WB
19	TIQLIQNHF	p.Gly13Asp	TIQLIQNHF	TIQLIQNHF	0.1498	0.9657	WB
18	DSYLPVGSHNL	p.Val411Leu	SYLPGSHNL	SYLPVGSHNL	0.1621	0.908	WB
19	SYLPVGSHNLK	p.Val411Leu	SYLPGSHNL	SYLPVGSHNL	0.1197	1.13	WB
0	EYKAPQCIHM	p.Val411Leu	EYAPQCIHM	EYKAPQCIHM	0.086	1.371	WB
19	SYLPVGSHNL	p.Val411Leu	SYLPVSHNL	SYLPVGSHNL	0.905	0.0418	SB
13	RWLKRDSYL	p.Val411Leu	RWLKRDSYL	RWLKRDSYL	0.2938	0.557	WB
20	YLPVGSHNL	p.Val411Leu	YLPVGSHNL	YLPVGSHNL	0.1658	0.8922	WB
20	ICAYLLHRGKF	p.Arg130Gln	IYLLHRGKF	ICAYLLHRGKF	0.0546	1.763	WB
22	AYLLHRGKF	p.Arg130Gln	AYLLHRGKF	AYLLHRGKF	0.5183	0.2914	SB
18	GWTTKMDWIF	p.His1047Arg	GWTTKDWIF	GWTTKMDWIF	0.0874	1.3576	WB
22	KMDWIFHTI	p.His1047Arg	KMDWIFHTI	KMDWIFHTI	0.2466	0.6498	WB
18	DSYLPVGSHNL	p.Val411Leu	SYLPGSHNL	SYLPVGSHNL	0.1621	0.908	WB
19	SYLPVGSHNLK	p.Val411Leu	SYLPGSHNL	SYLPVGSHNL	0.1197	1.13	WB
0	EYKAPQCIHM	p.Val411Leu	EYAPQCIHM	EYKAPQCIHM	0.086	1.371	WB
19	SYLPVGSHNL	p.Val411Leu	SYLPVSHNL	SYLPVGSHNL	0.905	0.0418	SB
13	RWLKRDSYL	p.Val411Leu	RWLKRDSYL	RWLKRDSYL	0.2938	0.557	WB
20	YLPVGSHNL	p.Val411Leu	YLPVGSHNL	YLPVGSHNL	0.1658	0.8922	WB
22	RRDHIKDSF	p.His28Arg	RRDHIKDSF	RRDHIKDSF	0.05	1.8507	WB
3	EYREIDKRM	p.Lys567Glu	EYREIDKRM	EYREIDKRM	0.0566	1.7264	WB
0	YLDDRNTF	p.Tyr220Cys	#NAME?	YLDDRNTF	0.1643	0.8983	WB
6	REEFFDETRQL	p.Arg88Gln	RFFDETRQL	REEFFDETRQL	0.0838	1.3909	WB
8	EFFDETRQL	p.Arg88Gln	EFFDETRQL	EFFDETRQL	0.1531	0.95	WB
14	RQLCDLRLF	p.Arg88Gln	RQLCDLRLF	RQLCDLRLF	0.081	1.4182	WB
21	LFQPFLKVI	p.Arg88Gln	LFQPFLKVI	LFQPFLKVI	0.2025	0.7603	WB
3	EYREIDKRM	p.Lys567Glu	EYREIDKRM	EYREIDKRM	0.0566	1.7264	WB
15	DFLPIQPAQHI	p.Glu82Asp	DFLPIQQHI	DFLPIQPAQHI	0.0459	1.9285	WB
6	EYREIDKRM	p.Asn564Asp	EYREIDKRM	EYREIDKRM	0.0566	1.7264	WB
22	RRDHIKDSF	p.His28Arg	RRDHIKDSF	RRDHIKDSF	0.05	1.8507	WB
20	ICAYLLHRGKF	p.Arg130Gly	IYLLHRGKF	ICAYLLHRGKF	0.0546	1.763	WB
22	AYLLHRGKF	p.Arg130Gly	AYLLHRGKF	AYLLHRGKF	0.5183	0.2914	SB
2	IYKQSQHM	p.Arg175His	IY-KQSQHM	IYKQSQHM	0.1057	1.214	WB
20	ICAYLLHRGKF	p.Arg130Gly	IYLLHRGKF	ICAYLLHRGKF	0.0546	1.763	WB
22	AYLLHRGKF	p.Arg130Gly	AYLLHRGKF	AYLLHRGKF	0.5183	0.2914	SB
14	RWPHRPILQAGL	p.Ser252Trp	RWPHRPILL	RWPHRPILQAGL	0.058	1.6992	WB
5	HTYHLDVVERW	p.Ser252Trp	TYLDVVERW	TYHLDVVERW	0.075	1.48	WB
6	TYHLDVVERWP	p.Ser252Trp	TYLDVVERW	TYHLDVVERW	0.0594	1.6789	WB
6	TYHLDVVERW	p.Ser252Trp	TYLDVVERW	TYHLDVVERW	0.7908	0.1086	SB
7	YHLDVVERW	p.Ser252Trp	YHLDVVERW	YHLDVVERW	0.5029	0.3054	SB
14	RWPHRPIL	p.Ser252Trp	RWPHRPI-L	RWPHRPIL	0.0637	1.6173	WB
20	ICAYLLHRGKF	p.Arg130Gln	IYLLHRGKF	ICAYLLHRGKF	0.0546	1.763	WB
22	AYLLHRGKF	p.Arg130Gln	AYLLHRGKF	AYLLHRGKF	0.5183	0.2914	SB
2	AFDIETTKLPLKF	p.Pro286Arg	AFDKLPLKF	AFDIETTKLPLKF	0.0435	1.9759	WB
2	AFDIETTKL	p.Pro286Arg	AFDIETTKL	AFDIETTKL	0.0831	1.3972	WB
6	ETTKLPLKF	p.Pro286Arg	ETTKLPLKF	ETTKLPLKF	0.1007	1.2495	WB
20	ICAYLLHRGKF	p.Arg130Gly	IYLLHRGKF	ICAYLLHRGKF	0.0546	1.763	WB
22	AYLLHRGKF	p.Arg130Gly	AYLLHRGKF	AYLLHRGKF	0.5183	0.2914	SB
6	EYREIDKRM	p.Asn564Asp	EYREIDKRM	EYREIDKRM	0.0566	1.7264	WB
20	ICAYLLHRGKF	p.Arg130Gln	IYLLHRGKF	ICAYLLHRGKF	0.0546	1.763	WB
22	AYLLHRGKF	p.Arg130Gln	AYLLHRGKF	AYLLHRGKF	0.5183	0.2914	SB
22	RRDHIKDSF	p.His28Arg	RRDHIKDSF	RRDHIKDSF	0.05	1.8507	WB
14	RWAAASKLGEF	p.Arg183Trp	RWAAASKLF	RWAAASKLGEF	0.3326	0.4899	SB
20	ICAYLLHRGKF	p.Arg130Gln	IYLLHRGKF	ICAYLLHRGKF	0.0546	1.763	WB
22	AYLLHRGKF	p.Arg130Gln	AYLLHRGKF	AYLLHRGKF	0.5183	0.2914	SB
20	ICAYLLHRGKF	p.Arg130Pro	IYLLHRGKF	ICAYLLHRGKF	0.0546	1.763	WB
22	AYLLHRGKF	p.Arg130Pro	AYLLHRGKF	AYLLHRGKF	0.5183	0.2914	SB
19	RYMVADKFTEL	p.Ser256Phe	RYMDKFTEL	RYMVADKFTEL	0.6232	0.2094	SB
14	KFWRVRYMV	p.Ser256Phe	KFWRVRYMV	KFWRVRYMV	0.0611	1.6544	WB
19	RYMVADKF	p.Ser256Phe	RYM-VADKF	RYMVADKF	0.5507	0.2623	SB
19	TIQLIQNHF	p.Gly13Asp	TIQLIQNHF	TIQLIQNHF	0.1498	0.9657	WB
17	VYYYSYLLKNHL	p.Arg173His	VYYYSKNHL	VYYYSYLLKNHL	0.0829	1.3995	WB
18	YYYSYLLKNHL	p.Arg173His	YYYSLKNHL	YYYSYLLKNHL	0.3579	0.457	SB
14	RHYVYYYSYL	p.Arg173His	RYVYYYSYL	RHYVYYYSYL	0.0523	1.807	WB
15	HYVYYYSYLL	p.Arg173His	HYYYYSYLL	HYVYYYSYLL	0.142	1.0025	WB
19	YYSYLLKNHL	p.Arg173His	YYYLLKNHL	YYSYLLKNHL	0.3336	0.4886	SB
21	SYLLKNHLDY	p.Arg173His	SYLLKNHLY	SYLLKNHLDY	0.1085	1.1951	WB
14	RHYVYYYSY	p.Arg173His	RHYVYYYSY	RHYVYYYSY	0.0813	1.4151	WB
15	HYVYYYSYL	p.Arg173His	HYVYYYSYL	HYVYYYSYL	0.4901	0.3173	SB
17	VYYYSYLL	p.Arg173His	VYY-YSYLL	VYYYSYLL	0.3441	0.475	SB
21	SYLLKNHL	p.Arg173His	SYL-LKNHL	SYLLKNHL	0.184	0.8202	WB
7	SYLEDVRLIHRDL	p.Val842Ile	SYLEDVRLL	SYLEDVRLIHRDL	0.0762	1.4672	WB
4	KGMSYLEDVRLI	p.Val842Ile	KYLEDVRLI	KGMSYLEDVRLI	0.0951	1.2898	WB
5	GMSYLEDVRLI	p.Val842Ile	GYLEDVRLI	GMSYLEDVRLI	0.0747	1.4832	WB
6	MSYLEDVRLI	p.Val842Ile	MYLEDVRLI	MSYLEDVRLI	0.2314	0.6816	WB
7	SYLEDVRLI	p.Val842Ile	SYLEDVRLI	SYLEDVRLI	0.9068	0.0406	SB
7	SYLEDVRL	p.Val842Ile	SYLEDV-RL	SYLEDVRL	0.1165	1.1489	WB
22	RRDHIKDSF	p.His28Arg	RRDHIKDSF	RRDHIKDSF	0.05	1.8507	WB
21	VWDIETGQCL	p.Arg479Gln	VWIETGQCL	VWDIETGQCL	0.0786	1.4427	WB
14	SQDATLRVW	p.Arg479Gln	SQDATLRVW	SQDATLRVW	0.0579	1.7014	WB
14	RWPHRPILQAGL	p.Ser252Trp	RWPHRPILL	RWPHRPILQAGL	0.058	1.6992	WB
5	HTYHLDVVERW	p.Ser252Trp	TYLDVVERW	TYHLDVVERW	0.075	1.48	WB
6	TYHLDVVERWP	p.Ser252Trp	TYLDVVERW	TYHLDVVERW	0.0594	1.6789	WB
6	TYHLDVVERW	p.Ser252Trp	TYLDVVERW	TYHLDVVERW	0.7908	0.1086	SB
7	YHLDVVERW	p.Ser252Trp	YHLDVVERW	YHLDVVERW	0.5029	0.3054	SB
14	RWPHRPIL	p.Ser252Trp	RWPHRPI-L	RWPHRPIL	0.0637	1.6173	WB
20	ICAYLLHRGKF	p.Arg130Gln	IYLLHRGKF	ICAYLLHRGKF	0.0546	1.763	WB
22	AYLLHRGKF	p.Arg130Gln	AYLLHRGKF	AYLLHRGKF	0.5183	0.2914	SB
14	RWAAASKLGEF	p.Arg183Trp	RWAAASKLF	RWAAASKLGEF	0.3326	0.4899	SB
18	GWTTKMDWIF	p.His1047Arg	GWTTKDWIF	GWTTKMDWIF	0.0874	1.3576	WB
22	KMDWIFHTI	p.His1047Arg	KMDWIFHTI	KMDWIFHTI	0.2466	0.6498	WB
2	HWQQQSYLDSGIHF	p.Ser37Phe	HYLDSGIHF	HWQQQSYLDSGIHF	0.3741	0.436	SB
3	WQQQSYLDSGIHF	p.Ser37Phe	WYLDSGIHF	WQQQSYLDSGIHF	0.2686	0.6036	WB
4	QQQSYLDSGIHF	p.Ser37Phe	QYLDSGIHF	QQQSYLDSGIHF	0.7358	0.1422	SB
5	QQSYLDSGIHFG	p.Ser37Phe	QYLDSGIHF	QQSYLDSGIHF	0.0597	1.6752	WB
5	QQSYLDSGIHF	p.Ser37Phe	QYLDSGIHF	QQSYLDSGIHF	0.8673	0.0626	SB
6	QSYLDSGIHFG	p.Ser37Phe	QYLDSGIHF	QSYLDSGIHF	0.1876	0.8061	WB
7	SYLDSGIHFGA	p.Ser37Phe	SYLDSGIHF	SYLDSGIHF	0.1013	1.2455	WB
6	QSYLDSGIHF	p.Ser37Phe	QYLDSGIHF	QSYLDSGIHF	0.9084	0.0395	SB
7	SYLDSGIHFG	p.Ser37Phe	SYLDSGIHF	SYLDSGIHF	0.3912	0.4137	SB
7	SYLDSGIHF	p.Ser37Phe	SYLDSGIHF	SYLDSGIHF	0.9857	0.0046	SB
8	YLDSGIHF	p.Ser37Phe	#NAME?	YLDSGIHF	0.3449	0.4739	SB
20	ICAYLLHRGKF	p.Arg130Gly	IYLLHRGKF	ICAYLLHRGKF	0.0546	1.763	WB
22	AYLLHRGKF	p.Arg130Gly	AYLLHRGKF	AYLLHRGKF	0.5183	0.2914	SB
14	SHPTVWYHETLEW	p.Arg361His	SWYHETLEW	SHPTVWYHETLEW	0.0509	1.834	WB
15	HPTVWYHETLEW	p.Arg361His	HWYHETLEW	HPTVWYHETLEW	0.0464	1.9201	WB
16	PTVWYHETLEW	p.Arg361His	PWYHETLEW	PTVWYHETLEW	0.0635	1.6207	WB
17	TVWYHETLEWL	p.Arg361His	TYHETLEWL	TVWYHETLEWL	0.046	1.9262	WB
17	TVWYHETLEW	p.Arg361His	TWYHETLEW	TVWYHETLEW	0.2892	0.5654	WB
18	VWYHETLEWL	p.Arg361His	VYHETLEWL	VWYHETLEWL	0.1917	0.7924	WB
18	VWYHETLEW	p.Arg361His	VWYHETLEW	VWYHETLEW	0.8487	0.0768	SB
19	WYHETLEWL	p.Arg361His	WYHETLEWL	WYHETLEWL	0.255	0.6322	WB
19	WYHETLEW	p.Arg361His	WYHE-TLEW	WYHETLEW	0.2231	0.6991	WB
7	HWQQQSYLY	p.Asp32Tyr	HWQQQSYLY	HWQQQSYLY	0.0986	1.2648	WB
20	ICAYLLHRGKF	p.Arg130Gly	IYLLHRGKF	ICAYLLHRGKF	0.0546	1.763	WB
22	AYLLHRGKF	p.Arg130Gly	AYLLHRGKF	AYLLHRGKF	0.5183	0.2914	SB
6	HWQQQSYLDF	p.Ser33Phe	HWQQQSYLF	HWQQQSYLDF	0.496	0.3118	SB
20	ICAYLLHRGKF	p.Arg130Gly	IYLLHRGKF	ICAYLLHRGKF	0.0546	1.763	WB
22	AYLLHRGKF	p.Arg130Gly	AYLLHRGKF	AYLLHRGKF	0.5183	0.2914	SB
20	ICAYLLHRGKF	p.Arg130Gln	IYLLHRGKF	ICAYLLHRGKF	0.0546	1.763	WB
22	AYLLHRGKF	p.Arg130Gln	AYLLHRGKF	AYLLHRGKF	0.5183	0.2914	SB
5	DFYFGGPDSTL	p.Pro44Leu	FYFGGPSTL	FYFGGPDSTL	0.06	1.6703	WB
14	TLPGEDIWKKF	p.Pro44Leu	TLPDIWKKF	TLPGEDIWKKF	0.1339	1.0488	WB
6	FYFGGPDSTL	p.Pro44Leu	FYFGGPSTL	FYFGGPDSTL	0.6048	0.2221	SB
7	YFGGPDSTL	p.Pro44Leu	YFGGPDSTL	YFGGPDSTL	0.199	0.7706	WB
20	IWKKFELL	p.Pro44Leu	IW-KKFELL	IWKKFELL	0.0937	1.3004	WB
2	IYKQSQHM	p.Arg175His	IY-KQSQHM	IYKQSQHM	0.1057	1.214	WB
6	REEFFDETRQL	p.Arg88Gln	RFFDETRQL	REEFFDETRQL	0.0838	1.3909	WB
8	EFFDETRQL	p.Arg88Gln	EFFDETRQL	EFFDETRQL	0.1531	0.95	WB
14	RQLCDLRLF	p.Arg88Gln	RQLCDLRLF	RQLCDLRLF	0.081	1.4182	WB
21	LFQPFLKVI	p.Arg88Gln	LFQPFLKVI	LFQPFLKVI	0.2025	0.7603	WB
2	AFDIETTKLPLKF	p.Pro286Arg	AFDKLPLKF	AFDIETTKLPLKF	0.0435	1.9759	WB
2	AFDIETTKL	p.Pro286Arg	AFDIETTKL	AFDIETTKL	0.0831	1.3972	WB
6	ETTKLPLKF	p.Pro286Arg	ETTKLPLKF	ETTKLPLKF	0.1007	1.2495	WB
6	REEFFDETRQL	p.Arg88Gln	RFFDETRQL	REEFFDETRQL	0.0838	1.3909	WB
8	EFFDETRQL	p.Arg88Gln	EFFDETRQL	EFFDETRQL	0.1531	0.95	WB
14	RQLCDLRLF	p.Arg88Gln	RQLCDLRLF	RQLCDLRLF	0.081	1.4182	WB
21	LFQPFLKVI	p.Arg88Gln	LFQPFLKVI	LFQPFLKVI	0.2025	0.7603	WB
14	RWPHRPILQAGL	p.Ser252Trp	RWPHRPILL	RWPHRPILQAGL	0.058	1.6992	WB
5	HTYHLDVVERW	p.Ser252Trp	TYLDVVERW	TYHLDVVERW	0.075	1.48	WB
6	TYHLDVVERWP	p.Ser252Trp	TYLDVVERW	TYHLDVVERW	0.0594	1.6789	WB
6	TYHLDVVERW	p.Ser252Trp	TYLDVVERW	TYHLDVVERW	0.7908	0.1086	SB
7	YHLDVVERW	p.Ser252Trp	YHLDVVERW	YHLDVVERW	0.5029	0.3054	SB
14	RWPHRPIL	p.Ser252Trp	RWPHRPI-L	RWPHRPIL	0.0637	1.6173	WB
17	VYYYSYLLKNHL	p.Arg173His	VYYYSKNHL	VYYYSYLLKNHL	0.0829	1.3995	WB
18	YYYSYLLKNHL	p.Arg173His	YYYSLKNHL	YYYSYLLKNHL	0.3579	0.457	SB
14	RHYVYYYSYL	p.Arg173His	RYVYYYSYL	RHYVYYYSYL	0.0523	1.807	WB
15	HYVYYYSYLL	p.Arg173His	HYYYYSYLL	HYVYYYSYLL	0.142	1.0025	WB
19	YYSYLLKNHL	p.Arg173His	YYYLLKNHL	YYSYLLKNHL	0.3336	0.4886	SB
21	SYLLKNHLDY	p.Arg173His	SYLLKNHLY	SYLLKNHLDY	0.1085	1.1951	WB
14	RHYVYYYSY	p.Arg173His	RHYVYYYSY	RHYVYYYSY	0.0813	1.4151	WB
15	HYVYYYSYL	p.Arg173His	HYVYYYSYL	HYVYYYSYL	0.4901	0.3173	SB
17	VYYYSYLL	p.Arg173His	VYY-YSYLL	VYYYSYLL	0.3441	0.475	SB
21	SYLLKNHL	p.Arg173His	SYL-LKNHL	SYLLKNHL	0.184	0.8202	WB
18	GWTTKMDWIF	p.His1047Arg	GWTTKDWIF	GWTTKMDWIF	0.0874	1.3576	WB
22	KMDWIFHTI	p.His1047Arg	KMDWIFHTI	KMDWIFHTI	0.2466	0.6498	WB
20	ICAYLLHRGKF	p.Arg130Gln	IYLLHRGKF	ICAYLLHRGKF	0.0546	1.763	WB
22	AYLLHRGKF	p.Arg130Gln	AYLLHRGKF	AYLLHRGKF	0.5183	0.2914	SB
6	REEFFDETRQL	p.Arg88Gln	RFFDETRQL	REEFFDETRQL	0.0838	1.3909	WB
8	EFFDETRQL	p.Arg88Gln	EFFDETRQL	EFFDETRQL	0.1531	0.95	WB
14	RQLCDLRLF	p.Arg88Gln	RQLCDLRLF	RQLCDLRLF	0.081	1.4182	WB
21	LFQPFLKVI	p.Arg88Gln	LFQPFLKVI	LFQPFLKVI	0.2025	0.7603	WB
19	TIQLIQNHF	p.Gly13Asp	TIQLIQNHF	TIQLIQNHF	0.1498	0.9657	WB
6	EYREIDKRM	p.Asn564Asp	EYREIDKRM	EYREIDKRM	0.0566	1.7264	WB
19	RYMVADKFTEL	p.Ser256Phe	RYMDKFTEL	RYMVADKFTEL	0.6232	0.2094	SB
14	KFWRVRYMV	p.Ser256Phe	KFWRVRYMV	KFWRVRYMV	0.0611	1.6544	WB
19	RYMVADKF	p.Ser256Phe	RYM-VADKF	RYMVADKF	0.5507	0.2623	SB
14	RWPHRPILQAGL	p.Ser252Trp	RWPHRPILL	RWPHRPILQAGL	0.058	1.6992	WB
5	HTYHLDVVERW	p.Ser252Trp	TYLDVVERW	TYHLDVVERW	0.075	1.48	WB
6	TYHLDVVERWP	p.Ser252Trp	TYLDVVERW	TYHLDVVERW	0.0594	1.6789	WB
6	TYHLDVVERW	p.Ser252Trp	TYLDVVERW	TYHLDVVERW	0.7908	0.1086	SB
7	YHLDVVERW	p.Ser252Trp	YHLDVVERW	YHLDVVERW	0.5029	0.3054	SB
14	RWPHRPIL	p.Ser252Trp	RWPHRPI-L	RWPHRPIL	0.0637	1.6173	WB
5	DFYFGGPDSTL	p.Pro44Leu	FYFGGPSTL	FYFGGPDSTL	0.06	1.6703	WB
14	TLPGEDIWKKF	p.Pro44Leu	TLPDIWKKF	TLPGEDIWKKF	0.1339	1.0488	WB
6	FYFGGPDSTL	p.Pro44Leu	FYFGGPSTL	FYFGGPDSTL	0.6048	0.2221	SB
7	YFGGPDSTL	p.Pro44Leu	YFGGPDSTL	YFGGPDSTL	0.199	0.7706	WB
20	IWKKFELL	p.Pro44Leu	IW-KKFELL	IWKKFELL	0.0937	1.3004	WB
19	TIQLIQNHF	p.Gly13Asp	TIQLIQNHF	TIQLIQNHF	0.1498	0.9657	WB
19	NGGYYITTRAQF	p.Arg206Cys	NYITTRAQF	NGGYYITTRAQF	0.1028	1.2349	WB
20	GGYYITTRAQF	p.Arg206Cys	GYITTRAQF	GGYYITTRAQF	0.2092	0.7402	WB
21	GYYITTRAQF	p.Arg206Cys	GYYITTAQF	GYYITTRAQF	0.4877	0.3196	SB
22	YYITTRAQF	p.Arg206Cys	YYITTRAQF	YYITTRAQF	0.962	0.0132	SB
23	YITTRAQF	p.Arg206Cys	#NAME?	YITTRAQF	0.0836	1.3926	WB
2	AFDIETTKLPLKF	p.Pro286Arg	AFDKLPLKF	AFDIETTKLPLKF	0.0435	1.9759	WB
2	AFDIETTKL	p.Pro286Arg	AFDIETTKL	AFDIETTKL	0.0831	1.3972	WB
6	ETTKLPLKF	p.Pro286Arg	ETTKLPLKF	ETTKLPLKF	0.1007	1.2495	WB
14	SLTTILVQW	p.Ser431Leu	SLTTILVQW	SLTTILVQW	0.1357	1.0387	WB
18	GWTTKMDWIF	p.His1047Leu	GWTTKDWIF	GWTTKMDWIF	0.0874	1.3576	WB
22	KMDWIFHTI	p.His1047Leu	KMDWIFHTI	KMDWIFHTI	0.2466	0.6498	WB
1	REEFFDETRRL	p.Arg93Trp	RFFDETRRL	REEFFDETRRL	0.0537	1.7799	WB
3	EFFDETRRL	p.Arg93Trp	EFFDETRRL	EFFDETRRL	0.122	1.1171	WB
9	RRLCDLWLF	p.Arg93Trp	RRLCDLWLF	RRLCDLWLF	0.045	1.9471	WB
16	LFQPFLKVI	p.Arg93Trp	LFQPFLKVI	LFQPFLKVI	0.2025	0.7603	WB
9	IAYIRKALAL	p.Thr1025Ala	IYIRKALAL	IAYIRKALAL	0.1265	1.0912	WB
10	AYIRKALAL	p.Thr1025Ala	AYIRKALAL	AYIRKALAL	0.6647	0.1836	SB
6	REEFFDETRQL	p.Arg88Gln	RFFDETRQL	REEFFDETRQL	0.0838	1.3909	WB
8	EFFDETRQL	p.Arg88Gln	EFFDETRQL	EFFDETRQL	0.1531	0.95	WB
14	RQLCDLRLF	p.Arg88Gln	RQLCDLRLF	RQLCDLRLF	0.081	1.4182	WB
21	LFQPFLKVI	p.Arg88Gln	LFQPFLKVI	LFQPFLKVI	0.2025	0.7603	WB
18	DSYLPVGSHNL	p.Val411Leu	SYLPGSHNL	SYLPVGSHNL	0.1621	0.908	WB
19	SYLPVGSHNLK	p.Val411Leu	SYLPGSHNL	SYLPVGSHNL	0.1197	1.13	WB
0	EYKAPQCIHM	p.Val411Leu	EYAPQCIHM	EYKAPQCIHM	0.086	1.371	WB
19	SYLPVGSHNL	p.Val411Leu	SYLPVSHNL	SYLPVGSHNL	0.905	0.0418	SB
13	RWLKRDSYL	p.Val411Leu	RWLKRDSYL	RWLKRDSYL	0.2938	0.557	WB
20	YLPVGSHNL	p.Val411Leu	YLPVGSHNL	YLPVGSHNL	0.1658	0.8922	WB
7	RRVYISYLNSVHFF	p.Asp1399Asn	RYLNSVHFF	RRVYISYLNSVHFF	0.3942	0.4098	SB
8	RVYISYLNSVHFF	p.Asp1399Asn	RYLNSVHFF	RVYISYLNSVHFF	0.6203	0.2114	SB
8	RVYISYLNSVHF	p.Asp1399Asn	VYISNSVHF	VYISYLNSVHF	0.0697	1.5409	WB
9	VYISYLNSVHFF	p.Asp1399Asn	VYINSVHFF	VYISYLNSVHFF	0.8398	0.082	SB
10	YISYLNSVHFFR	p.Asp1399Asn	YYLNSVHFF	YISYLNSVHFF	0.0661	1.5859	WB
7	RRVYISYLNSV	p.Asp1399Asn	RYISYLNSV	RRVYISYLNSV	0.0429	1.9892	WB
9	VYISYLNSVHF	p.Asp1399Asn	VYISNSVHF	VYISYLNSVHF	0.9298	0.0264	SB
10	YISYLNSVHFF	p.Asp1399Asn	YYLNSVHFF	YISYLNSVHFF	0.9318	0.0252	SB
11	ISYLNSVHFFR	p.Asp1399Asn	IYLNSVHFF	ISYLNSVHFF	0.2276	0.6895	WB
12	SYLNSVHFFRP	p.Asp1399Asn	SYLNSVHFF	SYLNSVHFF	0.156	0.9367	WB
8	RVYISYLNSV	p.Asp1399Asn	RYISYLNSV	RVYISYLNSV	0.085	1.3797	WB
11	ISYLNSVHFF	p.Asp1399Asn	IYLNSVHFF	ISYLNSVHFF	0.9573	0.0154	SB
12	SYLNSVHFFR	p.Asp1399Asn	SYLNSVHFF	SYLNSVHFF	0.4954	0.3124	SB
9	VYISYLNSV	p.Asp1399Asn	VYISYLNSV	VYISYLNSV	0.6969	0.1644	SB
11	ISYLNSVHF	p.Asp1399Asn	ISYLNSVHF	ISYLNSVHF	0.2757	0.59	WB
12	SYLNSVHFF	p.Asp1399Asn	SYLNSVHFF	SYLNSVHFF	0.9958	0.0013	SB
12	SYLNSVHF	p.Asp1399Asn	SYLNSVH-F	SYLNSVHF	0.7637	0.1274	SB
13	YLNSVHFF	p.Asp1399Asn	#NAME?	YLNSVHFF	0.5522	0.2609	SB
18	GWTTKMDWIF	p.His1047Arg	GWTTKDWIF	GWTTKMDWIF	0.0874	1.3576	WB
22	KMDWIFHTI	p.His1047Arg	KMDWIFHTI	KMDWIFHTI	0.2466	0.6498	WB
20	ICAYLLHRGKF	p.Arg130Gly	IYLLHRGKF	ICAYLLHRGKF	0.0546	1.763	WB
22	AYLLHRGKF	p.Arg130Gly	AYLLHRGKF	AYLLHRGKF	0.5183	0.2914	SB
14	RWPHRPILQAGL	p.Ser252Trp	RWPHRPILL	RWPHRPILQAGL	0.058	1.6992	WB
5	HTYHLDVVERW	p.Ser252Trp	TYLDVVERW	TYHLDVVERW	0.075	1.48	WB
6	TYHLDVVERWP	p.Ser252Trp	TYLDVVERW	TYHLDVVERW	0.0594	1.6789	WB
6	TYHLDVVERW	p.Ser252Trp	TYLDVVERW	TYHLDVVERW	0.7908	0.1086	SB
7	YHLDVVERW	p.Ser252Trp	YHLDVVERW	YHLDVVERW	0.5029	0.3054	SB
14	RWPHRPIL	p.Ser252Trp	RWPHRPI-L	RWPHRPIL	0.0637	1.6173	WB
20	ICAYLLHRGKF	p.Arg130Gly	IYLLHRGKF	ICAYLLHRGKF	0.0546	1.763	WB
22	AYLLHRGKF	p.Arg130Gly	AYLLHRGKF	AYLLHRGKF	0.5183	0.2914	SB
14	RWPHRPILQAGL	p.Ser252Trp	RWPHRPILL	RWPHRPILQAGL	0.058	1.6992	WB
5	HTYHLDVVERW	p.Ser252Trp	TYLDVVERW	TYHLDVVERW	0.075	1.48	WB
6	TYHLDVVERWP	p.Ser252Trp	TYLDVVERW	TYHLDVVERW	0.0594	1.6789	WB
6	TYHLDVVERW	p.Ser252Trp	TYLDVVERW	TYHLDVVERW	0.7908	0.1086	SB
7	YHLDVVERW	p.Ser252Trp	YHLDVVERW	YHLDVVERW	0.5029	0.3054	SB
14	RWPHRPIL	p.Ser252Trp	RWPHRPI-L	RWPHRPIL	0.0637	1.6173	WB
20	ICAYLLHRGKF	p.Arg130Gly	IYLLHRGKF	ICAYLLHRGKF	0.0546	1.763	WB
22	AYLLHRGKF	p.Arg130Gly	AYLLHRGKF	AYLLHRGKF	0.5183	0.2914	SB
2	AFDIETTKLPLKF	p.Pro286Arg	AFDKLPLKF	AFDIETTKLPLKF	0.0435	1.9759	WB
2	AFDIETTKL	p.Pro286Arg	AFDIETTKL	AFDIETTKL	0.0831	1.3972	WB
6	ETTKLPLKF	p.Pro286Arg	ETTKLPLKF	ETTKLPLKF	0.1007	1.2495	WB
14	SLTTILVQW	p.Ser431Leu	SLTTILVQW	SLTTILVQW	0.1357	1.0387	WB
18	GWTTKMDWIF	p.His1047Arg	GWTTKDWIF	GWTTKMDWIF	0.0874	1.3576	WB
22	KMDWIFHTI	p.His1047Arg	KMDWIFHTI	KMDWIFHTI	0.2466	0.6498	WB
18	GWTTKMDWIF	p.His1047Arg	GWTTKDWIF	GWTTKMDWIF	0.0874	1.3576	WB
22	KMDWIFHTI	p.His1047Arg	KMDWIFHTI	KMDWIFHTI	0.2466	0.6498	WB
20	ICAYLLHRGKF	p.Arg130Gly	IYLLHRGKF	ICAYLLHRGKF	0.0546	1.763	WB
22	AYLLHRGKF	p.Arg130Gly	AYLLHRGKF	AYLLHRGKF	0.5183	0.2914	SB
2	IYKQSQHM	p.Arg175His	IY-KQSQHM	IYKQSQHM	0.1057	1.214	WB
6	REEFFDETRQL	p.Arg88Gln	RFFDETRQL	REEFFDETRQL	0.0838	1.3909	WB
8	EFFDETRQL	p.Arg88Gln	EFFDETRQL	EFFDETRQL	0.1531	0.95	WB
14	RQLCDLRLF	p.Arg88Gln	RQLCDLRLF	RQLCDLRLF	0.081	1.4182	WB
21	LFQPFLKVI	p.Arg88Gln	LFQPFLKVI	LFQPFLKVI	0.2025	0.7603	WB
18	GWTTKMDWIF	p.His1047Arg	GWTTKDWIF	GWTTKMDWIF	0.0874	1.3576	WB
22	KMDWIFHTI	p.His1047Arg	KMDWIFHTI	KMDWIFHTI	0.2466	0.6498	WB
14	RWPHRPILQAGL	p.Ser252Trp	RWPHRPILL	RWPHRPILQAGL	0.058	1.6992	WB
5	HTYHLDVVERW	p.Ser252Trp	TYLDVVERW	TYHLDVVERW	0.075	1.48	WB
6	TYHLDVVERWP	p.Ser252Trp	TYLDVVERW	TYHLDVVERW	0.0594	1.6789	WB
6	TYHLDVVERW	p.Ser252Trp	TYLDVVERW	TYHLDVVERW	0.7908	0.1086	SB
7	YHLDVVERW	p.Ser252Trp	YHLDVVERW	YHLDVVERW	0.5029	0.3054	SB
14	RWPHRPIL	p.Ser252Trp	RWPHRPI-L	RWPHRPIL	0.0637	1.6173	WB
6	REEFFDETRQL	p.Arg88Gln	RFFDETRQL	REEFFDETRQL	0.0838	1.3909	WB
8	EFFDETRQL	p.Arg88Gln	EFFDETRQL	EFFDETRQL	0.1531	0.95	WB
14	RQLCDLRLF	p.Arg88Gln	RQLCDLRLF	RQLCDLRLF	0.081	1.4182	WB
21	LFQPFLKVI	p.Arg88Gln	LFQPFLKVI	LFQPFLKVI	0.2025	0.7603	WB
18	DSYLPVGSHNL	p.Val411Leu	SYLPGSHNL	SYLPVGSHNL	0.1621	0.908	WB
19	SYLPVGSHNLK	p.Val411Leu	SYLPGSHNL	SYLPVGSHNL	0.1197	1.13	WB
0	EYKAPQCIHM	p.Val411Leu	EYAPQCIHM	EYKAPQCIHM	0.086	1.371	WB
19	SYLPVGSHNL	p.Val411Leu	SYLPVSHNL	SYLPVGSHNL	0.905	0.0418	SB
13	RWLKRDSYL	p.Val411Leu	RWLKRDSYL	RWLKRDSYL	0.2938	0.557	WB
20	YLPVGSHNL	p.Val411Leu	YLPVGSHNL	YLPVGSHNL	0.1658	0.8922	WB
18	GWTTKMDWIF	p.His1047Arg	GWTTKDWIF	GWTTKMDWIF	0.0874	1.3576	WB
22	KMDWIFHTI	p.His1047Arg	KMDWIFHTI	KMDWIFHTI	0.2466	0.6498	WB
14	RWPHRPILQAGL	p.Ser252Trp	RWPHRPILL	RWPHRPILQAGL	0.058	1.6992	WB
5	HTYHLDVVERW	p.Ser252Trp	TYLDVVERW	TYHLDVVERW	0.075	1.48	WB
6	TYHLDVVERWP	p.Ser252Trp	TYLDVVERW	TYHLDVVERW	0.0594	1.6789	WB
6	TYHLDVVERW	p.Ser252Trp	TYLDVVERW	TYHLDVVERW	0.7908	0.1086	SB
7	YHLDVVERW	p.Ser252Trp	YHLDVVERW	YHLDVVERW	0.5029	0.3054	SB
14	RWPHRPIL	p.Ser252Trp	RWPHRPI-L	RWPHRPIL	0.0637	1.6173	WB
2	AFDIETTKLPLKF	p.Pro286Arg	AFDKLPLKF	AFDIETTKLPLKF	0.0435	1.9759	WB
2	AFDIETTKL	p.Pro286Arg	AFDIETTKL	AFDIETTKL	0.0831	1.3972	WB
6	ETTKLPLKF	p.Pro286Arg	ETTKLPLKF	ETTKLPLKF	0.1007	1.2495	WB
5	IHSGATTTAPF	p.Ser45Phe	IHSGATTTF	IHSGATTTAPF	0.0466	1.9159	WB
1	REEFFDETRRL	p.Arg93Trp	RFFDETRRL	REEFFDETRRL	0.0537	1.7799	WB
3	EFFDETRRL	p.Arg93Trp	EFFDETRRL	EFFDETRRL	0.122	1.1171	WB
9	RRLCDLWLF	p.Arg93Trp	RRLCDLWLF	RRLCDLWLF	0.045	1.9471	WB
16	LFQPFLKVI	p.Arg93Trp	LFQPFLKVI	LFQPFLKVI	0.2025	0.7603	WB
2	AFDIETTKLPLKF	p.Pro286Arg	AFDKLPLKF	AFDIETTKLPLKF	0.0435	1.9759	WB
2	AFDIETTKL	p.Pro286Arg	AFDIETTKL	AFDIETTKL	0.0831	1.3972	WB
6	ETTKLPLKF	p.Pro286Arg	ETTKLPLKF	ETTKLPLKF	0.1007	1.2495	WB
18	VYYCNYPDV	p.Ser403Ile	VYYCNYPDV	VYYCNYPDV	0.0527	1.7987	WB
15	KYIKTWRPRYFLL	p.Glu17Lys	KYIPRYFLL	KYIKTWRPRYFLL	0.1609	0.9135	WB
15	KYIKTWRPRYFL	p.Glu17Lys	KYIKPRYFL	KYIKTWRPRYFL	0.1619	0.9088	WB
15	KYIKTWRPRYF	p.Glu17Lys	KYIKTPRYF	KYIKTWRPRYF	0.7066	0.1586	SB
15	KYIKTWRPRY	p.Glu17Lys	KYIKTWPRY	KYIKTWRPRY	0.1041	1.2255	WB
18	KTWRPRYFLL	p.Glu17Lys	KWRPRYFLL	KTWRPRYFLL	0.0465	1.9164	WB
18	KTWRPRYFL	p.Glu17Lys	KTWRPRYFL	KTWRPRYFL	0.1008	1.2494	WB
19	TWRPRYFLL	p.Glu17Lys	TWRPRYFLL	TWRPRYFLL	0.5628	0.2515	SB
18	DSYLPVGSHNL	p.Val411Leu	SYLPGSHNL	SYLPVGSHNL	0.1621	0.908	WB
19	SYLPVGSHNLK	p.Val411Leu	SYLPGSHNL	SYLPVGSHNL	0.1197	1.13	WB
0	EYKAPQCIHM	p.Val411Leu	EYAPQCIHM	EYKAPQCIHM	0.086	1.371	WB
19	SYLPVGSHNL	p.Val411Leu	SYLPVSHNL	SYLPVGSHNL	0.905	0.0418	SB
13	RWLKRDSYL	p.Val411Leu	RWLKRDSYL	RWLKRDSYL	0.2938	0.557	WB
20	YLPVGSHNL	p.Val411Leu	YLPVGSHNL	YLPVGSHNL	0.1658	0.8922	WB
18	VYYCNYPDV	p.Ser403Ile	VYYCNYPDV	VYYCNYPDV	0.0527	1.7987	WB
2	AFDIETTKLPLKF	p.Pro286Arg	AFDKLPLKF	AFDIETTKLPLKF	0.0435	1.9759	WB
2	AFDIETTKL	p.Pro286Arg	AFDIETTKL	AFDIETTKL	0.0831	1.3972	WB
6	ETTKLPLKF	p.Pro286Arg	ETTKLPLKF	ETTKLPLKF	0.1007	1.2495	WB
18	GWTTKMDWIF	p.His1047Leu	GWTTKDWIF	GWTTKMDWIF	0.0874	1.3576	WB
22	KMDWIFHTI	p.His1047Leu	KMDWIFHTI	KMDWIFHTI	0.2466	0.6498	WB
17	VYYYSYLLKNHL	p.Arg173His	VYYYSKNHL	VYYYSYLLKNHL	0.0829	1.3995	WB
18	YYYSYLLKNHL	p.Arg173His	YYYSLKNHL	YYYSYLLKNHL	0.3579	0.457	SB
14	RHYVYYYSYL	p.Arg173His	RYVYYYSYL	RHYVYYYSYL	0.0523	1.807	WB
15	HYVYYYSYLL	p.Arg173His	HYYYYSYLL	HYVYYYSYLL	0.142	1.0025	WB
19	YYSYLLKNHL	p.Arg173His	YYYLLKNHL	YYSYLLKNHL	0.3336	0.4886	SB
21	SYLLKNHLDY	p.Arg173His	SYLLKNHLY	SYLLKNHLDY	0.1085	1.1951	WB
14	RHYVYYYSY	p.Arg173His	RHYVYYYSY	RHYVYYYSY	0.0813	1.4151	WB
15	HYVYYYSYL	p.Arg173His	HYVYYYSYL	HYVYYYSYL	0.4901	0.3173	SB
17	VYYYSYLL	p.Arg173His	VYY-YSYLL	VYYYSYLL	0.3441	0.475	SB
21	SYLLKNHL	p.Arg173His	SYL-LKNHL	SYLLKNHL	0.184	0.8202	WB
6	REEFFDETRQL	p.Arg88Gln	RFFDETRQL	REEFFDETRQL	0.0838	1.3909	WB
8	EFFDETRQL	p.Arg88Gln	EFFDETRQL	EFFDETRQL	0.1531	0.95	WB
14	RQLCDLRLF	p.Arg88Gln	RQLCDLRLF	RQLCDLRLF	0.081	1.4182	WB
21	LFQPFLKVI	p.Arg88Gln	LFQPFLKVI	LFQPFLKVI	0.2025	0.7603	WB
20	ICAYLLHRGKF	p.Arg130Gly	IYLLHRGKF	ICAYLLHRGKF	0.0546	1.763	WB
22	AYLLHRGKF	p.Arg130Gly	AYLLHRGKF	AYLLHRGKF	0.5183	0.2914	SB
20	ICAYLLHRGKF	p.Arg130Gln	IYLLHRGKF	ICAYLLHRGKF	0.0546	1.763	WB
22	AYLLHRGKF	p.Arg130Gln	AYLLHRGKF	AYLLHRGKF	0.5183	0.2914	SB
6	REEFFDETRQL	p.Arg88Gln	RFFDETRQL	REEFFDETRQL	0.0838	1.3909	WB
8	EFFDETRQL	p.Arg88Gln	EFFDETRQL	EFFDETRQL	0.1531	0.95	WB
14	RQLCDLRLF	p.Arg88Gln	RQLCDLRLF	RQLCDLRLF	0.081	1.4182	WB
21	LFQPFLKVI	p.Arg88Gln	LFQPFLKVI	LFQPFLKVI	0.2025	0.7603	WB
2	AFDIETTKLPLKF	p.Pro286Arg	AFDKLPLKF	AFDIETTKLPLKF	0.0435	1.9759	WB
2	AFDIETTKL	p.Pro286Arg	AFDIETTKL	AFDIETTKL	0.0831	1.3972	WB
6	ETTKLPLKF	p.Pro286Arg	ETTKLPLKF	ETTKLPLKF	0.1007	1.2495	WB
2	IYKQSQHM	p.Arg175His	IY-KQSQHM	IYKQSQHM	0.1057	1.214	WB
20	ICAYLLHRGKF	p.Arg130Gly	IYLLHRGKF	ICAYLLHRGKF	0.0546	1.763	WB
22	AYLLHRGKF	p.Arg130Gly	AYLLHRGKF	AYLLHRGKF	0.5183	0.2914	SB
15	DFLPIQPAQHI	p.Glu82Asp	DFLPIQQHI	DFLPIQPAQHI	0.0459	1.9285	WB
20	ICAYLLHRGKF	p.Arg130Gly	IYLLHRGKF	ICAYLLHRGKF	0.0546	1.763	WB
22	AYLLHRGKF	p.Arg130Gly	AYLLHRGKF	AYLLHRGKF	0.5183	0.2914	SB
18	GWTTKMDWIF	p.His1047Arg	GWTTKDWIF	GWTTKMDWIF	0.0874	1.3576	WB
22	KMDWIFHTI	p.His1047Arg	KMDWIFHTI	KMDWIFHTI	0.2466	0.6498	WB
6	REEFFDETRQL	p.Arg88Gln	RFFDETRQL	REEFFDETRQL	0.0838	1.3909	WB
8	EFFDETRQL	p.Arg88Gln	EFFDETRQL	EFFDETRQL	0.1531	0.95	WB
14	RQLCDLRLF	p.Arg88Gln	RQLCDLRLF	RQLCDLRLF	0.081	1.4182	WB
21	LFQPFLKVI	p.Arg88Gln	LFQPFLKVI	LFQPFLKVI	0.2025	0.7603	WB
5	DFYFGGPDSTL	p.Pro44Leu	FYFGGPSTL	FYFGGPDSTL	0.06	1.6703	WB
14	TLPGEDIWKKF	p.Pro44Leu	TLPDIWKKF	TLPGEDIWKKF	0.1339	1.0488	WB
6	FYFGGPDSTL	p.Pro44Leu	FYFGGPSTL	FYFGGPDSTL	0.6048	0.2221	SB
7	YFGGPDSTL	p.Pro44Leu	YFGGPDSTL	YFGGPDSTL	0.199	0.7706	WB
20	IWKKFELL	p.Pro44Leu	IW-KKFELL	IWKKFELL	0.0937	1.3004	WB
6	EYREIDKRM	p.Asn564Asp	EYREIDKRM	EYREIDKRM	0.0566	1.7264	WB
18	GWTTKMDWIF	p.His1047Leu	GWTTKDWIF	GWTTKMDWIF	0.0874	1.3576	WB
22	KMDWIFHTI	p.His1047Leu	KMDWIFHTI	KMDWIFHTI	0.2466	0.6498	WB
15	KYIKTWRPRYFLL	p.Glu17Lys	KYIPRYFLL	KYIKTWRPRYFLL	0.1609	0.9135	WB
15	KYIKTWRPRYFL	p.Glu17Lys	KYIKPRYFL	KYIKTWRPRYFL	0.1619	0.9088	WB
15	KYIKTWRPRYF	p.Glu17Lys	KYIKTPRYF	KYIKTWRPRYF	0.7066	0.1586	SB
15	KYIKTWRPRY	p.Glu17Lys	KYIKTWPRY	KYIKTWRPRY	0.1041	1.2255	WB
18	KTWRPRYFLL	p.Glu17Lys	KWRPRYFLL	KTWRPRYFLL	0.0465	1.9164	WB
18	KTWRPRYFL	p.Glu17Lys	KTWRPRYFL	KTWRPRYFL	0.1008	1.2494	WB
19	TWRPRYFLL	p.Glu17Lys	TWRPRYFLL	TWRPRYFLL	0.5628	0.2515	SB
2	HWQQQSYLDSGIHF	p.Ser37Phe	HYLDSGIHF	HWQQQSYLDSGIHF	0.3741	0.436	SB
3	WQQQSYLDSGIHF	p.Ser37Phe	WYLDSGIHF	WQQQSYLDSGIHF	0.2686	0.6036	WB
4	QQQSYLDSGIHF	p.Ser37Phe	QYLDSGIHF	QQQSYLDSGIHF	0.7358	0.1422	SB
5	QQSYLDSGIHFG	p.Ser37Phe	QYLDSGIHF	QQSYLDSGIHF	0.0597	1.6752	WB
5	QQSYLDSGIHF	p.Ser37Phe	QYLDSGIHF	QQSYLDSGIHF	0.8673	0.0626	SB
6	QSYLDSGIHFG	p.Ser37Phe	QYLDSGIHF	QSYLDSGIHF	0.1876	0.8061	WB
7	SYLDSGIHFGA	p.Ser37Phe	SYLDSGIHF	SYLDSGIHF	0.1013	1.2455	WB
6	QSYLDSGIHF	p.Ser37Phe	QYLDSGIHF	QSYLDSGIHF	0.9084	0.0395	SB
7	SYLDSGIHFG	p.Ser37Phe	SYLDSGIHF	SYLDSGIHF	0.3912	0.4137	SB
7	SYLDSGIHF	p.Ser37Phe	SYLDSGIHF	SYLDSGIHF	0.9857	0.0046	SB
8	YLDSGIHF	p.Ser37Phe	#NAME?	YLDSGIHF	0.3449	0.4739	SB
7	SYLEDVRLIHRDL	p.Val842Ile	SYLEDVRLL	SYLEDVRLIHRDL	0.0762	1.4672	WB
4	KGMSYLEDVRLI	p.Val842Ile	KYLEDVRLI	KGMSYLEDVRLI	0.0951	1.2898	WB
5	GMSYLEDVRLI	p.Val842Ile	GYLEDVRLI	GMSYLEDVRLI	0.0747	1.4832	WB
6	MSYLEDVRLI	p.Val842Ile	MYLEDVRLI	MSYLEDVRLI	0.2314	0.6816	WB
7	SYLEDVRLI	p.Val842Ile	SYLEDVRLI	SYLEDVRLI	0.9068	0.0406	SB
7	SYLEDVRL	p.Val842Ile	SYLEDV-RL	SYLEDVRL	0.1165	1.1489	WB
20	ICAYLLHRGKF	p.Arg130Gly	IYLLHRGKF	ICAYLLHRGKF	0.0546	1.763	WB
22	AYLLHRGKF	p.Arg130Gly	AYLLHRGKF	AYLLHRGKF	0.5183	0.2914	SB
14	RWPHRPILQAGL	p.Ser252Trp	RWPHRPILL	RWPHRPILQAGL	0.058	1.6992	WB
5	HTYHLDVVERW	p.Ser252Trp	TYLDVVERW	TYHLDVVERW	0.075	1.48	WB
6	TYHLDVVERWP	p.Ser252Trp	TYLDVVERW	TYHLDVVERW	0.0594	1.6789	WB
6	TYHLDVVERW	p.Ser252Trp	TYLDVVERW	TYHLDVVERW	0.7908	0.1086	SB
7	YHLDVVERW	p.Ser252Trp	YHLDVVERW	YHLDVVERW	0.5029	0.3054	SB
14	RWPHRPIL	p.Ser252Trp	RWPHRPI-L	RWPHRPIL	0.0637	1.6173	WB
6	HWQQQSYLDF	p.Ser33Phe	HWQQQSYLF	HWQQQSYLDF	0.496	0.3118	SB
15	KTQKVQMKF	p.Glu726Lys	KTQKVQMKF	KTQKVQMKF	0.3957	0.4078	SB
18	GWTTKMDWIF	p.His1047Leu	GWTTKDWIF	GWTTKMDWIF	0.0874	1.3576	WB
22	KMDWIFHTI	p.His1047Leu	KMDWIFHTI	KMDWIFHTI	0.2466	0.6498	WB
14	AYHGGWTTKMDWIF	p.His1047Tyr	AYHGGWTTF	AYHGGWTTKMDWIF	0.2565	0.6289	WB
14	AYHGGWTTKMDW	p.His1047Tyr	AYHGGWTTW	AYHGGWTTKMDW	0.3875	0.4185	SB
14	AYHGGWTTKM	p.His1047Tyr	AYHGGWTTM	AYHGGWTTKM	0.2628	0.6156	WB
18	GWTTKMDWIF	p.His1047Tyr	GWTTKDWIF	GWTTKMDWIF	0.0874	1.3576	WB
22	KMDWIFHTI	p.His1047Tyr	KMDWIFHTI	KMDWIFHTI	0.2466	0.6498	WB
18	GWTTKMDWIF	p.His1047Arg	GWTTKDWIF	GWTTKMDWIF	0.0874	1.3576	WB
22	KMDWIFHTI	p.His1047Arg	KMDWIFHTI	KMDWIFHTI	0.2466	0.6498	WB
7	HWQQQSYLY	p.Asp32Tyr	HWQQQSYLY	HWQQQSYLY	0.0986	1.2648	WB
14	RWAAASKLGEF	p.Arg183Trp	RWAAASKLF	RWAAASKLGEF	0.3326	0.4899	SB
18	GWTTKMDWIF	p.His1047Arg	GWTTKDWIF	GWTTKMDWIF	0.0874	1.3576	WB
22	KMDWIFHTI	p.His1047Arg	KMDWIFHTI	KMDWIFHTI	0.2466	0.6498	WB
18	VYYCNYPDV	p.Ser403Ile	VYYCNYPDV	VYYCNYPDV	0.0527	1.7987	WB
15	KYIKTWRPRYFLL	p.Glu17Lys	KYIPRYFLL	KYIKTWRPRYFLL	0.1609	0.9135	WB
15	KYIKTWRPRYFL	p.Glu17Lys	KYIKPRYFL	KYIKTWRPRYFL	0.1619	0.9088	WB
15	KYIKTWRPRYF	p.Glu17Lys	KYIKTPRYF	KYIKTWRPRYF	0.7066	0.1586	SB
15	KYIKTWRPRY	p.Glu17Lys	KYIKTWPRY	KYIKTWRPRY	0.1041	1.2255	WB
18	KTWRPRYFLL	p.Glu17Lys	KWRPRYFLL	KTWRPRYFLL	0.0465	1.9164	WB
18	KTWRPRYFL	p.Glu17Lys	KTWRPRYFL	KTWRPRYFL	0.1008	1.2494	WB
19	TWRPRYFLL	p.Glu17Lys	TWRPRYFLL	TWRPRYFLL	0.5628	0.2515	SB
2	HWQQQSYLDSGIHF	p.Ser37Phe	HYLDSGIHF	HWQQQSYLDSGIHF	0.3741	0.436	SB
3	WQQQSYLDSGIHF	p.Ser37Phe	WYLDSGIHF	WQQQSYLDSGIHF	0.2686	0.6036	WB
4	QQQSYLDSGIHF	p.Ser37Phe	QYLDSGIHF	QQQSYLDSGIHF	0.7358	0.1422	SB
5	QQSYLDSGIHFG	p.Ser37Phe	QYLDSGIHF	QQSYLDSGIHF	0.0597	1.6752	WB
5	QQSYLDSGIHF	p.Ser37Phe	QYLDSGIHF	QQSYLDSGIHF	0.8673	0.0626	SB
6	QSYLDSGIHFG	p.Ser37Phe	QYLDSGIHF	QSYLDSGIHF	0.1876	0.8061	WB
7	SYLDSGIHFGA	p.Ser37Phe	SYLDSGIHF	SYLDSGIHF	0.1013	1.2455	WB
6	QSYLDSGIHF	p.Ser37Phe	QYLDSGIHF	QSYLDSGIHF	0.9084	0.0395	SB
7	SYLDSGIHFG	p.Ser37Phe	SYLDSGIHF	SYLDSGIHF	0.3912	0.4137	SB
7	SYLDSGIHF	p.Ser37Phe	SYLDSGIHF	SYLDSGIHF	0.9857	0.0046	SB
8	YLDSGIHF	p.Ser37Phe	#NAME?	YLDSGIHF	0.3449	0.4739	SB
18	DSYLPVGSHNL	p.Val411Leu	SYLPGSHNL	SYLPVGSHNL	0.1621	0.908	WB
19	SYLPVGSHNLK	p.Val411Leu	SYLPGSHNL	SYLPVGSHNL	0.1197	1.13	WB
0	EYKAPQCIHM	p.Val411Leu	EYAPQCIHM	EYKAPQCIHM	0.086	1.371	WB
19	SYLPVGSHNL	p.Val411Leu	SYLPVSHNL	SYLPVGSHNL	0.905	0.0418	SB
13	RWLKRDSYL	p.Val411Leu	RWLKRDSYL	RWLKRDSYL	0.2938	0.557	WB
20	YLPVGSHNL	p.Val411Leu	YLPVGSHNL	YLPVGSHNL	0.1658	0.8922	WB
6	REEFFDETRQL	p.Arg88Gln	RFFDETRQL	REEFFDETRQL	0.0838	1.3909	WB
8	EFFDETRQL	p.Arg88Gln	EFFDETRQL	EFFDETRQL	0.1531	0.95	WB
14	RQLCDLRLF	p.Arg88Gln	RQLCDLRLF	RQLCDLRLF	0.081	1.4182	WB
21	LFQPFLKVI	p.Arg88Gln	LFQPFLKVI	LFQPFLKVI	0.2025	0.7603	WB
2	AFDIETTKLPLKF	p.Pro286Arg	AFDKLPLKF	AFDIETTKLPLKF	0.0435	1.9759	WB
2	AFDIETTKL	p.Pro286Arg	AFDIETTKL	AFDIETTKL	0.0831	1.3972	WB
6	ETTKLPLKF	p.Pro286Arg	ETTKLPLKF	ETTKLPLKF	0.1007	1.2495	WB
2	HWQQQSYLDSGIHF	p.Ser37Phe	HYLDSGIHF	HWQQQSYLDSGIHF	0.3741	0.436	SB
3	WQQQSYLDSGIHF	p.Ser37Phe	WYLDSGIHF	WQQQSYLDSGIHF	0.2686	0.6036	WB
4	QQQSYLDSGIHF	p.Ser37Phe	QYLDSGIHF	QQQSYLDSGIHF	0.7358	0.1422	SB
5	QQSYLDSGIHFG	p.Ser37Phe	QYLDSGIHF	QQSYLDSGIHF	0.0597	1.6752	WB
5	QQSYLDSGIHF	p.Ser37Phe	QYLDSGIHF	QQSYLDSGIHF	0.8673	0.0626	SB
6	QSYLDSGIHFG	p.Ser37Phe	QYLDSGIHF	QSYLDSGIHF	0.1876	0.8061	WB
7	SYLDSGIHFGA	p.Ser37Phe	SYLDSGIHF	SYLDSGIHF	0.1013	1.2455	WB
6	QSYLDSGIHF	p.Ser37Phe	QYLDSGIHF	QSYLDSGIHF	0.9084	0.0395	SB
7	SYLDSGIHFG	p.Ser37Phe	SYLDSGIHF	SYLDSGIHF	0.3912	0.4137	SB
7	SYLDSGIHF	p.Ser37Phe	SYLDSGIHF	SYLDSGIHF	0.9857	0.0046	SB
8	YLDSGIHF	p.Ser37Phe	#NAME?	YLDSGIHF	0.3449	0.4739	SB
2	AFDIETTKLPLKF	p.Pro286Arg	AFDKLPLKF	AFDIETTKLPLKF	0.0435	1.9759	WB
2	AFDIETTKL	p.Pro286Arg	AFDIETTKL	AFDIETTKL	0.0831	1.3972	WB
6	ETTKLPLKF	p.Pro286Arg	ETTKLPLKF	ETTKLPLKF	0.1007	1.2495	WB
14	NWRPILTII	p.Arg248Trp	NWRPILTII	NWRPILTII	0.1871	0.8081	WB
14	NWRPILTI	p.Arg248Trp	NWRP-ILTI	NWRPILTI	0.0438	1.9703	WB
22	RRDHIKDSF	p.His28Arg	RRDHIKDSF	RRDHIKDSF	0.05	1.8507	WB
14	NWRPILTII	p.Arg248Trp	NWRPILTII	NWRPILTII	0.1871	0.8081	WB
14	NWRPILTI	p.Arg248Trp	NWRP-ILTI	NWRPILTI	0.0438	1.9703	WB
14	RWPHRPILQAGL	p.Ser252Trp	RWPHRPILL	RWPHRPILQAGL	0.058	1.6992	WB
5	HTYHLDVVERW	p.Ser252Trp	TYLDVVERW	TYHLDVVERW	0.075	1.48	WB
6	TYHLDVVERWP	p.Ser252Trp	TYLDVVERW	TYHLDVVERW	0.0594	1.6789	WB
6	TYHLDVVERW	p.Ser252Trp	TYLDVVERW	TYHLDVVERW	0.7908	0.1086	SB
7	YHLDVVERW	p.Ser252Trp	YHLDVVERW	YHLDVVERW	0.5029	0.3054	SB
14	RWPHRPIL	p.Ser252Trp	RWPHRPI-L	RWPHRPIL	0.0637	1.6173	WB
6	REEFFDETRQL	p.Arg88Gln	RFFDETRQL	REEFFDETRQL	0.0838	1.3909	WB
8	EFFDETRQL	p.Arg88Gln	EFFDETRQL	EFFDETRQL	0.1531	0.95	WB
14	RQLCDLRLF	p.Arg88Gln	RQLCDLRLF	RQLCDLRLF	0.081	1.4182	WB
[truncated: 499 more rows]
